# Supplementary material for: Dynamic transcriptome landscape of Asian domestic honeybee (Apis cerana) embryonic development revealed by high-quality RNA sequencing
Source: BMC Dev Biol. 2018 Apr 13;18:11. doi: 10.1186/s12861-018-0169-1 (PMC5899340; doi:10.1186/s12861-018-0169-1)
Supplement: Supplementary file 4 — Table S3. The number of aligned reads in a search of the NCBI nt database using 10,000 randomly selected unmapped reads. (XLSX 15 kb) [file 12861_2018_169_MOESM4_ESM.xlsx]

## Sheet: Sheet1
Additional file 4: Table S3. The number of aligned reads in a search of the NCBI nt database using 10,000 randomly selected unmapped reads.
No	Bacterial Species	AC4D1	AC4D2	AC4D3	AC5D1	AC5D2	AC5D3	AC6D1	AC6D2	AC6D3	Average
1	Azotobacter vinelandii	9	16	27	9	28	30	13	30	36	22
2	Legionella pneumophila	7	30	41	7	33	21	1	23	15	19.7778
3	Aster yellows	17	4	15	11	8	18	9	12	20	12.6667
4	Halanaerobium hydrogeniformans,	23	20	3	15	18	5	0	17	3	11.5556
5	Enterobacteriaceae bacterium	0	4	0	1	3	8	0	9	1	2.88889
6	Algibacter sp.	4	7	2	1	3	1	0	0	0	2
7	Moraxella osloensis	0	2	6	0	1	3	2	1	1	1.77778
8	Lactobacillus gallinarum	0	1	0	3	1	1	4	3	0	1.44444
9	Ralstonia solanacearum	1	0	1	0	0	1	1	3	5	1.33333
10	Aminobacterium colombiense	2	1	0	4	4	0	0	0	0	1.22222
11	Candidatus Pelagibacter	0	1	1	1	4	1	1	1	0	1.11111
12	Clostridium bornimense	1	0	4	0	1	1	0	0	2	1
13	Pseudomonas fluorescens	0	0	3	0	4	0	0	0	1	0.888889
14	Chamaesiphon minutus	3	2	0	0	0	0	1	1	0	0.777778
15	Anaerococcus prevotii	3	0	1	1	0	0	1	0	0	0.666667
16	Clostridium pasteurianum	0	2	2	0	0	0	0	2	0	0.666667
17	Methanobrevibacter sp.	0	1	0	0	2	2	0	1	0	0.666667
18	Candidatus Kinetoplastibacterium	0	3	1	1	0	0	0	0	0	0.555556
19	Borrelia chilensis	0	2	2	0	0	0	0	1	0	0.555556
20	Ureaplasma urealyticum	0	1	1	0	0	2	0	0	1	0.555556
21	Bacterium IS425	0	0	2	0	0	0	0	1	2	0.555556
22	Solitalea canadensis	0	0	1	1	1	0	0	0	2	0.555556
23	Candidatus Nitrosopelagicus	0	0	0	0	0	2	0	2	1	0.555556
24	Symbiont bacterium	3	0	1	0	0	0	0	0	0	0.444444
25	Ruminococcus albus	2	0	0	0	0	0	0	1	0	0.333333
26	Janthinobacterium agaricidamnosum	0	1	0	0	0	0	0	0	2	0.333333
27	Peptoclostridium difficile	0	0	1	0	1	0	0	0	1	0.333333
28	Clostridium butyricum	0	0	1	0	2	0	0	0	0	0.333333
29	Burkholderia pseudomallei	0	0	0	3	0	0	0	0	0	0.333333
30	Parabacteroides distasonis	0	0	0	0	0	0	3	0	0	0.333333
31	bacterium 2013Arg42i	0	0	0	0	0	0	1	0	2	0.333333
32	Acinetobacter equi	0	0	0	0	0	0	0	2	1	0.333333
33	Prochlorococcus marinus	1	1	0	0	0	0	0	0	0	0.222222
34	Streptococcus suis	1	0	0	0	1	0	0	0	0	0.222222
35	Xanthomonas campestris	0	2	0	0	0	0	0	0	0	0.222222
36	Lactobacillus sanfranciscensis	0	2	0	0	0	0	0	0	0	0.222222
37	Clostridium beijerinckii	0	1	1	0	0	0	0	0	0	0.222222
38	Methanomethylovorans hollandica	0	1	1	0	0	0	0	0	0	0.222222
39	Calothrix sp.	0	1	0	1	0	0	0	0	0	0.222222
40	Archaeon GW2011_AR15	0	0	2	0	0	0	0	0	0	0.222222
41	Sulfurimonas denitrificans	0	0	2	0	0	0	0	0	0	0.222222
42	Fusobacterium nucleatum	0	0	2	0	0	0	0	0	0	0.222222
43	Bacillus thuringiensis	0	0	2	0	0	0	0	0	0	0.222222
44	Alpha proteobacterium	0	0	0	0	1	0	0	0	1	0.222222
45	Marinitoga piezophila	0	0	0	0	1	0	0	1	0	0.222222
46	Chryseobacterium jejuense	0	0	0	0	0	2	0	0	0	0.222222
47	Polynucleobacter necessarius	0	0	0	0	0	0	2	0	0	0.222222
48	Cyanothece sp.	0	0	0	0	0	0	2	0	0	0.222222
49	Borrelia sp.	0	0	0	0	0	0	0	0	2	0.222222
50	Candidatus Nitrosopumilus	0	0	0	0	0	0	0	0	2	0.222222
51	Candidatus Sulcia	0	0	0	0	0	0	0	0	2	0.222222
52	Orientia tsutsugamushi	1	0	0	0	0	0	0	0	0	0.111111
53	Colwellia psychrerythraea	1	0	0	0	0	0	0	0	0	0.111111
54	Anaeromyxobacter dehalogenans	1	0	0	0	0	0	0	0	0	0.111111
55	Nitrosopumilus maritimus	1	0	0	0	0	0	0	0	0	0.111111
56	Prevotella sp.	1	0	0	0	0	0	0	0	0	0.111111
57	Bifidobacterium catenulatum	0	1	0	0	0	0	0	0	0	0.111111
58	Clostridium botulinum	0	1	0	0	0	0	0	0	0	0.111111
59	Prochlorococcus sp.	0	1	0	0	0	0	0	0	0	0.111111
60	Rickettsia canadensis	0	1	0	0	0	0	0	0	0	0.111111
61	Scardovia inopinata	0	0	1	0	0	0	0	0	0	0.111111
62	Clostridium saccharobutylicum	0	0	1	0	0	0	0	0	0	0.111111
63	Formosa agariphila	0	0	0	1	0	0	0	0	0	0.111111
64	Ehrlichia chaffeensis	0	0	0	1	0	0	0	0	0	0.111111
65	Anaerolinea thermophila	0	0	0	1	0	0	0	0	0	0.111111
66	Porphyromonadaceae bacterium	0	0	0	1	0	0	0	0	0	0.111111
67	Bacterium IS422	0	0	0	0	1	0	0	0	0	0.111111
68	Rufibacter tibetensis	0	0	0	0	1	0	0	0	0	0.111111
69	Campylobacter hominis	0	0	0	0	0	1	0	0	0	0.111111
70	Maribacter sp.	0	0	0	0	0	1	0	0	0	0.111111
71	Rhodopseudomonas palustris	0	0	0	0	0	0	1	0	0	0.111111
72	Rickettsia prowazekii	0	0	0	0	0	0	1	0	0	0.111111
73	Porphyromonas asaccharolytica	0	0	0	0	0	0	1	0	0	0.111111
74	Candidatus Liberibacter	0	0	0	0	0	0	1	0	0	0.111111
75	Streptococcus gordonii	0	0	0	0	0	0	1	0	0	0.111111
76	Herbinix sp.	0	0	0	0	0	0	0	1	0	0.111111
77	Staphylococcus equorum	0	0	0	0	0	0	0	1	0	0.111111
78	Bacillus sp.	0	0	0	0	0	0	0	1	0	0.111111
79	Clostridium saccharoperbutylacetonicum	0	0	0	0	0	0	0	1	0	0.111111
80	Borreliella burgdorferi	0	0	0	0	0	0	0	1	0	0.111111
81	Clostridium difficile	0	0	0	0	0	0	0	1	0	0.111111
82	Burkholderia cenocepacia	0	0	0	0	0	0	0	0	1	0.111111
83	Campylobacter lari	0	0	0	0	0	0	0	0	1	0.111111
84	Chondromyces crocatus	0	0	0	0	0	0	0	0	1	0.111111
85	Clostridium perfringens	0	0	0	0	0	0	0	0	1	0.111111
86	Polaribacter sp.	0	0	0	0	0	0	0	0	1	0.111111
87	Spiroplasma cantharicola	0	0	0	0	0	0	0	0	1	0.111111
	Total	82	110	128	63	119	100	46	117	109	97.1111
	Proportion in 10,000 unmapped reads	0.0082	0.011	0.0128	0.0063	0.0119	0.01	0.0046	0.0117	0.0109	0.00971111
