# Supplementary material for: Dynamic transcriptome landscape of Asian domestic honeybee (Apis cerana) embryonic development revealed by high-quality RNA sequencing
Source: BMC Dev Biol. 2018 Apr 13;18:11. doi: 10.1186/s12861-018-0169-1 (PMC5899340; doi:10.1186/s12861-018-0169-1)
Supplement: Supplementary file 10 — Table S7. GO terms enriched with novel genes identified in the embryonic development. (XLSX 22 kb) [file 12861_2018_169_MOESM10_ESM.xlsx]

## Sheet: Sheet1
Additional file 10: Table S7. GO terms enriched with novel genes identified in the embryonic development.
GOID	GOTerm	Term PValue	Term PValue Corrected with Bonferroni step down	% Associated Genes	Nr. Genes	Associated Genes Found
GO:0048731	system development	7.8e-16	4.8e-13	5.51895	134	[Aatf, Act57B, Amun, Ank2, Antp, AnxB9, Arl2, CG11438, CG13321, CG14995, CG2875, CG30069, CG30438, CG42732, CG43921, CG5966, CG6353, CG6398, Calr, Cap-D2, Cg25C, Cyp1, DIP-gamma, Dscam1, Dscam2, Dsp1, Ef1alpha100E, EloA, Fpps, Got2, Gprk1, Hsc70-4, Hsp83, IP3K2, Kr-h1, LanA, Lim3, Lsd-2, Lsp2, Mi-2, Mitofilin, Mlp84B, Mmp1, Muc91C, Myo61F, Nak, Neto, Nlg3, Nmd3, Pp1-87B, Psf2, Rab11, Rheb, RhoGEF…
GO:0007275	multicellular organism development	7.9e-15	4.8e-12	4.99352	154	[AGO3, Aatf, Act57B, Amun, Ank2, Antp, AnxB9, Arl2, CG11438, CG13321, CG14995, CG2875, CG30069, CG30438, CG42732, CG43921, CG5966, CG6353, CG6398, CG9518, CLIP-190, Calr, Cap-D2, Cg25C, Cpr64Aa, Cyp1, DIP-gamma, Dscam1, Dscam2, Dsp1, Eaat1, Ef1alpha100E, Efa6, Eip75B, EloA, Fpps, Got2, Gprk1, Hsc70-4, Hsp83, IP3K2, Kr-h1, LanA, Lim3, Lsd-2, Lsp2, Mi-2, Mitofilin, Mlp84B, Mmp1, Muc91C, Myo10A, Myo…
GO:0060429	epithelium development	5e-14	3e-11	7.01439	78	[Amun, AnxB9, CG11438, CG30069, CG43921, CG5966, CG6398, Calr, Cg25C, Dsp1, EloA, Fpps, Gprk1, Hsc70-4, LanA, Lsd-2, Mlp84B, Mmp1, Myo10A, Myo61F, Neto, Rab11, Rheb, RhoGEF64C, Rok, RpL10, Snx3, Spn88Ea, Tsp26A, Vha16-1, alpha-Spec, apt, arm, aub, bab1, babo, br, colt, crb, crol, d, da, dib, dpy, drpr, ds, dyl, dysf, ewg, fs(1)h, heph, holn1, hth, kibra, kug, lola, mael, mbl, mew, mim, mthl1, ndl…
GO:0009888	tissue development	1.7e-13	1e-10	6.74438	81	[Act57B, Amun, AnxB9, CG11438, CG30069, CG43921, CG5966, CG6398, Calr, Cg25C, Dsp1, EloA, Fpps, Gprk1, Hsc70-4, LanA, Lsd-2, Mlp84B, Mmp1, Myo10A, Myo61F, Neto, Rab11, Rheb, RhoGEF64C, Rok, RpL10, Snx3, Spn88Ea, Tsp26A, Vha16-1, alpha-Spec, apt, arm, aub, bab1, babo, br, colt, crb, crol, d, da, dib, dpy, drpr, ds, dyl, dysf, ewg, fs(1)h, heph, holn1, hth, kibra, kirre, kug, lola, mael, mbl, mew, …
GO:0048513	animal organ development	2.2e-13	1.3e-10	6.33357	90	[Act57B, Amun, Antp, AnxB9, CG11438, CG14995, CG30069, CG43921, CG5966, CG6398, Calr, Cap-D2, Cg25C, Cyp1, Dscam1, Dsp1, EloA, Fpps, Gprk1, Hsp83, IP3K2, Kr-h1, LanA, Lsd-2, Mi-2, Mlp84B, Mmp1, Myo61F, Neto, Rab11, RhoGEF64C, Rok, RpL10, Scr, Snx3, Spn88Ea, Ten-m, Utx, Vha16-1, alphaTub84B, apt, arm, aub, bab1, babo, br, crb, crol, d, da, dpy, drosha, drpr, ds, dysf, eas, ewg, fs(1)h, heph, holn1…
GO:0009887	animal organ morphogenesis	3.2e-12	1.9e-09	7.16612	66	[CG11438, CG14995, CG43921, CG5966, CG6398, Calr, Cg25C, Cyp1, EloA, Gprk1, Hsp83, IP3K2, Kr-h1, LanA, Lsd-2, Mlp84B, Mmp1, Myo61F, Neto, Rab11, RhoGEF64C, Rok, Scr, Spn88Ea, Ten-m, Utx, Vha16-1, arm, bab1, babo, br, crb, crol, d, da, dpy, drosha, drpr, ds, dysf, ewg, fs(1)h, heph, hth, kibra, kirre, lola, mbl, mew, mthl1, nvy, otk, ovo, pan, pot, prc, rhea, sds22, shot, sno, svp, ttk, tup, tutl,…
GO:0002009	morphogenesis of an epithelium	4.4e-12	2.6e-09	7.86517	56	[CG11438, CG43921, CG5966, CG6398, Calr, Cg25C, EloA, Gprk1, LanA, Lsd-2, Mlp84B, Mmp1, Myo10A, Myo61F, Neto, Rab11, Rheb, RhoGEF64C, Rok, Spn88Ea, Vha16-1, apt, arm, bab1, babo, crb, crol, d, dib, dpy, ds, dysf, ewg, fs(1)h, heph, hth, kug, lola, mbl, mew, mthl1, otk, ovo, pan, pot, prc, rhea, sds22, shot, sno, stumps, svp, ttk, tup, vkg, yellow-d]
GO:0035295	tube development	5.8e-12	3.5e-09	7.31995	62	[Amun, Antp, AnxB9, CG30069, CG5966, CG6398, Calr, Cg25C, Dsp1, EloA, Fpps, Gprk1, LanA, Lsd-2, Mmp1, Myo61F, Neto, Rheb, RhoGEF64C, Rok, RpL10, Scr, Snx3, Spn88Ea, Vha16-1, apt, arm, bab1, babo, crb, crol, d, da, dib, dpy, drpr, dysf, ewg, fs(1)h, heph, holn1, hth, kug, lola, mbl, mew, mthl1, otk, ovo, pan, ple, pot, rhea, sds22, shot, sno, stumps, svp, ttk, tup, vkg, yellow-d]
GO:0048729	tissue morphogenesis	1.1e-11	6.9e-09	7.68176	56	[CG11438, CG43921, CG5966, CG6398, Calr, Cg25C, EloA, Gprk1, LanA, Lsd-2, Mlp84B, Mmp1, Myo10A, Myo61F, Neto, Rab11, Rheb, RhoGEF64C, Rok, Spn88Ea, Vha16-1, apt, arm, bab1, babo, crb, crol, d, dib, dpy, ds, dysf, ewg, fs(1)h, heph, hth, kug, lola, mbl, mew, mthl1, otk, ovo, pan, pot, prc, rhea, sds22, shot, sno, stumps, svp, ttk, tup, vkg, yellow-d]
GO:0009653	anatomical structure morphogenesis	1.2e-11	7.6e-09	5.50214	103	[Act88F, Ank2, CG11438, CG14995, CG42732, CG43921, CG5966, CG6398, CLIP-190, Calr, Cg25C, Cyp1, DIP-gamma, Dscam1, Dscam2, EloA, Gprk1, Hsc70-4, Hsp83, IP3K2, Kr-h1, LanA, Lim3, Lsd-2, Lsp2, Mi-2, Mitofilin, Mlp84B, Mmp1, Myo10A, Myo61F, Nak, Neto, Pp1-87B, Rab11, Rheb, RhoGEF64C, Rok, Scr, Spn88Ea, Ten-m, Unc-76, Utx, Vha16-1, acj6, alpha-Spec, apt, arm, aub, bab1, babo, beat-Ic, br, ckn, colt, …
GO:0030154	cell differentiation	8.3e-11	5e-08	5.00421	119	[Aatf, Act57B, Act88F, Ank2, Antp, Arl2, CG13321, CG14995, CG2875, CG33203, CG42732, CG6353, CG6398, CG9518, Calr, Cg25C, Cyp1, DIP-gamma, Dnz1, Dpy-30L1, Dscam1, Dscam2, Ef1alpha100E, Eip75B, Gprk1, Hsc70-4, Hsp83, IP3K2, Kr-h1, LanA, Lim3, Lsp2, Mi-2, Mitofilin, Mlp84B, Mmp1, Muc91C, Nak, Neto, Nlg3, Nmd3, Osi7, Pbp95, Pp1-87B, Psf2, Rab10, Rab11, Rbp6, Rheb, RhoGEF64C, Rok, RpL10, RpL23, Spx, …
GO:0048468	cell development	1.5e-10	9.3e-08	5.61798	90	[Aatf, Act57B, Act88F, Ank2, Antp, CG14995, CG42732, CG6353, CG6398, Cg25C, Cyp1, DIP-gamma, Dscam1, Dscam2, Eip75B, Gprk1, Hsc70-4, Hsp83, IP3K2, Kr-h1, LanA, Lim3, Lsp2, Mi-2, Mlp84B, Mmp1, Nak, Pp1-87B, Rab10, Rab11, Rbp6, Rheb, RhoGEF64C, Rok, RpL10, Syt1, Ten-m, Tsp26A, Unc-76, Utx, acj6, alpha-Spec, apt, arm, aub, babo, beat-Ic, br, ckn, colt, crb, d, da, dpy, drosha, drpr, ds, dyl, fs(1)h,…
GO:0009791	post-embryonic development	3.1e-10	1.9e-07	7.07071	56	[CG14995, CG5966, CG6398, CG9518, Calr, Cg25C, Cyp1, Eip75B, EloA, Gprk1, IP3K2, LanA, Lsd-2, Mmp1, Myo61F, Neto, RhoGEF64C, Rok, Spn88Ea, SrpRbeta, Utx, Vha16-1, alphaTub84B, arm, bab1, babo, br, crol, d, dib, dpy, drosha, drpr, dysf, ewg, fs(1)h, heph, hth, kirre, lola, mbl, mew, mthl1, otk, ovo, pan, pot, prc, rhea, sds22, shot, sno, sro, ttk, wech, yellow-d]
GO:0007552	metamorphosis	3.8e-10	2.2e-07	7.70465	48	[CG14995, CG5966, CG6398, Calr, Cyp1, EloA, Gprk1, IP3K2, Kr-h1, LanA, Lsd-2, Mmp1, Myo61F, Neto, RhoGEF64C, Rok, Spn88Ea, Utx, Vha16-1, arm, bab1, babo, br, crol, d, dpy, drosha, drpr, dysf, ewg, fs(1)h, heph, hth, lola, mbl, mew, mthl1, otk, ovo, pan, pot, rhea, sds22, shep, shot, sno, ttk, yellow-d]
GO:0007444	imaginal disc development	4.5e-10	2.7e-07	7.38061	51	[Amun, AnxB9, CG30069, CG5966, CG6398, Calr, Dsp1, EloA, Fpps, Gprk1, LanA, Lsd-2, Mmp1, Myo61F, Neto, RhoGEF64C, Rok, Snx3, Spn88Ea, Vha16-1, arm, bab1, babo, crb, crol, d, dpy, drpr, dysf, ewg, fs(1)h, heph, holn1, hth, kug, lola, mbl, mew, mthl1, otk, ovo, pan, ple, pot, rhea, sds22, shot, sno, ttk, tup, yellow-d]
GO:0002165	instar larval or pupal development	5e-10	3e-07	7.27273	52	[CG14995, CG5966, CG6398, CG9518, Calr, Cyp1, Eip75B, EloA, Gprk1, IP3K2, LanA, Lsd-2, Mmp1, Myo61F, Neto, RhoGEF64C, Rok, Spn88Ea, SrpRbeta, Utx, Vha16-1, arm, bab1, babo, br, crol, d, dib, dpy, drosha, drpr, dysf, ewg, fs(1)h, heph, hth, lola, mbl, mew, mthl1, otk, ovo, pan, pot, rhea, sds22, shot, sno, sro, ttk, wech, yellow-d]
GO:0035239	tube morphogenesis	7.7e-10	4.6e-07	7.64228	47	[CG5966, CG6398, Calr, Cg25C, EloA, Gprk1, LanA, Lsd-2, Mmp1, Myo61F, Neto, Rheb, RhoGEF64C, Rok, Spn88Ea, Vha16-1, apt, arm, bab1, babo, crb, crol, d, dpy, dysf, ewg, fs(1)h, heph, hth, kug, lola, mbl, mew, mthl1, otk, ovo, pan, pot, rhea, sds22, shot, sno, stumps, svp, ttk, vkg, yellow-d]
GO:0060562	epithelial tube morphogenesis	8.8e-10	5.2e-07	7.82609	45	[CG5966, CG6398, Calr, EloA, Gprk1, LanA, Lsd-2, Mmp1, Myo61F, Neto, Rheb, RhoGEF64C, Rok, Spn88Ea, Vha16-1, apt, arm, bab1, babo, crb, crol, d, dpy, dysf, ewg, fs(1)h, heph, hth, lola, mbl, mew, mthl1, otk, ovo, pan, pot, rhea, sds22, shot, sno, stumps, svp, ttk, vkg, yellow-d]
GO:0009886	post-embryonic animal morphogenesis	1e-09	6e-07	7.58065	47	[CG14995, CG5966, CG6398, Calr, Cg25C, Cyp1, EloA, Gprk1, IP3K2, LanA, Lsd-2, Mmp1, Myo61F, Neto, RhoGEF64C, Rok, Spn88Ea, Utx, Vha16-1, arm, bab1, babo, br, crol, d, dpy, drosha, drpr, dysf, ewg, fs(1)h, heph, hth, lola, mbl, mew, mthl1, otk, ovo, pan, pot, rhea, sds22, shot, sno, ttk, yellow-d]
GO:0048707	instar larval or pupal morphogenesis	1e-09	6.1e-07	7.67947	46	[CG14995, CG5966, CG6398, Calr, Cyp1, EloA, Gprk1, IP3K2, LanA, Lsd-2, Mmp1, Myo61F, Neto, RhoGEF64C, Rok, Spn88Ea, Utx, Vha16-1, arm, bab1, babo, br, crol, d, dpy, drosha, drpr, dysf, ewg, fs(1)h, heph, hth, lola, mbl, mew, mthl1, otk, ovo, pan, pot, rhea, sds22, shot, sno, ttk, yellow-d]
GO:0048869	cellular developmental process	1.6e-09	9.5e-07	4.78681	119	[Aatf, Act57B, Act88F, Ank2, Antp, Arl2, CG13321, CG14995, CG2875, CG33203, CG42732, CG6353, CG6398, CG9518, Calr, Cg25C, Cyp1, DIP-gamma, Dnz1, Dpy-30L1, Dscam1, Dscam2, Ef1alpha100E, Eip75B, Gprk1, Hsc70-4, Hsp83, IP3K2, Kr-h1, LanA, Lim3, Lsp2, Mi-2, Mitofilin, Mlp84B, Mmp1, Muc91C, Nak, Neto, Nlg3, Nmd3, Osi7, Pbp95, Pp1-87B, Psf2, Rab10, Rab11, Rbp6, Rheb, RhoGEF64C, Rok, RpL10, RpL23, Spx, …
GO:0032196	transposition	4.4e-09	2.6e-06	29.7297	11	[AGO3, Hsp83, alphaTub84B, alphaTub84D, aub, betaTub56D, lmgA, mael, ovo, sesB, tej]
GO:0035220	wing disc development	6.3e-09	3.7e-06	7.90514	40	[Amun, AnxB9, CG30069, CG5966, CG6398, Calr, EloA, Fpps, Gprk1, LanA, Lsd-2, Neto, Rok, Snx3, Spn88Ea, Vha16-1, arm, babo, crol, d, dpy, drpr, dysf, fs(1)h, heph, holn1, hth, lola, mbl, mew, mthl1, pan, ple, pot, rhea, shot, sno, ttk, tup, yellow-d]
GO:0007560	imaginal disc morphogenesis	1.1e-08	6.8e-06	7.8629	39	[CG5966, CG6398, Calr, EloA, Gprk1, LanA, Lsd-2, Mmp1, Myo61F, Neto, RhoGEF64C, Rok, Spn88Ea, Vha16-1, arm, bab1, babo, crol, d, dpy, dysf, ewg, fs(1)h, heph, hth, lola, mbl, mew, mthl1, otk, ovo, pan, pot, rhea, sds22, shot, sno, ttk, yellow-d]
GO:0048563	post-embryonic animal organ morphogenesis	1.1e-08	6.8e-06	7.8629	39	[CG5966, CG6398, Calr, EloA, Gprk1, LanA, Lsd-2, Mmp1, Myo61F, Neto, RhoGEF64C, Rok, Spn88Ea, Vha16-1, arm, bab1, babo, crol, d, dpy, dysf, ewg, fs(1)h, heph, hth, lola, mbl, mew, mthl1, otk, ovo, pan, pot, rhea, sds22, shot, sno, ttk, yellow-d]
GO:0006928	movement of cell or subcellular component	1.8e-08	1e-05	6.85714	48	[DCX-EMAP, DIP-gamma, Dhc36C, Dhc62B, Dscam1, Fpps, Gprk1, Hsc70-4, LanA, Lim3, Lsd-2, Lsp2, Pp1-87B, Rab11, Rheb, RhoGEF64C, Rok, RpL10, Ten-m, Tsp26A, Unc-76, acj6, alpha-Spec, apt, babo, beat-Ic, ckn, d, dyl, dysf, kibra, lola, mew, mim, msps, mthl1, nvy, otk, pdm3, ple, prc, rhea, shot, sr, stumps, ttk, tup, tutl]
GO:0048569	post-embryonic animal organ development	1.8e-08	1e-05	7.39437	42	[CG5966, CG6398, Calr, EloA, Gprk1, LanA, Lsd-2, Mmp1, Myo61F, Neto, RhoGEF64C, Rok, Spn88Ea, Vha16-1, alphaTub84B, arm, bab1, babo, crol, d, dpy, dysf, ewg, fs(1)h, heph, hth, kirre, lola, mbl, mew, mthl1, otk, ovo, pan, pot, prc, rhea, sds22, shot, sno, ttk, yellow-d]
GO:0048699	generation of neurons	1.9e-08	1.1e-05	6.1287	60	[Ank2, Antp, Arl2, CG42732, CG6353, DIP-gamma, Dscam1, Dscam2, Gprk1, Hsc70-4, Hsp83, Kr-h1, LanA, Lim3, Lsp2, Mi-2, Mmp1, Nak, Pp1-87B, Rab11, Rheb, RhoGEF64C, Rok, Ten-m, Unc-76, acj6, alpha-Spec, arm, babo, barc, beat-Ic, br, ckn, crb, d, da, drpr, eas, fs(1)h, hth, kibra, lola, mbl, mew, msps, nvy, otk, ovo, pdm3, pot, prc, ric8a, scro, shep, shot, sky, svp, ttk, tup, tutl]
GO:0007399	nervous system development	4.8e-08	2.8e-05	5.09259	88	[Aatf, Ank2, Antp, Arl2, CG13321, CG2875, CG30438, CG42732, CG6353, CG6398, Calr, Cap-D2, DIP-gamma, Dscam1, Dscam2, Ef1alpha100E, Got2, Gprk1, Hsc70-4, Hsp83, Kr-h1, LanA, Lim3, Lsp2, Mi-2, Mitofilin, Mmp1, Muc91C, Nak, Nlg3, Nmd3, Pp1-87B, Psf2, Rab11, Rheb, RhoGEF64C, Rok, RpL10, RpL23, Spx, SrpRbeta, Ten-m, Unc-76, acj6, alpha-Spec, apt, arm, aub, babo, barc, beat-Ic, br, ckn, crb, d, da, dib…
GO:0061564	axon development	9.3e-08	5.5e-05	8.40108	31	[Ank2, CG6353, DIP-gamma, Dscam1, Gprk1, Hsc70-4, LanA, Lim3, Lsp2, Mmp1, Pp1-87B, Rheb, RhoGEF64C, Rok, Ten-m, Unc-76, acj6, alpha-Spec, babo, beat-Ic, ckn, d, lola, mew, msps, nvy, otk, pdm3, shot, tup, tutl]
GO:0030182	neuron differentiation	1e-07	6.3e-05	6.11791	55	[Ank2, CG42732, CG6353, DIP-gamma, Dscam1, Dscam2, Gprk1, Hsc70-4, Hsp83, Kr-h1, LanA, Lim3, Lsp2, Mi-2, Mmp1, Nak, Pp1-87B, Rab11, Rheb, RhoGEF64C, Rok, Ten-m, Unc-76, acj6, alpha-Spec, arm, babo, barc, beat-Ic, br, ckn, crb, d, da, drpr, fs(1)h, hth, lola, mbl, mew, msps, nvy, otk, ovo, pdm3, pot, prc, scro, shep, shot, sky, svp, ttk, tup, tutl]
GO:0007476	imaginal disc-derived wing morphogenesis	1.4e-07	8.3e-05	8.24468	31	[CG5966, CG6398, Calr, EloA, Gprk1, LanA, Lsd-2, Neto, Rok, Spn88Ea, Vha16-1, arm, babo, crol, d, dpy, dysf, fs(1)h, heph, hth, lola, mbl, mew, mthl1, pan, pot, rhea, shot, sno, ttk, yellow-d]
GO:0061061	muscle structure development	1.8e-07	0.00011	9.18728	26	[Act57B, Act88F, Antp, Cg25C, Gprk1, Mi-2, Mlp84B, Rok, alphaTub84B, br, dysf, ewg, hth, kirre, lola, mbl, mew, nvy, rhea, shot, sr, tn, ttk, tup, vkg, wech]
GO:0007472	wing disc morphogenesis	2.4e-07	0.00014	8.05195	31	[CG5966, CG6398, Calr, EloA, Gprk1, LanA, Lsd-2, Neto, Rok, Spn88Ea, Vha16-1, arm, babo, crol, d, dpy, dysf, fs(1)h, heph, hth, lola, mbl, mew, mthl1, pan, pot, rhea, shot, sno, ttk, yellow-d]
GO:0022008	neurogenesis	3.1e-07	0.00018	5.13333	77	[Aatf, Ank2, Antp, Arl2, CG13321, CG2875, CG42732, CG6353, CG6398, Calr, DIP-gamma, Dscam1, Dscam2, Ef1alpha100E, Gprk1, Hsc70-4, Hsp83, Kr-h1, LanA, Lim3, Lsp2, Mi-2, Mitofilin, Mmp1, Muc91C, Nak, Nlg3, Nmd3, Pp1-87B, Psf2, Rab11, Rheb, RhoGEF64C, Rok, RpL10, RpL23, Spx, SrpRbeta, Ten-m, Unc-76, acj6, alpha-Spec, arm, babo, barc, beat-Ic, br, ckn, crb, d, da, drosha, drpr, eas, fs(1)h, hth, kibr…
GO:0035120	post-embryonic appendage morphogenesis	3.1e-07	0.00018	7.65661	33	[CG5966, CG6398, Calr, EloA, Gprk1, LanA, Lsd-2, Neto, RhoGEF64C, Rok, Spn88Ea, Vha16-1, arm, babo, crol, d, dpy, dysf, fs(1)h, heph, hth, lola, mbl, mew, mthl1, ovo, pan, pot, rhea, shot, sno, ttk, yellow-d]
GO:0035114	imaginal disc-derived appendage morphogenesis	3.3e-07	0.00019	7.63889	33	[CG5966, CG6398, Calr, EloA, Gprk1, LanA, Lsd-2, Neto, RhoGEF64C, Rok, Spn88Ea, Vha16-1, arm, babo, crol, d, dpy, dysf, fs(1)h, heph, hth, lola, mbl, mew, mthl1, ovo, pan, pot, rhea, shot, sno, ttk, yellow-d]
GO:0007411	axon guidance	3.9e-07	0.00023	8.84354	26	[DIP-gamma, Dscam1, Hsc70-4, LanA, Lim3, Lsp2, Pp1-87B, Rheb, RhoGEF64C, Ten-m, Unc-76, acj6, alpha-Spec, babo, beat-Ic, ckn, d, lola, mew, msps, nvy, otk, pdm3, shot, tup, tutl]
GO:0048737	imaginal disc-derived appendage development	4e-07	0.00023	7.56881	33	[CG5966, CG6398, Calr, EloA, Gprk1, LanA, Lsd-2, Neto, RhoGEF64C, Rok, Spn88Ea, Vha16-1, arm, babo, crol, d, dpy, dysf, fs(1)h, heph, hth, lola, mbl, mew, mthl1, ovo, pan, pot, rhea, shot, sno, ttk, yellow-d]
GO:0007409	axonogenesis	5e-07	0.00029	8.12325	29	[Ank2, DIP-gamma, Dscam1, Gprk1, Hsc70-4, LanA, Lim3, Lsp2, Pp1-87B, Rheb, RhoGEF64C, Rok, Ten-m, Unc-76, acj6, alpha-Spec, babo, beat-Ic, ckn, d, lola, mew, msps, nvy, otk, pdm3, shot, tup, tutl]
GO:0042330	taxis	5.2e-07	0.0003	7.93651	30	[DIP-gamma, Dscam1, Hsc70-4, LanA, Lim3, Lsp2, Pp1-87B, Rheb, RhoGEF64C, Ten-m, Unc-76, acj6, alpha-Spec, babo, beat-Ic, br, ckn, d, lola, mew, msps, nvy, otk, pdm3, ple, shep, shot, svp, tup, tutl]
GO:0035107	appendage morphogenesis	5.8e-07	0.00033	7.44921	33	[CG5966, CG6398, Calr, EloA, Gprk1, LanA, Lsd-2, Neto, RhoGEF64C, Rok, Spn88Ea, Vha16-1, arm, babo, crol, d, dpy, dysf, fs(1)h, heph, hth, lola, mbl, mew, mthl1, ovo, pan, pot, rhea, shot, sno, ttk, yellow-d]
GO:0031175	neuron projection development	6.6e-07	0.00038	6.52174	42	[Ank2, CG42732, CG6353, DIP-gamma, Dscam1, Dscam2, Gprk1, Hsc70-4, Kr-h1, LanA, Lim3, Lsp2, Mi-2, Mmp1, Nak, Pp1-87B, Rheb, RhoGEF64C, Rok, Ten-m, Unc-76, acj6, alpha-Spec, babo, beat-Ic, br, ckn, crb, d, fs(1)h, lola, mew, msps, nvy, otk, pdm3, scro, shot, sky, ttk, tup, tutl]
GO:0048666	neuron development	7e-07	0.0004	6.10687	48	[Ank2, CG42732, CG6353, DIP-gamma, Dscam1, Dscam2, Gprk1, Hsc70-4, Kr-h1, LanA, Lim3, Lsp2, Mi-2, Mmp1, Nak, Pp1-87B, Rab11, Rheb, RhoGEF64C, Rok, Ten-m, Unc-76, acj6, alpha-Spec, babo, beat-Ic, br, ckn, crb, d, drpr, fs(1)h, lola, mbl, mew, msps, nvy, otk, pdm3, pot, prc, scro, shep, shot, sky, ttk, tup, tutl]
GO:0097485	neuron projection guidance	7.1e-07	0.0004	8.58086	26	[DIP-gamma, Dscam1, Hsc70-4, LanA, Lim3, Lsp2, Pp1-87B, Rheb, RhoGEF64C, Ten-m, Unc-76, acj6, alpha-Spec, babo, beat-Ic, ckn, d, lola, mew, msps, nvy, otk, pdm3, shot, tup, tutl]
GO:0048736	appendage development	7.9e-07	0.00045	7.34967	33	[CG5966, CG6398, Calr, EloA, Gprk1, LanA, Lsd-2, Neto, RhoGEF64C, Rok, Spn88Ea, Vha16-1, arm, babo, crol, d, dpy, dysf, fs(1)h, heph, hth, lola, mbl, mew, mthl1, ovo, pan, pot, rhea, shot, sno, ttk, yellow-d]
GO:1901362	organic cyclic compound biosynthetic process	7.9e-07	0.00045	5.04983	76	[ATPsynG, ATPsyngamma, Aatf, Adk1, Antp, CG10077, CG13293, CG15011, CG30069, CG32532, CG34357, CG43373, Calr, Dpy-30L1, Dsp1, Eip75B, EloA, FoxP, HP1b, Hr4, Hsp83, Kr-h1, LanA, Lim3, Mi-2, Neto, NfI, Pbp95, Psf2, Rh6, Scr, TfIIA-L, Utx, Vha100-5, acj6, apt, arm, aub, bab1, babo, br, crol, d, da, dib, dpy, dsf, dysf, ewg, fs(1)h, hth, kibra, lmgA, lola, mTerf5, mael, nvy, ovo, pan, pdm3, ple, prc,…
GO:0051252	regulation of RNA metabolic process	8.9e-07	0.00051	5.36463	64	[AGO3, Aatf, Antp, CG10077, CG13293, CG15011, CG32532, Calr, Dpy-30L1, Dsp1, Eip75B, EloA, FoxP, HP1b, Hr4, Hsp83, Kr-h1, LanA, Lim3, Mi-2, Neto, NfI, Prp19, Psf2, Rh6, Scr, TfIIA-L, Utx, acj6, apt, arm, aub, bab1, babo, br, crol, d, da, dpy, dsf, dysf, ewg, fs(1)h, hth, kibra, lola, mTerf5, mael, mbl, nvy, ovo, pan, pdm3, prc, rhea, schlank, scro, slp2, sno, sr, su(w[a]), svp, ttk, tup]
GO:0019438	aromatic compound biosynthetic process	9.5e-07	0.00054	5.05464	74	[ATPsynG, ATPsyngamma, Aatf, Adk1, Antp, CG10077, CG13293, CG15011, CG30069, CG32532, CG34357, CG43373, Calr, Dpy-30L1, Dsp1, Eip75B, EloA, FoxP, HP1b, Hr4, Hsp83, Kr-h1, LanA, Lim3, Mi-2, Neto, NfI, Pbp95, Psf2, Rh6, Scr, TfIIA-L, Utx, Vha100-5, acj6, apt, arm, aub, bab1, babo, br, crol, d, da, dpy, dsf, dysf, ewg, fs(1)h, hth, kibra, lmgA, lola, mTerf5, mael, nvy, ovo, pan, pdm3, ple, prc, rhea…
GO:0048519	negative regulation of biological process	1e-06	0.00061	5.1395	70	[AGO3, Aatf, Ank2, Aven, CG13293, CG15011, CG4096, Dpy-30L1, Dsp1, Eip75B, Fur2, Gprk1, HP1b, Hsc70-4, Hsp83, Kr-h1, LanA, Lsd-2, MKP-4, Mi-2, Neto, NfI, NimA, Rab11, RapGAP1, Rh6, Rheb, Rok, Sgt, Spn88Ea, TkR99D, Utx, acj6, alpha-Spec, alphaTub84B, apt, arm, aub, bab1, babo, br, crb, crol, d, drosha, dsf, ewg, fs(1)h, heph, kibra, kug, mael, mim, nvy, otk, ovo, pan, prc, rhea, rod, schlank, sds2…
GO:1903506	regulation of nucleic acid-templated transcription	1e-06	0.00061	5.46595	61	[Aatf, Antp, CG10077, CG13293, CG15011, CG32532, Calr, Dpy-30L1, Dsp1, Eip75B, EloA, FoxP, HP1b, Hr4, Hsp83, Kr-h1, LanA, Lim3, Mi-2, Neto, NfI, Psf2, Rh6, Scr, TfIIA-L, Utx, acj6, apt, arm, aub, bab1, babo, br, crol, d, da, dpy, dsf, dysf, ewg, fs(1)h, hth, kibra, lola, mTerf5, mael, nvy, ovo, pan, pdm3, prc, rhea, schlank, scro, slp2, sno, sr, su(w[a]), svp, ttk, tup]
GO:2001141	regulation of RNA biosynthetic process	1e-06	0.00061	5.46595	61	[Aatf, Antp, CG10077, CG13293, CG15011, CG32532, Calr, Dpy-30L1, Dsp1, Eip75B, EloA, FoxP, HP1b, Hr4, Hsp83, Kr-h1, LanA, Lim3, Mi-2, Neto, NfI, Psf2, Rh6, Scr, TfIIA-L, Utx, acj6, apt, arm, aub, bab1, babo, br, crol, d, da, dpy, dsf, dysf, ewg, fs(1)h, hth, kibra, lola, mTerf5, mael, nvy, ovo, pan, pdm3, prc, rhea, schlank, scro, slp2, sno, sr, su(w[a]), svp, ttk, tup]
GO:0032774	RNA biosynthetic process	1.1e-06	0.00066	5.37084	63	[Aatf, Antp, CG10077, CG13293, CG15011, CG30069, CG32532, Calr, Dpy-30L1, Dsp1, Eip75B, EloA, FoxP, HP1b, Hr4, Hsp83, Kr-h1, LanA, Lim3, Mi-2, Neto, NfI, Pbp95, Psf2, Rh6, Scr, TfIIA-L, Utx, acj6, apt, arm, aub, bab1, babo, br, crol, d, da, dpy, dsf, dysf, ewg, fs(1)h, hth, kibra, lola, mTerf5, mael, nvy, ovo, pan, pdm3, prc, rhea, schlank, scro, slp2, sno, sr, su(w[a]), svp, ttk, tup]
GO:0000904	cell morphogenesis involved in differentiation	1.2e-06	0.00068	6.71256	39	[Ank2, DIP-gamma, Dscam1, Gprk1, Hsc70-4, LanA, Lim3, Lsp2, Mi-2, Nak, Pp1-87B, Rheb, RhoGEF64C, Rok, Ten-m, Unc-76, acj6, alpha-Spec, babo, beat-Ic, br, ckn, colt, crb, d, ds, dyl, fs(1)h, lola, mew, msps, nvy, otk, pdm3, scro, shot, ttk, tup, tutl]
GO:0034654	nucleobase-containing compound biosynthetic process	1.2e-06	0.00071	5.10424	71	[ATPsynG, ATPsyngamma, Aatf, Adk1, Antp, CG10077, CG13293, CG15011, CG30069, CG32532, CG34357, CG43373, Calr, Dpy-30L1, Dsp1, Eip75B, EloA, FoxP, HP1b, Hr4, Hsp83, Kr-h1, LanA, Lim3, Mi-2, Neto, NfI, Pbp95, Psf2, Rh6, Scr, TfIIA-L, Utx, Vha100-5, acj6, apt, arm, aub, bab1, babo, br, crol, d, da, dpy, dsf, dysf, ewg, fs(1)h, hth, kibra, lmgA, lola, mTerf5, mael, nvy, ovo, pan, pdm3, prc, rhea, sch…
GO:0010528	regulation of transposition	1.3e-06	0.00073	33.3333	7	[AGO3, Hsp83, aub, mael, ovo, sesB, tej]
GO:0006355	regulation of transcription, DNA-templated	1.5e-06	0.00083	5.45455	60	[Aatf, Antp, CG10077, CG15011, CG32532, Calr, Dpy-30L1, Dsp1, Eip75B, EloA, FoxP, HP1b, Hr4, Hsp83, Kr-h1, LanA, Lim3, Mi-2, Neto, NfI, Psf2, Rh6, Scr, TfIIA-L, Utx, acj6, apt, arm, aub, bab1, babo, br, crol, d, da, dpy, dsf, dysf, ewg, fs(1)h, hth, kibra, lola, mTerf5, mael, nvy, ovo, pan, pdm3, prc, rhea, schlank, scro, slp2, sno, sr, su(w[a]), svp, ttk, tup]
GO:0006935	chemotaxis	1.4e-06	0.00083	8.25397	26	[DIP-gamma, Dscam1, Hsc70-4, LanA, Lim3, Lsp2, Pp1-87B, Rheb, RhoGEF64C, Ten-m, Unc-76, acj6, alpha-Spec, babo, beat-Ic, ckn, d, lola, mew, msps, nvy, otk, pdm3, shot, tup, tutl]
GO:0032989	cellular component morphogenesis	1.4e-06	0.00083	5.64854	54	[Act88F, Ank2, CG42732, DIP-gamma, Dscam1, Dscam2, Gprk1, Hsc70-4, Hsp83, LanA, Lim3, Lsp2, Mi-2, Mitofilin, Mlp84B, Nak, Pp1-87B, Rab11, Rheb, RhoGEF64C, Rok, Ten-m, Unc-76, acj6, alpha-Spec, arm, aub, babo, beat-Ic, br, ckn, colt, crb, d, dpy, ds, dyl, fs(1)h, lola, mael, mew, msps, ndl, nvy, otk, ovo, pdm3, rhea, scro, shot, tn, ttk, tup, tutl]
GO:0006351	transcription, DNA-templated	1.6e-06	0.00093	5.34944	62	[Aatf, Antp, CG10077, CG13293, CG15011, CG32532, Calr, Dpy-30L1, Dsp1, Eip75B, EloA, FoxP, HP1b, Hr4, Hsp83, Kr-h1, LanA, Lim3, Mi-2, Neto, NfI, Pbp95, Psf2, Rh6, Scr, TfIIA-L, Utx, acj6, apt, arm, aub, bab1, babo, br, crol, d, da, dpy, dsf, dysf, ewg, fs(1)h, hth, kibra, lola, mTerf5, mael, nvy, ovo, pan, pdm3, prc, rhea, schlank, scro, slp2, sno, sr, su(w[a]), svp, ttk, tup]
GO:0050794	regulation of cellular process	1.7e-06	0.00099	4.00873	147	[AGO3, Aatf, Act57B, Ank2, Antp, Arl2, Aven, CCAP-R, CG10077, CG11438, CG13293, CG14207, CG15011, CG32532, CG32758, CG34357, CG34408, CG4096, CG43373, CG43921, CG44085, CG6353, CG6800, Calr, Cirl, Cngl, DCX-EMAP, DIP-gamma, Dpy-30L1, Dscam1, Dsp1, Eaat1, Efa6, Eip75B, EloA, FoxP, Fur2, Gbeta76C, Gprk1, HP1b, Hr4, Hsp83, Kr-h1, LanA, Lim3, MKP-4, Mi-2, Nak, Neto, NfI, NimA, Nlg3, Pp1-87B, Prp19, P…
GO:0097659	nucleic acid-templated transcription	1.9e-06	0.001	5.30368	62	[Aatf, Antp, CG10077, CG13293, CG15011, CG32532, Calr, Dpy-30L1, Dsp1, Eip75B, EloA, FoxP, HP1b, Hr4, Hsp83, Kr-h1, LanA, Lim3, Mi-2, Neto, NfI, Pbp95, Psf2, Rh6, Scr, TfIIA-L, Utx, acj6, apt, arm, aub, bab1, babo, br, crol, d, da, dpy, dsf, dysf, ewg, fs(1)h, hth, kibra, lola, mTerf5, mael, nvy, ovo, pan, pdm3, prc, rhea, schlank, scro, slp2, sno, sr, su(w[a]), svp, ttk, tup]
GO:0048667	cell morphogenesis involved in neuron differentiation	2.1e-06	0.0012	6.71642	36	[Ank2, DIP-gamma, Dscam1, Gprk1, Hsc70-4, LanA, Lim3, Lsp2, Mi-2, Nak, Pp1-87B, Rheb, RhoGEF64C, Rok, Ten-m, Unc-76, acj6, alpha-Spec, babo, beat-Ic, br, ckn, crb, d, fs(1)h, lola, mew, msps, nvy, otk, pdm3, scro, shot, ttk, tup, tutl]
GO:0007163	establishment or maintenance of cell polarity	2.4e-06	0.0013	9.29204	21	[AnxB9, Arl2, Gprk1, Rab11, Rok, arm, crb, d, dpy, ds, dysf, heph, kug, lola, mael, msps, prc, ric8a, sds22, svp, yellow-d]
GO:0019219	regulation of nucleobase-containing compound metabolic process	2.3e-06	0.0013	5.20416	65	[AGO3, Aatf, Antp, CG10077, CG13293, CG15011, CG32532, Calr, Dpy-30L1, Dsp1, Eip75B, EloA, FoxP, HP1b, Hr4, Hsp83, Kr-h1, LanA, Lim3, Mi-2, Neto, NfI, Prp19, Psf2, Rh6, Scr, TfIIA-L, Utx, acj6, apt, arm, aub, bab1, babo, br, crol, d, da, dpy, dsf, dysf, ewg, fs(1)h, hth, kibra, lola, mTerf5, mael, mbl, nvy, ovo, pan, pdm3, prc, rhea, schlank, scro, sesB, slp2, sno, sr, su(w[a]), svp, ttk, tup]
GO:0007424	open tracheal system development	3.2e-06	0.0017	8.83534	22	[LanA, Mmp1, Rheb, RhoGEF64C, apt, arm, colt, crb, dpy, dysf, kug, mew, pan, ple, rhea, serp, shot, sr, stumps, ttk, uif, verm]
GO:0006357	regulation of transcription from RNA polymerase II promoter	3.5e-06	0.0019	6.19335	41	[Aatf, Antp, CG15011, Calr, Dsp1, Eip75B, EloA, FoxP, HP1b, Hsp83, Mi-2, Neto, NfI, Rh6, Scr, TfIIA-L, Utx, acj6, apt, arm, bab1, babo, br, crol, d, da, dpy, dsf, dysf, ewg, fs(1)h, hth, lola, ovo, pan, schlank, slp2, sno, svp, ttk, tup]
GO:0008038	neuron recognition	4.1e-06	0.0022	12.5	14	[Ank2, Dscam1, Hsc70-4, Lsp2, Mmp1, Ten-m, acj6, alpha-Spec, beat-Ic, lola, mew, pot, shot, tutl]
GO:0030030	cell projection organization	4e-06	0.0022	5.85987	46	[Ank2, CG42732, CG6353, DIP-gamma, Dscam1, Dscam2, Gprk1, Hsc70-4, Kr-h1, LanA, Lim3, Lsp2, Mi-2, Mmp1, Myo10A, Myo61F, Nak, Pp1-87B, Rheb, RhoGEF64C, Rok, Ten-m, Unc-76, acj6, alpha-Spec, babo, beat-Ic, br, ckn, crb, d, fs(1)h, lola, mew, mim, msps, nvy, otk, ovo, pdm3, scro, shot, sky, ttk, tup, tutl]
GO:0008037	cell recognition	5e-06	0.0027	12.2807	14	[Ank2, Dscam1, Hsc70-4, Lsp2, Mmp1, Ten-m, acj6, alpha-Spec, beat-Ic, lola, mew, pot, shot, tutl]
GO:0010556	regulation of macromolecule biosynthetic process	5.5e-06	0.003	5.04658	65	[Aatf, Antp, CG10077, CG13293, CG14207, CG15011, CG32532, Calr, Dpy-30L1, Dsp1, Eip75B, EloA, FoxP, HP1b, Hr4, Hsp83, Kr-h1, LanA, Lim3, Mi-2, Neto, NfI, Psf2, Rh6, Rheb, Scr, TfIIA-L, Utx, acj6, apt, arm, aub, bab1, babo, br, crol, d, da, dpy, drosha, dsf, dysf, ewg, fs(1)h, heph, hth, kibra, lola, mTerf5, mael, nvy, ovo, pan, pdm3, prc, rhea, schlank, scro, slp2, sno, sr, su(w[a]), svp, ttk, tu…
GO:0018130	heterocycle biosynthetic process	6.9e-06	0.0037	4.88981	71	[ATPsynG, ATPsyngamma, Aatf, Adk1, Antp, CG10077, CG13293, CG15011, CG30069, CG32532, CG34357, CG43373, Calr, Dpy-30L1, Dsp1, Eip75B, EloA, FoxP, HP1b, Hr4, Hsp83, Kr-h1, LanA, Lim3, Mi-2, Neto, NfI, Pbp95, Psf2, Rh6, Scr, TfIIA-L, Utx, Vha100-5, acj6, apt, arm, aub, bab1, babo, br, crol, d, da, dpy, dsf, dysf, ewg, fs(1)h, hth, kibra, lmgA, lola, mTerf5, mael, nvy, ovo, pan, pdm3, prc, rhea, sch…
GO:0060541	respiratory system development	6.9e-06	0.0038	8.42912	22	[LanA, Mmp1, Rheb, RhoGEF64C, apt, arm, colt, crb, dpy, dysf, kug, mew, pan, ple, rhea, serp, shot, sr, stumps, ttk, uif, verm]
GO:2000112	regulation of cellular macromolecule biosynthetic process	7e-06	0.0038	5.04732	64	[Aatf, Antp, CG10077, CG14207, CG15011, CG32532, Calr, Dpy-30L1, Dsp1, Eip75B, EloA, FoxP, HP1b, Hr4, Hsp83, Kr-h1, LanA, Lim3, Mi-2, Neto, NfI, Psf2, Rh6, Rheb, Scr, TfIIA-L, Utx, acj6, apt, arm, aub, bab1, babo, br, crol, d, da, dpy, drosha, dsf, dysf, ewg, fs(1)h, heph, hth, kibra, lola, mTerf5, mael, nvy, ovo, pan, pdm3, prc, rhea, schlank, scro, slp2, sno, sr, su(w[a]), svp, ttk, tup]
GO:0050793	regulation of developmental process	7.9e-06	0.0043	5.82781	44	[Ank2, CG11438, CG43921, CG6353, Dscam1, Eip75B, Gprk1, Hr4, Hsp83, Kr-h1, LanA, Mlp84B, Rab11, Rok, Syt1, Ten-m, alpha-Spec, arm, aub, bab1, babo, br, cpo, crb, d, da, dpy, dsf, dyl, ewg, hth, kibra, kirre, kug, mael, mnb, ovo, pan, ple, rhea, shot, ttk, tutl, yellow-d]
GO:0006366	transcription from RNA polymerase II promoter	8.4e-06	0.0045	5.90717	42	[Aatf, Antp, CG15011, Calr, Dsp1, Eip75B, EloA, FoxP, HP1b, Hsp83, Mi-2, Neto, NfI, Pbp95, Rh6, Scr, TfIIA-L, Utx, acj6, apt, arm, bab1, babo, br, crol, d, da, dpy, dsf, dysf, ewg, fs(1)h, hth, lola, ovo, pan, schlank, slp2, sno, svp, ttk, tup]
GO:0007267	cell-cell signaling	9.1e-06	0.0049	5.91472	43	[Ank2, Arl2, CG33203, CG9518, Cirl, Dnz1, Dpy-30L1, Eaat1, Gprk1, Hsc70-4, LanA, Neto, Nlg3, Nlg4, Osi7, Pbp95, Pp1-87B, Psf2, Rab10, Rok, Snx3, Syt1, Ten-m, TkR99D, alpha-Spec, apt, arm, cpo, crol, dpy, dysf, ewg, mAChR-A, otk, pan, para, sesB, shot, sky, sr, stmA, svp, tutl]
GO:0007154	cell communication	1e-05	0.0054	4.37331	97	[Ank2, Arl2, CCAP-R, CG11438, CG32758, CG33203, CG34357, CG34408, CG4096, CG43373, CG43921, CG44085, CG9518, Cirl, Cngl, DCX-EMAP, Dnz1, Dpy-30L1, Eaat1, Efa6, Eip75B, Gbeta76C, Gprk1, Hr4, Hsc70-4, Hsp83, LanA, MKP-4, Nak, Neto, NimA, Nlg3, Nlg4, Nmd3, Osi7, Pbp95, Pp1-87B, Prp19, Psf2, Rab10, Rab11, RapGAP1, Rh2, Rh6, Rheb, RhoGEF64C, Ric, Rok, Snx3, Spn88Ea, Syt1, Ten-m, TkR99D, Tsp26A, Utx, a…
GO:0048812	neuron projection morphogenesis	1e-05	0.0057	6.12903	38	[Ank2, CG42732, DIP-gamma, Dscam1, Dscam2, Gprk1, Hsc70-4, LanA, Lim3, Lsp2, Mi-2, Nak, Pp1-87B, Rheb, RhoGEF64C, Rok, Ten-m, Unc-76, acj6, alpha-Spec, babo, beat-Ic, br, ckn, crb, d, fs(1)h, lola, mew, msps, nvy, otk, pdm3, scro, shot, ttk, tup, tutl]
GO:0031326	regulation of cellular biosynthetic process	1.1e-05	0.0063	4.91803	66	[Aatf, Antp, CG10077, CG13293, CG14207, CG15011, CG32532, Calr, Dpy-30L1, Dsp1, Eip75B, EloA, FoxP, HP1b, Hr4, Hsp83, Kr-h1, LanA, Lim3, Mi-2, Neto, NfI, Psf2, Rh6, Rheb, Scr, TfIIA-L, Utx, acj6, apt, arm, aub, bab1, babo, br, crol, d, da, dpy, drosha, dsf, dysf, ewg, fs(1)h, heph, hth, kibra, lola, mTerf5, mael, nvy, ovo, pan, pdm3, prc, rhea, schlank, scro, sesB, slp2, sno, sr, su(w[a]), svp, t…
GO:0009790	embryo development	1.2e-05	0.0066	6.19765	37	[Antp, Cg25C, Gprk1, Hsc70-4, Hsp83, LanA, Myo10A, Rab11, Rok, RpL10, Scr, Syt1, apt, arm, aub, crb, d, dib, dyl, fs(1)h, hth, kirre, mael, mbl, msps, mthl1, pan, prc, rhea, ric8a, slp2, sr, stumps, svp, ttk, tup, vkg]
GO:0009889	regulation of biosynthetic process	1.2e-05	0.0066	4.90706	66	[Aatf, Antp, CG10077, CG13293, CG14207, CG15011, CG32532, Calr, Dpy-30L1, Dsp1, Eip75B, EloA, FoxP, HP1b, Hr4, Hsp83, Kr-h1, LanA, Lim3, Mi-2, Neto, NfI, Psf2, Rh6, Rheb, Scr, TfIIA-L, Utx, acj6, apt, arm, aub, bab1, babo, br, crol, d, da, dpy, drosha, dsf, dysf, ewg, fs(1)h, heph, hth, kibra, lola, mTerf5, mael, nvy, ovo, pan, pdm3, prc, rhea, schlank, scro, sesB, slp2, sno, sr, su(w[a]), svp, t…
GO:0051171	regulation of nitrogen compound metabolic process	1.2e-05	0.0066	4.87288	69	[AGO3, Aatf, Antp, CG10077, CG13293, CG14207, CG15011, CG32532, Calr, Dpy-30L1, Dsp1, Eip75B, EloA, FoxP, HP1b, Hr4, Hsp83, Kr-h1, LanA, Lim3, Mi-2, Neto, NfI, Prp19, Psf2, Rh6, Rheb, Scr, TfIIA-L, Utx, acj6, apt, arm, aub, bab1, babo, br, crol, d, da, dpy, drosha, dsf, dysf, ewg, fs(1)h, heph, hth, kibra, lola, mTerf5, mael, mbl, nvy, ovo, pan, pdm3, prc, rhea, schlank, scro, sesB, slp2, sno, sr…
GO:0010529	negative regulation of transposition	1.5e-05	0.0082	30	6	[AGO3, Hsp83, aub, mael, sesB, tej]
GO:0098609	cell-cell adhesion	1.6e-05	0.0087	10.4895	15	[Cad87A, Dscam2, Nlg3, Ten-m, arm, beat-IIa, beat-Ib, beat-Ic, ds, kirre, kug, mew, rhea, tutl, wech]
GO:0010468	regulation of gene expression	1.7e-05	0.009	4.8433	68	[AGO3, Aatf, Antp, CG10077, CG14207, CG15011, CG32532, Calr, Dpy-30L1, Dsp1, Eip75B, EloA, FoxP, HP1b, Hr4, Hsc70-4, Hsp83, Kr-h1, LanA, Lim3, Mi-2, Neto, NfI, Prp19, Psf2, Rh6, Rheb, Scr, TfIIA-L, Utx, acj6, apt, arm, aub, bab1, babo, br, crol, d, da, dpy, drosha, dsf, dysf, ewg, fs(1)h, heph, hth, kibra, lola, mTerf5, mael, mbl, nvy, ovo, pan, pdm3, prc, rhea, schlank, scro, slp2, sno, sr, su(w…
GO:0044271	cellular nitrogen compound biosynthetic process	2e-05	0.01	4.49438	84	[ATPsynG, ATPsyngamma, Aatf, Adk1, Antp, CG10077, CG12736, CG13293, CG14207, CG15011, CG30069, CG32532, CG34357, CG43373, Calr, Dpy-30L1, Dsp1, Ef1alpha100E, Eip75B, EloA, FoxP, HP1b, Hr4, Hsp83, Kr-h1, LanA, Lim3, Mi-2, Neto, NfI, Pbp95, Psf2, Rh6, Rheb, RpL10, RpL23, RpL5, RpLP0, RpLP1, Scr, TfIIA-L, Utx, Vha100-5, acj6, apt, arm, aub, bab1, babo, br, crol, d, da, dpy, drosha, dsf, dysf, ewg, f…
GO:0051239	regulation of multicellular organismal process	1.9e-05	0.01	5.72207	42	[Ank2, CG11438, CG43921, CG6353, Dscam1, Eaat1, Eip75B, Gprk1, Hsp83, Kr-h1, LanA, Mlp84B, Rab11, Rok, Syt1, TkR99D, alpha-Spec, arm, aub, bab1, babo, cpo, crb, d, da, dpy, dsf, dyl, ewg, homer, hth, kibra, kirre, kug, mael, mnb, pan, ple, shot, ttk, tutl, yellow-d]
GO:1902679	negative regulation of RNA biosynthetic process	1.9e-05	0.01	7.16253	26	[CG13293, CG15011, Dpy-30L1, Dsp1, Eip75B, HP1b, Hsp83, LanA, Mi-2, Neto, NfI, Rh6, acj6, aub, crol, d, dsf, fs(1)h, mael, nvy, ovo, pan, prc, rhea, svp, ttk]
GO:1903507	negative regulation of nucleic acid-templated transcription	1.9e-05	0.01	7.16253	26	[CG13293, CG15011, Dpy-30L1, Dsp1, Eip75B, HP1b, Hsp83, LanA, Mi-2, Neto, NfI, Rh6, acj6, aub, crol, d, dsf, fs(1)h, mael, nvy, ovo, pan, prc, rhea, svp, ttk]
GO:0035001	dorsal trunk growth, open tracheal system	2.2e-05	0.011	57.1429	4	[LanA, Mmp1, ttk, verm]
GO:0048518	positive regulation of biological process	2.1e-05	0.011	4.82456	66	[AGO3, Act57B, Ank2, Antp, CG10077, CG43921, CG44085, CG6353, Calr, EloA, Gprk1, HP1b, Nak, NfI, Pp1-87B, Prp19, Psf2, Rab11, Rheb, RhoGEF64C, Rok, RpLP1, Scr, Sgt, Snx3, Syt1, Ten-m, TfIIA-L, TkR99D, Tsp26A, Utx, acj6, alpha-Spec, apt, arm, aub, babo, br, ckn, crb, crol, d, da, dpy, drpr, dysf, ewg, fs(1)h, holn1, homer, hth, kug, lmgA, lola, mnb, msps, myo, ovo, pan, schlank, sesB, shot, sno, t…
GO:0048522	positive regulation of cellular process	2.1e-05	0.011	5.02934	60	[AGO3, Ank2, Antp, CG10077, CG43921, CG44085, CG6353, Calr, EloA, Gprk1, HP1b, Nak, NfI, Pp1-87B, Prp19, Psf2, Rab11, Rheb, RhoGEF64C, Rok, RpLP1, Scr, Sgt, Snx3, Syt1, TfIIA-L, Tsp26A, Utx, acj6, alpha-Spec, apt, arm, aub, babo, br, ckn, crb, crol, d, da, dpy, drpr, dysf, ewg, fs(1)h, holn1, hth, lmgA, lola, mnb, msps, myo, ovo, pan, schlank, sesB, shot, sno, ttk, tup]
GO:0060560	developmental growth involved in morphogenesis	2.7e-05	0.014	12.1212	12	[Ank2, Dscam1, Gprk1, LanA, Mmp1, Rab11, Rok, Spn88Ea, arm, shot, ttk, verm]
GO:2000026	regulation of multicellular organismal development	2.7e-05	0.014	6.25	33	[Ank2, CG11438, CG43921, CG6353, Dscam1, Eip75B, Gprk1, Kr-h1, LanA, Mlp84B, Rab11, Rok, Syt1, alpha-Spec, arm, aub, bab1, crb, d, da, dyl, ewg, hth, kibra, kirre, kug, mael, mnb, ple, shot, ttk, tutl, yellow-d]
GO:0007389	pattern specification process	3.2e-05	0.017	6.20438	34	[Antp, AnxB9, Dsp1, EloA, Gprk1, Hsp83, Myo61F, Neto, Rab11, Rok, Scr, SrpRbeta, Syt1, alphaTub84B, apt, arm, aub, d, dpy, drpr, dysf, fs(1)h, heph, hth, mael, mew, msps, ndl, ovo, pan, prc, slp2, sno, tup]
GO:0000902	cell morphogenesis	3.8e-05	0.02	5.43735	46	[Ank2, CG42732, DIP-gamma, Dscam1, Dscam2, Gprk1, Hsc70-4, Hsp83, LanA, Lim3, Lsp2, Mi-2, Nak, Pp1-87B, Rab11, Rheb, RhoGEF64C, Rok, Ten-m, Unc-76, acj6, alpha-Spec, arm, babo, beat-Ic, br, ckn, colt, crb, d, ds, dyl, fs(1)h, lola, mew, msps, nvy, otk, ovo, pdm3, rhea, scro, shot, ttk, tup, tutl]
GO:0048523	negative regulation of cellular process	4.6e-05	0.024	4.85437	60	[AGO3, Aatf, Ank2, Aven, CG13293, CG15011, CG4096, Dpy-30L1, Dsp1, Eip75B, Gprk1, HP1b, Hsp83, Kr-h1, LanA, MKP-4, Mi-2, Neto, NfI, NimA, Rab11, RapGAP1, Rh6, Rheb, Sgt, Spn88Ea, TkR99D, Utx, acj6, alpha-Spec, alphaTub84B, apt, arm, aub, babo, crb, crol, d, drosha, dsf, ewg, fs(1)h, heph, kibra, mael, mim, nvy, otk, ovo, pan, prc, rhea, rod, sds22, sesB, shot, svp, tej, ttk, uif]
GO:0051254	positive regulation of RNA metabolic process	4.9e-05	0.025	6.69975	27	[AGO3, Antp, CG10077, Calr, EloA, HP1b, NfI, Scr, TfIIA-L, Utx, acj6, apt, arm, aub, br, d, da, dysf, fs(1)h, hth, lola, ovo, pan, schlank, sno, ttk, tup]
GO:0051253	negative regulation of RNA metabolic process	5.1e-05	0.026	6.87831	26	[CG13293, CG15011, Dpy-30L1, Dsp1, Eip75B, HP1b, Hsp83, LanA, Mi-2, Neto, NfI, Rh6, acj6, aub, crol, d, dsf, fs(1)h, mael, nvy, ovo, pan, prc, rhea, svp, ttk]
GO:0007417	central nervous system development	5.7e-05	0.029	7.35786	22	[Antp, Calr, Cap-D2, Dscam1, LanA, alpha-Spec, apt, aub, babo, d, dib, drosha, eas, ewg, hth, lola, myo, prc, shot, sr, svp, ttk]
GO:0010558	negative regulation of macromolecule biosynthetic process	6.6e-05	0.034	6.44444	29	[CG13293, CG15011, Dpy-30L1, Dsp1, Eip75B, HP1b, Hsp83, LanA, Mi-2, Neto, NfI, Rh6, acj6, apt, aub, crol, d, drosha, dsf, fs(1)h, heph, mael, nvy, ovo, pan, prc, rhea, svp, ttk]
GO:0015074	DNA integration	7.9e-05	0.04	23.0769	6	[Hsp83, alphaTub84B, alphaTub84D, betaTub56D, lmgA, ovo]
GO:0045165	cell fate commitment	7.8e-05	0.04	6.07211	32	[Antp, Arl2, CG33203, CG9518, Dnz1, Dpy-30L1, Hsp83, LanA, Neto, Osi7, Pbp95, Psf2, Rab10, Rab11, alpha-Spec, arm, br, crol, da, dpy, drosha, eas, hth, lola, mael, msps, pan, shot, svp, ttk, tup, tutl]
GO:0045944	positive regulation of transcription from RNA polymerase II promoter	8.5e-05	0.043	7.16612	22	[Antp, Calr, EloA, HP1b, NfI, Scr, TfIIA-L, acj6, apt, arm, br, d, da, dysf, fs(1)h, hth, ovo, pan, schlank, sno, ttk, tup]
GO:0098742	cell-cell adhesion via plasma-membrane adhesion molecules	8.7e-05	0.044	14.0625	9	[Cad87A, Dscam2, beat-IIa, beat-Ib, beat-Ic, ds, kirre, kug, mew]
GO:0045934	negative regulation of nucleobase-containing compound metabolic process	8.8e-05	0.045	6.58228	26	[CG13293, CG15011, Dpy-30L1, Dsp1, Eip75B, HP1b, Hsp83, LanA, Mi-2, Neto, NfI, Rh6, acj6, aub, crol, d, dsf, fs(1)h, mael, nvy, ovo, pan, prc, rhea, svp, ttk]
GO:0045935	positive regulation of nucleobase-containing compound metabolic process	8.9e-05	0.045	6.49652	28	[AGO3, Antp, CG10077, Calr, EloA, HP1b, NfI, Scr, TfIIA-L, Utx, acj6, apt, arm, aub, br, d, da, dysf, fs(1)h, hth, lola, ovo, pan, schlank, sesB, sno, ttk, tup]
GO:0032990	cell part morphogenesis	9.1e-05	0.046	5.58739	39	[Ank2, CG42732, DIP-gamma, Dscam1, Dscam2, Gprk1, Hsc70-4, LanA, Lim3, Lsp2, Mi-2, Mitofilin, Nak, Pp1-87B, Rheb, RhoGEF64C, Rok, Ten-m, Unc-76, acj6, alpha-Spec, babo, beat-Ic, br, ckn, crb, d, fs(1)h, lola, mew, msps, nvy, otk, pdm3, scro, shot, ttk, tup, tutl]
GO:0009890	negative regulation of biosynthetic process	9.3e-05	0.047	6.25	29	[CG13293, CG15011, Dpy-30L1, Dsp1, Eip75B, HP1b, Hsp83, LanA, Mi-2, Neto, NfI, Rh6, acj6, apt, aub, crol, d, drosha, dsf, fs(1)h, heph, mael, nvy, ovo, pan, prc, rhea, svp, ttk]
GO:0031327	negative regulation of cellular biosynthetic process	9.3e-05	0.047	6.25	29	[CG13293, CG15011, Dpy-30L1, Dsp1, Eip75B, HP1b, Hsp83, LanA, Mi-2, Neto, NfI, Rh6, acj6, apt, aub, crol, d, drosha, dsf, fs(1)h, heph, mael, nvy, ovo, pan, prc, rhea, svp, ttk]
GO:0001745	compound eye morphogenesis	9.8e-05	0.049	7.09677	22	[Gprk1, Hsp83, Kr-h1, LanA, Rab11, Rok, Ten-m, arm, br, crb, d, da, ds, hth, kibra, kirre, lola, mbl, svp, ttk, tutl, yellow-d]
