# Supplementary material for: Dynamic transcriptome landscape of Asian domestic honeybee (Apis cerana) embryonic development revealed by high-quality RNA sequencing
Source: BMC Dev Biol. 2018 Apr 13;18:11. doi: 10.1186/s12861-018-0169-1 (PMC5899340; doi:10.1186/s12861-018-0169-1)
Supplement: Supplementary file 11 — Table S8. GO terms enriched by the core transcriptome in the embryonic development. (XLSX 509 kb) [file 12861_2018_169_MOESM11_ESM.xlsx]

## Sheet: Sheet1
Additional file 11: Table S8. GO terms enriched by the core transcriptome in the embryonic development.
GOID	GOTerm	Term PValue	Term PValue Corrected with Bonferroni step down	% Associated Genes	Nr. Genes	Associated Genes Found	Overlapped
GO:0006139	nucleobase-containing compound metabolic process	6.1e-141	9.6e-138	70.87	1654	[ADD1, AGO1, AGO2, AIF, AMPdeam, AOX3, AP-1-2beta, AP-2mu, ATP6, ATPsynB, ATPsynC, ATPsynCF6, ATPsynD, ATPsynE, ATPsynF, ATPsynG, ATPsynO, ATPsynbeta, ATPsyndelta, ATPsyngamma, Aatf, Aats-ala, Aats-ala-m, Aats-arg, Aats-asn, Aats-asp, Aats-cys, Aats-gln, Aats-glupro, Aats-gly, Aats-his, Aats-leu, Aats-lys, Aats-met-m, Aats-phe-m, Aats-ser, Aats-thr, Aats-trp, Aats-tyr, Aats-tyr-m, Aats-val, Abd-B…	Down-regulated
GO:0046483	heterocycle metabolic process	1e-139	1.5e-136	70.38	1689	[ADD1, AGO1, AGO2, AIF, AMPdeam, AOX3, AP-1-2beta, AP-2mu, ATP6, ATPsynB, ATPsynC, ATPsynCF6, ATPsynD, ATPsynE, ATPsynF, ATPsynG, ATPsynO, ATPsynbeta, ATPsyndelta, ATPsyngamma, Aatf, Aats-ala, Aats-ala-m, Aats-arg, Aats-asn, Aats-asp, Aats-cys, Aats-gln, Aats-glupro, Aats-gly, Aats-his, Aats-leu, Aats-lys, Aats-met-m, Aats-phe-m, Aats-ser, Aats-thr, Aats-trp, Aats-tyr, Aats-tyr-m, Aats-val, Abd-B…	Down-regulated
GO:0006725	cellular aromatic compound metabolic process	1.3e-139	2.1e-136	69.98	1727	[ADD1, AGO1, AGO2, AIF, AMPdeam, AOX3, AP-1-2beta, AP-2mu, ATP6, ATPsynB, ATPsynC, ATPsynCF6, ATPsynD, ATPsynE, ATPsynF, ATPsynG, ATPsynO, ATPsynbeta, ATPsyndelta, ATPsyngamma, Aatf, Aats-ala, Aats-ala-m, Aats-arg, Aats-asn, Aats-asp, Aats-cys, Aats-gln, Aats-glupro, Aats-gly, Aats-his, Aats-leu, Aats-lys, Aats-met-m, Aats-phe-m, Aats-ser, Aats-thr, Aats-trp, Aats-tyr, Aats-tyr-m, Aats-val, Abd-B…	Down-regulated
GO:0043170	macromolecule metabolic process	1.5e-136	2.3e-133	62.76	2670	[14-3-3epsilon, 14-3-3zeta, 26-29-p, 312, 4EHP, 7B2, ACC, ADD1, AGBE, AGO1, AGO2, ALiX, AMPKalpha, AP-1-2beta, AP-2mu, APC10, APC7, APP-BP1, ASPP, ATPsynD, Aatf, Aats-ala, Aats-ala-m, Aats-arg, Aats-asn, Aats-asp, Aats-cys, Aats-gln, Aats-glupro, Aats-gly, Aats-his, Aats-leu, Aats-lys, Aats-met-m, Aats-phe-m, Aats-ser, Aats-thr, Aats-trp, Aats-tyr, Aats-tyr-m, Aats-val, Abd-B, Abi, Abl, Acer, Acf…	Down-regulated
GO:0090304	nucleic acid metabolic process	1.7e-135	2.6e-132	72.64	1452	[ADD1, AGO1, AGO2, AP-1-2beta, AP-2mu, Aatf, Aats-ala, Aats-ala-m, Aats-arg, Aats-asn, Aats-asp, Aats-cys, Aats-gln, Aats-glupro, Aats-gly, Aats-his, Aats-leu, Aats-lys, Aats-met-m, Aats-phe-m, Aats-ser, Aats-thr, Aats-trp, Aats-tyr, Aats-tyr-m, Aats-val, Abd-B, Acf, Acn, Acsl, Ada1-1, Ada2a, Ada2b, Ada3, Adar, Adat1, Alh, AlkB, Aos1, Arc42, Arp5, Arp8, Ars2, Art1, Art3, Art4, Art7, Asciz, Asx, A…	Down-regulated
GO:0016070	RNA metabolic process	1e-122	1.6e-119	73.15	1297	[ADD1, AGO1, AGO2, AP-1-2beta, AP-2mu, Aatf, Aats-ala, Aats-ala-m, Aats-arg, Aats-asn, Aats-asp, Aats-cys, Aats-gln, Aats-glupro, Aats-gly, Aats-his, Aats-leu, Aats-lys, Aats-met-m, Aats-phe-m, Aats-ser, Aats-thr, Aats-trp, Aats-tyr, Aats-tyr-m, Aats-val, Abd-B, Acf, Acn, Acsl, Ada1-1, Ada2a, Ada2b, Ada3, Adar, Adat1, Alh, Aos1, Arc42, Arp5, Arp8, Ars2, Art1, Art3, Art4, Art7, Asciz, Asx, Atac3, …	Down-regulated
GO:0044267	cellular protein metabolic process	5e-111	7.8e-108	69.71	1457	[14-3-3epsilon, 14-3-3zeta, 26-29-p, 312, 4EHP, 7B2, AGO1, AGO2, ALiX, AMPKalpha, APC10, APC7, APP-BP1, ASPP, ATPsynD, Aats-ala, Aats-ala-m, Aats-arg, Aats-asn, Aats-asp, Aats-cys, Aats-gln, Aats-glupro, Aats-gly, Aats-his, Aats-leu, Aats-lys, Aats-met-m, Aats-phe-m, Aats-ser, Aats-thr, Aats-trp, Aats-tyr, Aats-tyr-m, Aats-val, Abi, Abl, Ack, Ack-like, Act87E, Ada1-1, Ada2a, Ada2b, Ada3, Adam, Ad…	Down-regulated
GO:0043412	macromolecule modification	1.2e-83	1.9e-80	70.76	1072	[14-3-3epsilon, 14-3-3zeta, AGO2, ALiX, AMPKalpha, APC10, APC7, APP-BP1, ASPP, ATPsynD, Aats-ala, Aats-ala-m, Abi, Abl, Ack, Ack-like, Act87E, Ada1-1, Ada2a, Ada2b, Ada3, Adar, Adat1, Adck, Akt1, Ald, Alg-2, Alg10, Aos1, Aplip1, Arf102F, Arf51F, Art1, Art3, Art4, Art7, Asator, Ask1, Asph, Asx, Atac1, Atac2, Atac3, Ate1, Atf-2, Atg1, Atg10, Atg12, Atg17, Atg18a, Atg4a, Atg4b, Atg7, Atg9, Atu, BTBD…	Down-regulated
GO:0006396	RNA processing	1.4e-83	2.1e-80	86.58	471	[AGO1, AGO2, Aats-ala, Aats-ala-m, Aats-phe-m, Acn, Adar, Adat1, Ars2, B52, BCAS2, BI-1, Bin1, Bka, Bug22, Bx42, CG10144, CG10189, CG10333, CG10341, CG10418, CG10463, CG10495, CG10754, CG10907, CG11447, CG11454, CG11486, CG11808, CG11837, CG11985, CG12301, CG12320, CG12325, CG12333, CG12343, CG12975, CG13096, CG13097, CG13185, CG13298, CG13625, CG13900, CG14057, CG14100, CG14210, CG14231, CG1434,…	Down-regulated
GO:0022607	cellular component assembly	1.8e-79	2.8e-76	74.09	835	[AGO1, AGO2, ALiX, AP-1gamma, Abi, Abl, Abp1, Acf, Acsl, Act88F, Actn, AdSL, Adam, Akt1, Ank2, Apc, Arl6, Arp2, Arp3, Arpc1, Arpc2, Arpc3A, Arpc4, Arpc5, Atf-2, Atg1, Atg101, Atg12, Atg14, Atg16, Atg17, Atg18a, Atg2, Atg3, Atg4a, Atg4b, Atg6, Atg7, Atg8b, Atg9, Atpalpha, Atx2, B52, Bap60, Bsg, Btk29A, BuGZ, Bug22, C1GalTA, CASK, CDC45L, CG10055, CG10144, CG10306, CG10339, CG10340, CG10465, CG1068…	Down-regulated
GO:0019222	regulation of metabolic process	1.1e-75	1.8e-72	66.37	1330	[14-3-3epsilon, 14-3-3zeta, 312, 4EHP, 7B2, ADD1, AGO1, AGO2, ALiX, AMPKalpha, AP-1-2beta, AP-2mu, AP-2sigma, ASPP, ATPCL, ATPsynD, ATPsynbeta, Aatf, Aats-leu, Aats-val, Abd-B, Abi, Abl, Acf, Acn, Acsl, Ada1-1, Ada2a, Ada2b, Ada3, Adam, Adar, Adgf-A, AdoR, Akt1, Alg-2, Alh, Aos1, Apc, Aplip1, Arc42, Arp5, Arp8, Ars2, Art1, Art3, Art4, Art7, Asciz, Ask1, Asx, Atac2, Atf-2, Atf3, Atf6, Atg1, Atg17,…	Down-regulated
GO:0080090	regulation of primary metabolic process	5.1e-73	7.8e-70	66.68	1261	[14-3-3epsilon, 14-3-3zeta, 312, 4EHP, 7B2, ADD1, AGO1, AGO2, ALiX, AMPKalpha, AP-1-2beta, AP-2mu, AP-2sigma, ASPP, ATPCL, ATPsynD, ATPsynbeta, Aatf, Aats-leu, Aats-val, Abd-B, Abi, Abl, Acf, Acn, Acsl, Ada1-1, Ada2a, Ada2b, Ada3, Adam, Adar, Adgf-A, AdoR, Akt1, Alg-2, Alh, Aos1, Apc, Aplip1, Arc42, Arp5, Arp8, Ars2, Art1, Art3, Art4, Art7, Asciz, Ask1, Asx, Atac2, Atf-2, Atf3, Atf6, Atg1, Atg17,…	Down-regulated
GO:0007049	cell cycle	5.7e-73	8.8e-70	76.32	680	[14-3-3epsilon, 14-3-3zeta, AGO2, ALiX, AMPKalpha, APC10, APC7, Act57B, Act5C, Ald, Alr, Aos1, Arf51F, Arfrp1, Arl2, Arp1, Arp3, Arpc1, Asciz, Asx, Aven, B52, BRWD3, Bap55, BicC, Blm, BoYb, Bruce, Btk29A, BuGZ, Bub1, Bub3, CDC45L, CG10068, CG10336, CG10738, CG10932, CG11247, CG11414, CG11788, CG11839, CG12018, CG13599, CG14020, CG15237, CG16903, CG16941, CG17059, CG17249, CG17816, CG2865, CG30152…	Down-regulated
GO:0060255	regulation of macromolecule metabolic process	9e-72	1.3e-68	66.78	1232	[14-3-3epsilon, 14-3-3zeta, 312, 4EHP, 7B2, ADD1, AGO1, AGO2, ALiX, AP-1-2beta, AP-2mu, ASPP, ATPsynD, Aatf, Aats-leu, Aats-val, Abd-B, Abi, Acf, Acn, Acsl, Ada1-1, Ada2a, Ada2b, Ada3, Adam, Adar, Alg-2, Alh, Aos1, Apc, Aplip1, Arc42, Arp5, Arp8, Ars2, Art1, Art3, Art4, Art7, Asciz, Ask1, Asx, Atac2, Atf-2, Atf3, Atf6, Atg1, Atg17, Atg9, Atu, Atx2, Awh, Axud1, B52, BHD, BI-1, BRWD3, BTBD9, Bap111…	Down-regulated
GO:0051128	regulation of cellular component organization	2.9e-71	4.5e-68	77.56	622	[14-3-3epsilon, AGO2, AMPKalpha, AP-2alpha, AP-2mu, APC10, APC7, Abi, Abl, Abp1, Acf, Acsl, Act57B, Ada2a, Ada2b, Ada3, Akt1, Ank2, AnxB11, Apc, Aplip1, Arf79F, Arp2, Arp3, Arpc1, Arpc2, Arpc3A, Arpc4, Arpc5, Asator, Asciz, Ask1, Atac2, Atf-2, Atg1, Atpalpha, Atx2, B52, BRWD3, Bap170, Bap60, BicD, Btk29A, BuGZ, Bub1, Bub3, C1GalTA, CASK, CDC45L, CG10688, CG11486, CG12007, CG12241, CG13599, CG1474…	Down-regulated
GO:0048522	positive regulation of cellular process	1.9e-70	3e-67	71.84	857	[14-3-3epsilon, 14-3-3zeta, 4EHP, 7B2, ALiX, AP-1-2beta, AP-2alpha, AP-2mu, APC7, ASPP, Abd-B, Abi, Abl, Abp1, Ada2a, Ada2b, Ada3, Adck, AdipoR, AdoR, Akt1, Alg-2, Ank2, Aos1, Apc, Aplip1, Arf79F, Arp2, Arp3, Arpc1, Arpc2, Arpc3A, Arpc4, Arpc5, Asciz, Ask1, Asx, Atac2, Atf-2, Atg1, Atg101, Atg14, Atg17, Atg4a, Atg7, Atg9, Atu, Atx2, Axud1, BRWD3, Bap111, Bap170, Bap55, Bap60, BicD, Brms1, Bub1, B…	Down-regulated
GO:0043933	macromolecular complex subunit organization	2.5e-70	3.9e-67	75.75	678	[ADD1, AGO1, AGO2, ALiX, AMPKalpha, AP-1gamma, AP-2mu, Acf, Act5C, Act87E, AdSL, Ada1-1, Ada2a, Ada2b, Ada3, Adam, Apc, Arp2, Arp3, Arp5, Arp6, Arp8, Arpc1, Arpc2, Arpc3A, Arpc4, Arpc5, Art1, Art3, Art4, Art7, Asx, Atac1, Atac2, Atac3, Atf-2, Atu, Atx2, B52, Bap111, Bap170, Bap55, Bap60, Bin1, Brd8, Bre1, Brms1, Btk29A, Bub1, CDC45L, CG10055, CG10144, CG10306, CG10340, CG10395, CG10465, CG10754, …	Down-regulated
GO:0006464	cellular protein modification process	7.4e-69	1.1e-65	69.48	979	[14-3-3epsilon, 14-3-3zeta, AGO2, ALiX, AMPKalpha, APC10, APC7, APP-BP1, ASPP, ATPsynD, Abi, Abl, Ack, Ack-like, Act87E, Ada1-1, Ada2a, Ada2b, Ada3, Adck, Akt1, Ald, Alg-2, Alg10, Aos1, Aplip1, Arf102F, Arf51F, Art1, Art3, Art4, Art7, Asator, Ask1, Asph, Asx, Atac1, Atac2, Atac3, Ate1, Atf-2, Atg1, Atg10, Atg12, Atg17, Atg18a, Atg4a, Atg4b, Atg7, Atg9, Atu, BTBD9, Bap55, Brd8, Bre1, Brms1, Bruce,…	Down-regulated
GO:0036211	protein modification process	7.4e-69	1.1e-65	69.48	979	[14-3-3epsilon, 14-3-3zeta, AGO2, ALiX, AMPKalpha, APC10, APC7, APP-BP1, ASPP, ATPsynD, Abi, Abl, Ack, Ack-like, Act87E, Ada1-1, Ada2a, Ada2b, Ada3, Adck, Akt1, Ald, Alg-2, Alg10, Aos1, Aplip1, Arf102F, Arf51F, Art1, Art3, Art4, Art7, Asator, Ask1, Asph, Asx, Atac1, Atac2, Atac3, Ate1, Atf-2, Atg1, Atg10, Atg12, Atg17, Atg18a, Atg4a, Atg4b, Atg7, Atg9, Atu, BTBD9, Bap55, Brd8, Bre1, Brms1, Bruce,…	Down-regulated
GO:0007292	female gamete generation	3.2e-68	4.9e-65	79.14	550	[14-3-3epsilon, 14-3-3zeta, AGO1, ALiX, AP-2alpha, AP-2mu, Aatf, Abi, Abl, Akt1, Apc, Arp3, Arpc1, Atg1, Atg7, Atx2, Axn, BicC, BicD, Bruce, Btk29A, CASK, CG31751, CG32022, CG4552, CG6509, CG8155, CIAPIN1, CSN1b, CSN3, CSN4, CSN5, CSN6, CSN7, CSN8, CaMKII, Cad74A, Cad99C, Caf1-55, CalpB, Cap-G, Catsup, Cbl, Cct1, Cdc42, Cdc7, Cdk1, Ced-12, Chc, Chd1, Cip4, CkIIalpha, CkIIbeta, Cp1, Crk, Csk, Cul2…	Down-regulated
GO:0048477	oogenesis	3.9e-68	6e-65	79.3	544	[14-3-3epsilon, 14-3-3zeta, AGO1, ALiX, AP-2alpha, AP-2mu, Aatf, Abi, Abl, Akt1, Apc, Arp3, Arpc1, Atg1, Atg7, Atx2, Axn, BicC, BicD, Bruce, Btk29A, CASK, CG31751, CG32022, CG4552, CG6509, CG8155, CIAPIN1, CSN1b, CSN3, CSN4, CSN5, CSN6, CSN7, CSN8, Cad74A, Cad99C, Caf1-55, CalpB, Cap-G, Catsup, Cbl, Cct1, Cdc42, Cdc7, Cdk1, Ced-12, Chc, Chd1, Cip4, CkIIalpha, CkIIbeta, Cp1, Crk, Csk, Cul2, Cul4, …	Down-regulated
GO:0031323	regulation of cellular metabolic process	7.7e-68	1.1e-64	66	1246	[14-3-3epsilon, 14-3-3zeta, 312, 4EHP, 7B2, ADD1, AGO1, AGO2, ALiX, AMPKalpha, AP-1-2beta, AP-2mu, AP-2sigma, ASPP, ATPCL, ATPsynD, ATPsynbeta, Aatf, Aats-leu, Aats-val, Abd-B, Abi, Abl, Acf, Acn, Acsl, Ada1-1, Ada2a, Ada2b, Ada3, Adam, Adar, AdoR, Akt1, Alg-2, Alh, Aos1, Aplip1, Arc42, Arp5, Arp8, Ars2, Art1, Art3, Art4, Art7, Asciz, Ask1, Asx, Atac2, Atf-2, Atf3, Atf6, Atg1, Atg17, Atg9, Atu, A…	Down-regulated
GO:0022412	cellular process involved in reproduction in multicellular organism	1.2e-66	1.8e-63	75.73	646	[14-3-3epsilon, 14-3-3zeta, AGO1, AGO2, ALiX, AP-2alpha, AP-2mu, Aatf, Abd-B, Abi, Abl, Ack, Act5C, Akt1, Ance, Apc, Arp3, Arpc1, Atg1, Atg7, Atx2, Axn, BicC, BicD, BoYb, Bruce, Bsg, Btk29A, Bug22, CASK, CG31751, CG32022, CG4552, CG6509, CG8155, CIAPIN1, CSN1b, CSN3, CSN4, CSN5, CSN6, CSN7, CSN8, Cad74A, Cad99C, Caf1-55, CalpB, Cap-G, Catsup, Cbl, Cby, Cct1, Cdc42, Cdc7, Cdk1, CdsA, Ced-12, Cep13…	Down-regulated
GO:0008104	protein localization	2.1e-65	3.2e-62	79.33	522	[128up, ACC, AP-1-2beta, AP-1gamma, AP-1mu, AP-1sigma, AP-2alpha, AP-2mu, AP-2sigma, ATP8B, Abl, Ack, Act57B, Act5C, Actn, AdipoR, Afti, Akt1, Amph, Ank, Ank2, AnxB9, Apc, Arf102F, Arf51F, Arf79F, Arl1, Arl5, Arp3, Arpc1, Arr2, Atg18a, Atg3, Atg4a, Atg4b, Atg6, Atg9, Baldspot, CCDC53, CG10011, CG10103, CG10144, CG10420, CG10688, CG11110, CG11753, CG11779, CG11975, CG12241, CG12379, CG13887, CG140…	Down-regulated
GO:0033554	cellular response to stress	3.1e-65	4.7e-62	78.74	537	[14-3-3epsilon, AGO2, ALiX, AMPKalpha, AP-2mu, Adgf-A, Ak6, Akt1, Ald, Alg-2, AlkB, Aplip1, Arp5, Arp8, Ask1, Atf-2, Atg1, Atg12, Atg16, Atg17, Atg18a, Atg2, Atg3, Atg6, Atg7, Atg8b, Atg9, BI-1, BRWD3, Bap55, Bka, Blm, Bruce, Btk29A, CDC45L, CG10214, CG10336, CG10688, CG11779, CG11790, CG11842, CG11920, CG11999, CG12018, CG12096, CG12301, CG12325, CG13097, CG13185, CG13690, CG14057, CG14130, CG14…	Down-regulated
GO:0007281	germ cell development	1.6e-63	2.5e-60	76.04	606	[14-3-3epsilon, 14-3-3zeta, AGO1, ALiX, AP-2alpha, AP-2mu, Aatf, Abi, Abl, Ack, Act5C, Akt1, Ance, Apc, Arp3, Arpc1, Atg1, Atg7, Atx2, Axn, BicC, BicD, BoYb, Bruce, Bsg, Btk29A, Bug22, CASK, CG31751, CG32022, CG4552, CG6509, CG8155, CIAPIN1, CSN1b, CSN3, CSN4, CSN5, CSN6, CSN7, CSN8, Cad74A, Cad99C, Caf1-55, CalpB, Cap-G, Catsup, Cbl, Cby, Cct1, Cdc42, Cdc7, Cdk1, CdsA, Ced-12, Cep135, Chc, Chd1,…	Down-regulated
GO:0007276	gamete generation	4.4e-63	6.6e-60	73.74	688	[14-3-3epsilon, 14-3-3zeta, AGO1, AGO2, ALiX, AP-2alpha, AP-2mu, Aatf, Abd-B, Abi, Abl, Ack, Act5C, Akt1, Ance, Apc, Arf51F, Arp3, Arpc1, Atg1, Atg7, Atx2, Axn, Baldspot, BicC, BicD, BoYb, Bruce, Bsg, Btk29A, Bug22, CASK, CG11985, CG12404, CG16941, CG31751, CG32022, CG4552, CG6509, CG8155, CIAPIN1, CSN1b, CSN3, CSN4, CSN5, CSN6, CSN7, CSN8, CaMKII, Cad74A, Cad99C, Caf1-55, CalpB, Cap-G, Catsup, C…	Down-regulated
GO:0044702	single organism reproductive process	1.4e-62	2.1e-59	71.48	787	[14-3-3epsilon, 14-3-3zeta, AGO1, AGO2, ALiX, AP-2alpha, AP-2mu, Aatf, Abd-B, Abi, Abl, Ack, Act5C, Akt1, Ance, Apc, Arf51F, Arp3, Arpc1, Atg1, Atg7, Atx2, Axn, Baldspot, BicC, BicD, Blm, BoYb, Bruce, Bsg, Btk29A, Bub1, Bug22, CASK, CG11985, CG12404, CG16941, CG31751, CG32022, CG4552, CG6509, CG6664, CG8155, CIAPIN1, CSN1b, CSN3, CSN4, CSN5, CSN6, CSN7, CSN8, CaMKII, Cad74A, Cad99C, Caf1-55, Calp…	Down-regulated
GO:0003006	developmental process involved in reproduction	1.7e-62	2.6e-59	74.14	665	[14-3-3epsilon, 14-3-3zeta, AGO1, AGO2, ALiX, AP-2alpha, AP-2mu, Aatf, Abd-B, Abi, Abl, Ack, Act5C, Akt1, Ance, Apc, Arp3, Arpc1, Atg1, Atg7, Atx2, Axn, BicC, BicD, BoYb, Bruce, Bsg, Btk29A, Bug22, CASK, CG31751, CG32022, CG4552, CG6509, CG8155, CIAPIN1, CSN1b, CSN3, CSN4, CSN5, CSN6, CSN7, CSN8, Cad74A, Cad99C, Caf1-55, CalpB, Cap-G, Catsup, Cbl, Cby, Cct1, Cdc42, Cdc7, Cdk1, CdsA, Ced-12, Cep13…	Down-regulated
GO:0010468	regulation of gene expression	8.2e-59	1.2e-55	67.88	953	[312, 4EHP, ADD1, AGO1, AGO2, AP-1-2beta, AP-2mu, Aatf, Aats-leu, Aats-val, Abd-B, Acf, Acsl, Ada1-1, Ada2a, Ada2b, Ada3, Adam, Adar, Alh, Aos1, Arc42, Arp5, Arp8, Ars2, Art1, Art3, Art4, Art7, Asciz, Asx, Atf-2, Atf3, Atf6, Atu, Atx2, Awh, Axud1, B52, BHD, BI-1, BRWD3, Bap111, Bap170, Bap55, Bap60, Bgb, BicC, Bin1, Blimp-1, Brd8, Brf, Brms1, BtbVII, Bub1, Bx, CDC45L, CG10077, CG10306, CG10348, C…	Down-regulated
GO:0051649	establishment of localization in cell	2.4e-58	3.6e-55	76.4	547	[128up, AGO2, AP-1-2beta, AP-1gamma, AP-1mu, AP-1sigma, AP-2alpha, AP-2mu, AP-2sigma, ATPsynO, Abl, Acsl, Act57B, Afti, Akt1, Amph, Ank, Ank2, Apc, Aplip1, Arf102F, Arf51F, Arf79F, Arfrp1, Arl1, Arl2, Arl5, Arl6, Arp1, Arp3, Arpc1, Arr2, Atg1, Atg4a, Atg4b, Atg6, Baldspot, Bet1, Bet3, Bet5, BicD, Blos1, Blos4, CASK, CDase, CG10011, CG10144, CG10420, CG10688, CG11110, CG1116, CG11753, CG11779, CG1…	Down-regulated
GO:0019538	protein metabolic process	2.7e-57	4.1e-54	61.61	1584	[14-3-3epsilon, 14-3-3zeta, 26-29-p, 312, 4EHP, 7B2, AGO1, AGO2, ALiX, AMPKalpha, APC10, APC7, APP-BP1, ASPP, ATPsynD, Aats-ala, Aats-ala-m, Aats-arg, Aats-asn, Aats-asp, Aats-cys, Aats-gln, Aats-glupro, Aats-gly, Aats-his, Aats-leu, Aats-lys, Aats-met-m, Aats-phe-m, Aats-ser, Aats-thr, Aats-trp, Aats-tyr, Aats-tyr-m, Aats-val, Abi, Abl, Acer, Ack, Ack-like, Act87E, Ada1-1, Ada2a, Ada2b, Ada3, Ad…	Down-regulated
GO:0022402	cell cycle process	7.5e-54	1.1e-50	75.21	543	[14-3-3epsilon, AGO2, ALiX, APC10, APC7, Act57B, Act5C, Ald, Arf51F, Arfrp1, Arl2, Arp1, Arp3, Arpc1, Asciz, Aven, B52, BRWD3, Bap55, BicC, Blm, Bruce, Btk29A, BuGZ, Bub1, Bub3, CDC45L, CG10068, CG10336, CG10932, CG11414, CG11788, CG11839, CG12018, CG13599, CG15237, CG16941, CG17249, CG17816, CG30152, CG3326, CG34001, CG3436, CG4203, CG42787, CG5525, CG5921, CG6664, CG7033, CG7686, CG8188, CG8258…	Down-regulated
GO:0016071	mRNA metabolic process	3.1e-52	4.6e-49	85.44	311	[AGO1, Acn, Adar, Ars2, B52, BCAS2, BI-1, Bin1, Bug22, Bx42, CG10144, CG10333, CG10418, CG10754, CG10907, CG1109, CG11454, CG11486, CG11808, CG11837, CG11985, CG12320, CG12343, CG13298, CG13625, CG13900, CG14641, CG15160, CG15747, CG1622, CG1646, CG1677, CG16790, CG16865, CG16941, CG17187, CG17266, CG17454, CG2021, CG2063, CG2091, CG2685, CG2807, CG2926, CG2931, CG30122, CG31368, CG31922, CG3198,…	Down-regulated
GO:0016192	vesicle-mediated transport	6.1e-52	9.1e-49	76.23	494	[ALiX, AMPKalpha, AP-1-2beta, AP-1gamma, AP-1mu, AP-1sigma, AP-2alpha, AP-2mu, AP-2sigma, ATPsynB, ATPsyngamma, Abi, Acsl, Act5C, Act88F, Amph, Aplip1, Arf102F, Arf51F, Arf79F, Arl1, Arl2, Arl5, Arp3, Arpc5, Arr2, Atg1, Atg6, Atx2, Axn, BRWD3, Bap170, Bet1, Bet3, Bet5, BicD, Blos1, Bre1, Bx, CASK, CDase, CG10011, CG10144, CG10778, CG1116, CG11652, CG11753, CG12071, CG12241, CG13887, CG1657, CG167…	Down-regulated
GO:0070727	cellular macromolecule localization	7.4e-52	1.1e-48	79.14	421	[128up, ACC, AP-1-2beta, AP-1gamma, AP-1mu, AP-1sigma, AP-2alpha, AP-2mu, AP-2sigma, Abl, Ack, Act57B, Act5C, Actn, Akt1, Ank, Ank2, Apc, Arl1, Arl5, Arp3, Arpc1, Arr2, Atg18a, Atg4a, Atg4b, Atg6, Atg9, Baldspot, BicD, CDC45L, CG10011, CG10144, CG10420, CG10688, CG11110, CG11753, CG11779, CG11975, CG12241, CG12379, CG13887, CG14894, CG14977, CG1598, CG30423, CG30441, CG31935, CG32022, CG32113, CG…	Down-regulated
GO:0000278	mitotic cell cycle	1.7e-50	2.5e-47	77.57	446	[14-3-3epsilon, 14-3-3zeta, AGO2, ALiX, AMPKalpha, APC10, APC7, Act57B, Act5C, Ald, Aos1, Arfrp1, Arl2, Arp1, Asciz, Asx, Aven, B52, BRWD3, Bap55, BicC, BuGZ, Bub1, Bub3, CDC45L, CG10068, CG10336, CG10738, CG10932, CG11414, CG11788, CG11839, CG12018, CG13599, CG14020, CG15237, CG16941, CG17249, CG30291, CG31751, CG3326, CG34001, CG3436, CG3530, CG4203, CG42787, CG43163, CG5525, CG5921, CG7033, CG…	Down-regulated
GO:0010556	regulation of macromolecule biosynthetic process	4.3e-50	6.3e-47	67.24	866	[312, 4EHP, ADD1, AGO1, AGO2, AP-1-2beta, AP-2mu, Aatf, Aats-leu, Aats-val, Abd-B, Acf, Acsl, Ada1-1, Ada2a, Ada2b, Ada3, Adam, Adar, Alh, Aos1, Arc42, Arp5, Arp8, Ars2, Art1, Art3, Art4, Art7, Asciz, Asx, Atf-2, Atf3, Atf6, Atu, Atx2, Awh, Axud1, B52, BHD, BRWD3, Bap111, Bap170, Bap55, Bap60, Bgb, BicC, Bin1, Blimp-1, Brf, Brms1, BtbVII, Bub1, Bx, CDC45L, CG10077, CG10306, CG10336, CG10348, CG10…	Down-regulated
GO:0009889	regulation of biosynthetic process	2.3e-49	3.4e-46	66.62	896	[312, 4EHP, ADD1, AGO1, AGO2, AP-1-2beta, AP-2mu, Aatf, Aats-leu, Aats-val, Abd-B, Acf, Acsl, Ada1-1, Ada2a, Ada2b, Ada3, Adam, Adar, AdoR, Alh, Aos1, Arc42, Arp5, Arp8, Ars2, Art1, Art3, Art4, Art7, Asciz, Asx, Atf-2, Atf3, Atf6, Atu, Atx2, Awh, Axud1, B52, BHD, BRWD3, Bap111, Bap170, Bap55, Bap60, Bgb, BicC, Bin1, Blimp-1, Brf, Brms1, BtbVII, Bub1, Bx, CDC45L, CG10077, CG10306, CG10336, CG10348…	Down-regulated
GO:0031326	regulation of cellular biosynthetic process	7.2e-49	1e-45	66.54	893	[312, 4EHP, ADD1, AGO1, AGO2, AP-1-2beta, AP-2mu, Aatf, Aats-leu, Aats-val, Abd-B, Acf, Acsl, Ada1-1, Ada2a, Ada2b, Ada3, Adam, Adar, AdoR, Alh, Aos1, Arc42, Arp5, Arp8, Ars2, Art1, Art3, Art4, Art7, Asciz, Asx, Atf-2, Atf3, Atf6, Atu, Atx2, Awh, Axud1, B52, BHD, BRWD3, Bap111, Bap170, Bap55, Bap60, Bgb, BicC, Bin1, Blimp-1, Brf, Brms1, BtbVII, Bub1, Bx, CDC45L, CG10077, CG10306, CG10336, CG10348…	Down-regulated
GO:2000112	regulation of cellular macromolecule biosynthetic process	9.4e-49	1.3e-45	67.11	851	[312, 4EHP, ADD1, AGO1, AGO2, AP-1-2beta, AP-2mu, Aatf, Aats-leu, Aats-val, Abd-B, Acf, Acsl, Ada1-1, Ada2a, Ada2b, Ada3, Adam, Adar, Alh, Aos1, Arc42, Arp5, Arp8, Ars2, Art1, Art3, Art4, Art7, Asciz, Asx, Atf-2, Atf3, Atf6, Atu, Atx2, Awh, Axud1, B52, BHD, BRWD3, Bap111, Bap170, Bap55, Bap60, Bgb, BicC, Bin1, Blimp-1, Brf, Brms1, BtbVII, Bub1, Bx, CDC45L, CG10077, CG10306, CG10336, CG10348, CG10…	Down-regulated
GO:0034613	cellular protein localization	1.6e-47	2.4e-44	80.4	361	[128up, ACC, AP-1-2beta, AP-1gamma, AP-1mu, AP-1sigma, AP-2alpha, AP-2mu, AP-2sigma, Abl, Ack, Act57B, Act5C, Actn, Akt1, Ank, Ank2, Apc, Arl1, Arl5, Arp3, Arpc1, Arr2, Atg18a, Atg4a, Atg4b, Atg6, Atg9, Baldspot, CG10011, CG10144, CG10420, CG10688, CG11110, CG11753, CG11779, CG11975, CG12241, CG12379, CG13887, CG14894, CG14977, CG1598, CG30423, CG30441, CG31935, CG32022, CG32113, CG32164, CG32165…	Down-regulated
GO:0006397	mRNA processing	1.4e-46	2.1e-43	86.75	262	[Acn, Adar, Ars2, B52, BCAS2, BI-1, Bin1, Bug22, Bx42, CG10144, CG10333, CG10418, CG10754, CG10907, CG11454, CG11486, CG11808, CG11837, CG11985, CG12320, CG12343, CG13298, CG13625, CG13900, CG14641, CG15160, CG15747, CG1622, CG1646, CG1677, CG16790, CG16865, CG16941, CG17187, CG17266, CG17454, CG2021, CG2063, CG2685, CG2807, CG2926, CG2931, CG30122, CG31368, CG31922, CG3198, CG3225, CG3294, CG343…	Down-regulated
GO:0045184	establishment of protein localization	7.6e-45	1.1e-41	78.62	375	[128up, AP-1-2beta, AP-1gamma, AP-1mu, AP-1sigma, AP-2alpha, AP-2mu, AP-2sigma, Abl, Act57B, AdipoR, Afti, Akt1, Ank, Ank2, Apc, Arf102F, Arf51F, Arf79F, Arl1, Arl5, Arp3, Arpc1, Arr2, Atg3, Atg4a, Atg4b, Atg6, Baldspot, CCDC53, CG10011, CG10103, CG10144, CG10420, CG10688, CG11110, CG11753, CG11779, CG12241, CG12379, CG13887, CG14749, CG14894, CG15099, CG1598, CG1657, CG1968, CG30441, CG3160, CG3…	Down-regulated
GO:0051726	regulation of cell cycle	7.9e-45	1.1e-41	83.06	299	[14-3-3epsilon, AGO2, APC10, APC7, Ald, Alr, Aos1, Asciz, Aven, BRWD3, Bruce, BuGZ, Bub1, Bub3, CDC45L, CG10336, CG10738, CG11247, CG13599, CG14020, CG15237, CG16903, CG17059, CG17249, CG17816, CG2865, CG30291, CG43163, CG6191, CG6345, CG6800, CG8128, CG8273, CG9426, CHES-1-like, COX5A, CSN1b, CSN3, CSN4, CSN5, CSN6, CSN7, CSN8, Caf1-55, Capr, Cdc16, Cdc2rk, Cdk1, Cdk12, Cdk4, Cdk5, Cdk7, Cdk8, C…	Down-regulated
GO:1903047	mitotic cell cycle process	7.4e-42	1e-38	77.32	375	[14-3-3epsilon, AGO2, ALiX, APC10, APC7, Act57B, Act5C, Ald, Arfrp1, Arl2, Arp1, Asciz, Aven, B52, BRWD3, Bap55, BicC, BuGZ, Bub1, Bub3, CDC45L, CG10068, CG10336, CG10932, CG11414, CG11788, CG11839, CG12018, CG13599, CG15237, CG16941, CG17249, CG3326, CG34001, CG3436, CG4203, CG42787, CG5525, CG5921, CG7033, CG8188, CG8258, CHES-1-like, CSN1b, CSN3, CSN4, CSN5, CSN6, CSN7, CSN8, Caf1-55, Cap-D2, …	Down-regulated
GO:0009893	positive regulation of metabolic process	1.5e-41	2.2e-38	71.8	522	[14-3-3epsilon, 14-3-3zeta, 4EHP, 7B2, ALiX, AP-1-2beta, AP-2mu, ASPP, Abd-B, Abi, Ada2a, Ada2b, Ada3, AdoR, Alg-2, Apc, Asciz, Ask1, Asx, Atac2, Atf-2, Atg1, Atg17, Atg9, Atu, Atx2, Axud1, Bap111, Bap170, Bap55, Bap60, Brms1, Bx, CDC45L, CDK2AP1, CG10077, CG10754, CG11710, CG12362, CG14184, CG14442, CG14806, CG16903, CG17514, CG2469, CG3071, CG3198, CG32732, CG33144, CG40228, CG4849, CG4866, CG5…	Down-regulated
GO:0048609	multicellular organismal reproductive process	2.1e-41	3.1e-38	66.88	747	[14-3-3epsilon, 14-3-3zeta, AGO1, AGO2, ALiX, AP-2alpha, AP-2mu, Aatf, Abd-B, Abi, Abl, Ack, Act5C, Actn, Adar, Akt1, Alh, Ance, Apc, Arf51F, Arp3, Arpc1, Atg1, Atg7, Atx2, Axn, Baldspot, BicC, BicD, BoYb, Bruce, Bsg, Btk29A, Bug22, CASK, CG11985, CG12316, CG12404, CG16941, CG17450, CG31751, CG32022, CG4552, CG6509, CG8155, CHOp24, CIAPIN1, CSN1b, CSN3, CSN4, CSN5, CSN6, CSN7, CSN8, CaMKII, Cad74…	Down-regulated
GO:0019953	sexual reproduction	4.5e-41	6.5e-38	66.82	745	[14-3-3epsilon, 14-3-3zeta, AGO1, AGO2, ALiX, AP-2alpha, AP-2mu, Aatf, Abd-B, Abi, Abl, Ack, Act5C, Actn, Adar, Akt1, Alh, Ance, Apc, Arf51F, Arp3, Arpc1, Atg1, Atg7, Atx2, Axn, Baldspot, BicC, BicD, BoYb, Bruce, Bsg, Btk29A, Bug22, CASK, CG11985, CG12316, CG12404, CG16941, CG17450, CG31751, CG32022, CG4552, CG6509, CG8155, CIAPIN1, CSN1b, CSN3, CSN4, CSN5, CSN6, CSN7, CSN8, CaMKII, Cad74A, Cad99…	Down-regulated
GO:0044703	multi-organism reproductive process	4.5e-41	6.5e-38	66.82	745	[14-3-3epsilon, 14-3-3zeta, AGO1, AGO2, ALiX, AP-2alpha, AP-2mu, Aatf, Abd-B, Abi, Abl, Ack, Act5C, Actn, Adar, Akt1, Alh, Ance, Apc, Arf51F, Arp3, Arpc1, Atg1, Atg7, Atx2, Axn, Baldspot, BicC, BicD, BoYb, Bruce, Bsg, Btk29A, Bug22, CASK, CG11985, CG12316, CG12404, CG16941, CG17450, CG31751, CG32022, CG4552, CG6509, CG8155, CIAPIN1, CSN1b, CSN3, CSN4, CSN5, CSN6, CSN7, CSN8, CaMKII, Cad74A, Cad99…	Down-regulated
GO:0008380	RNA splicing	1e-40	1.5e-37	86.52	231	[Acn, Ars2, B52, BCAS2, BI-1, Bin1, Bug22, Bx42, CG10144, CG10333, CG10418, CG10754, CG10907, CG11454, CG11808, CG11837, CG11985, CG12320, CG12343, CG13298, CG13625, CG13900, CG14641, CG15747, CG1622, CG1646, CG1677, CG16790, CG16865, CG16941, CG17187, CG17266, CG17454, CG2021, CG2063, CG2685, CG2807, CG2926, CG2931, CG30122, CG31368, CG31922, CG3198, CG3225, CG3294, CG33260, CG3436, CG3542, CG36…	Down-regulated
GO:0035556	intracellular signal transduction	1.4e-40	2.1e-37	72.95	472	[14-3-3epsilon, 14-3-3zeta, 5PtaseI, ALiX, AMPKalpha, ASPP, ATPsynD, Ac13E, Akap200, Akt1, Alg-2, Als2, Aplip1, Arf102F, Arf51F, Arf79F, ArfGAP1, Arfrp1, Arl1, Arl2, Arl4, Arl5, Arl6, Ask1, Atf-2, Atg1, Atg18a, Atg2, Atg9, BRWD3, Btk29A, CG10188, CG10362, CG10737, CG10738, CG10754, CG10960, CG11534, CG12213, CG14184, CG14806, CG14812, CG14977, CG1657, CG16721, CG17528, CG18659, CG30159, CG30423, …	Down-regulated
GO:0032774	RNA biosynthetic process	1.5e-40	2.2e-37	66.16	776	[ADD1, AGO1, AGO2, AP-1-2beta, AP-2mu, Aatf, Abd-B, Acf, Acsl, Ada1-1, Ada2a, Ada2b, Ada3, Alh, Aos1, Arc42, Arp5, Arp8, Art1, Art3, Art4, Art7, Asciz, Asx, Atf-2, Atf3, Atf6, Atu, Awh, Axud1, B52, BHD, BRWD3, Bap111, Bap170, Bap55, Bap60, Bgb, Bin1, Blimp-1, Brf, Brms1, BtbVII, Bub1, Bx, CDC45L, CG10077, CG10348, CG10395, CG11710, CG11902, CG12236, CG12267, CG12659, CG13344, CG13773, CG1427, CG1…	Down-regulated
GO:0010604	positive regulation of macromolecule metabolic process	1.6e-40	2.4e-37	72.38	490	[14-3-3epsilon, 14-3-3zeta, 7B2, ALiX, AP-1-2beta, AP-2mu, ASPP, Abd-B, Abi, Ada2a, Ada2b, Ada3, Alg-2, Apc, Asciz, Ask1, Asx, Atac2, Atf-2, Atg1, Atg17, Atg9, Atu, Atx2, Axud1, Bap111, Bap170, Bap55, Bap60, Brms1, Bx, CDC45L, CDK2AP1, CG10077, CG10754, CG11710, CG12362, CG14184, CG14442, CG14806, CG16903, CG2469, CG3071, CG3198, CG32732, CG33144, CG40228, CG4849, CG4866, CG5098, CG5641, CG6686, …	Down-regulated
GO:0097659	nucleic acid-templated transcription	2.8e-40	4e-37	66.12	773	[ADD1, AGO1, AGO2, AP-1-2beta, AP-2mu, Aatf, Abd-B, Acf, Acsl, Ada1-1, Ada2a, Ada2b, Ada3, Alh, Aos1, Arc42, Arp5, Arp8, Art1, Art3, Art4, Art7, Asciz, Asx, Atf-2, Atf3, Atf6, Atu, Awh, Axud1, B52, BHD, BRWD3, Bap111, Bap170, Bap55, Bap60, Bgb, Bin1, Blimp-1, Brf, Brms1, BtbVII, Bub1, Bx, CDC45L, CG10077, CG10348, CG10395, CG11710, CG11902, CG12236, CG12267, CG12659, CG13344, CG13773, CG14442, CG…	Down-regulated
GO:0016310	phosphorylation	1.4e-39	2e-36	72.17	485	[14-3-3epsilon, 14-3-3zeta, AIF, ALiX, AMPKalpha, ASPP, ATPsynD, Abi, Abl, Ack, Ack-like, Ada3, Adck, AdenoK, Adk1, Adk2, Adk3, Ak6, Akap200, Akt1, Ald, Alg-2, Aplip1, Argk, Asator, Ask1, Atf-2, Atg1, Atg17, Atg9, Btk29A, Bub1, CASK, CDK2AP1, CG10082, CG10268, CG10738, CG10754, CG11221, CG11486, CG1227, CG1271, CG12895, CG14184, CG14207, CG1544, CG15743, CG16903, CG17124, CG17514, CG17528, CG2201…	Down-regulated
GO:0006351	transcription, DNA-templated	2.6e-39	3.7e-36	66.01	765	[ADD1, AGO1, AGO2, AP-1-2beta, AP-2mu, Aatf, Abd-B, Acf, Acsl, Ada1-1, Ada2a, Ada2b, Ada3, Alh, Aos1, Arc42, Arp5, Arp8, Art1, Art3, Art4, Art7, Asciz, Asx, Atf-2, Atf3, Atf6, Atu, Awh, Axud1, B52, BHD, BRWD3, Bap111, Bap170, Bap55, Bap60, Bgb, Bin1, Blimp-1, Brf, Brms1, BtbVII, Bub1, Bx, CDC45L, CG10077, CG10348, CG10395, CG11710, CG11902, CG12236, CG12267, CG12659, CG13344, CG13773, CG14442, CG…	Down-regulated
GO:0040008	regulation of growth	5.2e-39	7.4e-36	81.58	279	[14-3-3epsilon, ACC, AGO2, AMPKalpha, Abl, Abp1, Acsl, Adck, Akt1, Ank2, Arp2, Arp3, Atg1, CASK, CG10688, CG11583, CG3527, CG5033, CG7006, CG7246, CG7427, CG8939, CG9328, CaMKII, CadN, Capr, Cdc42, Cdk12, Cdk4, Cdk5, Chc, Cip4, Csk, Cul2, Cul5, CycD, CycG, Dad, Desat1, Drak, Dsor1, EcR, Egfr, Eps-15, Fak, Fas2, Fbxl7, Fmr1, Fsn, Galphao, Gasp, Git, Gprk1, HSPC300, Hcf, Hexo2, Hph, Hr4, Hs6st, Ide…	Down-regulated
GO:0000375	RNA splicing, via transesterification reactions	7.4e-39	1e-35	87.3	213	[Acn, Ars2, B52, BCAS2, Bin1, Bug22, Bx42, CG10144, CG10333, CG10418, CG10754, CG10907, CG11454, CG11808, CG11837, CG11985, CG12320, CG12343, CG13298, CG13625, CG13900, CG14641, CG15747, CG1622, CG1646, CG1677, CG16865, CG16941, CG17187, CG17266, CG17454, CG2021, CG2063, CG2685, CG2807, CG2926, CG2931, CG30122, CG31368, CG31922, CG3198, CG3225, CG3294, CG3436, CG3542, CG3605, CG42724, CG4291, CG4…	Down-regulated
GO:0000377	RNA splicing, via transesterification reactions with bulged adenosine as nucleophile	7.4e-39	1e-35	87.3	213	[Acn, Ars2, B52, BCAS2, Bin1, Bug22, Bx42, CG10144, CG10333, CG10418, CG10754, CG10907, CG11454, CG11808, CG11837, CG11985, CG12320, CG12343, CG13298, CG13625, CG13900, CG14641, CG15747, CG1622, CG1646, CG1677, CG16865, CG16941, CG17187, CG17266, CG17454, CG2021, CG2063, CG2685, CG2807, CG2926, CG2931, CG30122, CG31368, CG31922, CG3198, CG3225, CG3294, CG3436, CG3542, CG3605, CG42724, CG4291, CG4…	Down-regulated
GO:0000398	mRNA splicing, via spliceosome	7.4e-39	1e-35	87.3	213	[Acn, Ars2, B52, BCAS2, Bin1, Bug22, Bx42, CG10144, CG10333, CG10418, CG10754, CG10907, CG11454, CG11808, CG11837, CG11985, CG12320, CG12343, CG13298, CG13625, CG13900, CG14641, CG15747, CG1622, CG1646, CG1677, CG16865, CG16941, CG17187, CG17266, CG17454, CG2021, CG2063, CG2685, CG2807, CG2926, CG2931, CG30122, CG31368, CG31922, CG3198, CG3225, CG3294, CG3436, CG3542, CG3605, CG42724, CG4291, CG4…	Down-regulated
GO:0006793	phosphorus metabolic process	1.6e-38	2.4e-35	66.22	737	[14-3-3epsilon, 14-3-3zeta, 5PtaseI, AIF, ALiX, AMPKalpha, AMPdeam, ASPP, ATP6, ATPsynB, ATPsynC, ATPsynCF6, ATPsynD, ATPsynE, ATPsynF, ATPsynG, ATPsynO, ATPsynbeta, ATPsyndelta, ATPsyngamma, Abi, Abl, Ac13E, Ack, Ack-like, Acph-1, AdSL, AdSS, Ada3, Adck, AdenoK, Adk1, Adk2, Adk3, AdoR, Ak6, Akap200, Akt1, Ald, Alg-2, Aplip1, Aprt, Aps, Argk, Asator, Ask1, Atf-2, Atg1, Atg17, Atg9, Btk29A, Bub1, …	Down-regulated
GO:0006796	phosphate-containing compound metabolic process	1.8e-38	2.6e-35	66.25	734	[14-3-3epsilon, 14-3-3zeta, 5PtaseI, AIF, ALiX, AMPKalpha, AMPdeam, ASPP, ATP6, ATPsynB, ATPsynC, ATPsynCF6, ATPsynD, ATPsynE, ATPsynF, ATPsynG, ATPsynO, ATPsynbeta, ATPsyndelta, ATPsyngamma, Abi, Abl, Ac13E, Ack, Ack-like, Acph-1, AdSL, AdSS, Ada3, Adck, AdenoK, Adk1, Adk2, Adk3, AdoR, Ak6, Akap200, Akt1, Ald, Alg-2, Aplip1, Aprt, Aps, Argk, Asator, Ask1, Atf-2, Atg1, Atg17, Atg9, Btk29A, Bub1, …	Down-regulated
GO:0031325	positive regulation of cellular metabolic process	1.1e-37	1.6e-34	71.26	491	[14-3-3epsilon, 14-3-3zeta, 4EHP, 7B2, ALiX, AP-1-2beta, AP-2mu, ASPP, Abd-B, Abi, Ada2a, Ada2b, Ada3, AdoR, Alg-2, Asciz, Ask1, Asx, Atac2, Atf-2, Atg1, Atg17, Atg9, Atu, Atx2, Axud1, Bap111, Bap170, Bap55, Bap60, Brms1, Bx, CDC45L, CDK2AP1, CG10077, CG10754, CG11710, CG12362, CG14184, CG14442, CG14806, CG16903, CG17514, CG2469, CG3071, CG3198, CG32732, CG33144, CG40228, CG4849, CG4866, CG5098, …	Down-regulated
GO:0006468	protein phosphorylation	1.8e-33	2.5e-30	74.38	357	[14-3-3epsilon, 14-3-3zeta, ALiX, AMPKalpha, ASPP, ATPsynD, Abi, Abl, Ack, Ack-like, Ada3, Adck, Akt1, Ald, Alg-2, Aplip1, Asator, Ask1, Atf-2, Atg1, Atg17, Atg9, Btk29A, Bub1, CASK, CDK2AP1, CG10738, CG10754, CG11221, CG11486, CG1227, CG14184, CG14207, CG16903, CG17514, CG17528, CG3008, CG30159, CG30291, CG31145, CG31183, CG3198, CG32649, CG33276, CG34357, CG34380, CG3631, CG4041, CG43143, CG484…	Down-regulated
GO:0051246	regulation of protein metabolic process	2.4e-33	3.4e-30	69.86	482	[14-3-3epsilon, 14-3-3zeta, 312, 4EHP, 7B2, AGO1, AGO2, ALiX, ASPP, ATPsynD, Aats-leu, Aats-val, Abi, Ada2a, Ada2b, Ada3, Adam, Adar, Alg-2, Apc, Aplip1, Ars2, Ask1, Asx, Atac2, Atg17, Atg9, Atx2, BTBD9, Bap55, BicC, CDK2AP1, CG10306, CG10754, CG10947, CG12084, CG12362, CG13917, CG13994, CG14184, CG14207, CG14749, CG14806, CG14812, CG16903, CG17068, CG17124, CG17514, CG17737, CG18643, CG2469, CG3…	Down-regulated
GO:0044087	regulation of cellular component biogenesis	3.3e-33	4.6e-30	81.51	238	[312, Abl, Abp1, Acf, Acsl, Akt1, Ank2, Apc, Arp2, Arp3, Arpc1, Arpc2, Arpc3A, Arpc4, Arpc5, Atf-2, Atx2, B52, Bap60, Btk29A, C1GalTA, CASK, CG10688, CG11486, CG1674, CG17816, CG32082, CaMKII, Cdc42, Cdk5, Cep97, Cip4, Cp1, Cp110, Cul2, Cul5, DAAM, DCP1, DCP2, Dad, Dredd, Dsp1, Egfr, Eps-15, Fak, Fas2, Fmr1, Fsn, Galphao, Gprk1, HP1b, HSPC300, Jupiter, Kat60, Khc, LamC, LanA, Lasp, Liprin-gamma, …	Down-regulated
GO:0010564	regulation of cell cycle process	5e-33	7.1e-30	87.08	182	[14-3-3epsilon, AGO2, APC10, APC7, Ald, Asciz, Aven, BRWD3, Bruce, BuGZ, Bub1, Bub3, CDC45L, CG10336, CG13599, CG15237, CG17816, CHES-1-like, CSN1b, CSN3, CSN4, CSN5, CSN6, CSN7, CSN8, Cdc16, Cdk1, Cdk8, Cep97, Chro, Cp110, Cul1, Cul4, CycA, CycB3, CycC, CycE, CycG, DNApol-epsilon58, Dhc64C, Dsor1, E(bx), E2f2, Egfr, FANCI, Imp, Invadolysin, Kap-alpha3, Klp3A, M1BP, MBD-R2, MED17, MED4, Mad, Mad1…	Down-regulated
GO:1902580	single-organism cellular localization	2.9e-32	4.1e-29	75.35	324	[128up, AP-1-2beta, AP-1gamma, AP-1mu, AP-1sigma, AP-2alpha, AP-2mu, AP-2sigma, ATPsynO, Act57B, Akt1, Amph, Ank, Ank2, Aplip1, Arf102F, Arf51F, Arf79F, Arfrp1, Arl1, Arl2, Arp1, Atg1, Atg4a, Atg4b, Baldspot, BicD, Blos1, CASK, CDase, CG10420, CG11753, CG11779, CG12379, CG1598, CG30441, CG31935, CG32022, CG32164, CG32165, CG32442, CG42837, CG4942, CG5142, CG5447, CG5885, CG6512, CG6540, CG6664, C…	Down-regulated
GO:0010648	negative regulation of cell communication	4.3e-32	6e-29	79.87	250	[AMPKalpha, AP-1mu, ATPsynD, Acsl, Akap200, Akt1, Ank2, Apc, Arr2, Atg1, Atg18a, Atg2, Axn, BI-1, Bap170, CG10459, CG11982, CG30423, CG31751, CG33276, CG34404, CG4096, CG42684, CG9650, CaMKII, CalpA, Cam, Cbl, Cby, Chmp1, CkIalpha, Coop, Cp1, Cul1, Cul2, DCP1, Dad, Dap160, Dd, Doa, E(bx), Egfr, Eps-15, Fak, Fas2, Fmr1, GABA-B-R2, Galphaq, Gprk1, Gprk2, Gug, H, HDAC1, Hey, Hrs, Ide, InR, Irk2, LRR…	Down-regulated
GO:0023057	negative regulation of signaling	4.3e-32	6e-29	79.87	250	[AMPKalpha, AP-1mu, ATPsynD, Acsl, Akap200, Akt1, Ank2, Apc, Arr2, Atg1, Atg18a, Atg2, Axn, BI-1, Bap170, CG10459, CG11982, CG30423, CG31751, CG33276, CG34404, CG4096, CG42684, CG9650, CaMKII, CalpA, Cam, Cbl, Cby, Chmp1, CkIalpha, Coop, Cp1, Cul1, Cul2, DCP1, Dad, Dap160, Dd, Doa, E(bx), Egfr, Eps-15, Fak, Fas2, Fmr1, GABA-B-R2, Galphaq, Gprk1, Gprk2, Gug, H, HDAC1, Hey, Hrs, Ide, InR, Irk2, LRR…	Down-regulated
GO:0009968	negative regulation of signal transduction	4.8e-32	6.8e-29	81.03	235	[AMPKalpha, AP-1mu, ATPsynD, Acsl, Akap200, Apc, Arr2, Atg1, Atg18a, Atg2, Axn, BI-1, Bap170, CG10459, CG11982, CG30423, CG31751, CG33276, CG34404, CG4096, CG42684, CaMKII, CalpA, Cam, Cbl, Cby, Chmp1, CkIalpha, Coop, Cul1, Cul2, Dad, Dap160, Dd, Doa, E(bx), Egfr, Eps-15, Fak, Fas2, Fmr1, Galphaq, Gprk1, Gprk2, Gug, H, HDAC1, Hey, Hrs, Ide, Irk2, LRR, Lk6, Lpin, MAN1, MESR3, MESR4, MESR6, MKP-4, …	Down-regulated
GO:0006897	endocytosis	1e-31	1.5e-28	76.55	297	[AMPKalpha, AP-1-2beta, AP-1gamma, AP-1mu, AP-1sigma, AP-2alpha, AP-2mu, AP-2sigma, ATPsynB, ATPsyngamma, Abi, Act5C, Act88F, Amph, Arf102F, Arf51F, Arf79F, Arl1, Arl2, Arp3, Arpc5, Arr2, Atg1, Atg6, Atx2, Axn, BRWD3, Bap170, BicD, Bre1, Bx, CASK, CG10778, CG11652, CG12071, CG1657, CG16791, CG17652, CG17754, CG18659, CG30427, CG31064, CG31729, CG3494, CG42541, CG42813, CG4552, CG4615, CG5599, CG5…	Down-regulated
GO:0048585	negative regulation of response to stimulus	1.7e-31	2.3e-28	78.1	271	[AGO2, AMPKalpha, AP-1mu, ATPsynD, Acsl, Akap200, Apc, Arr2, Atg1, Atg18a, Atg2, Atg6, Axn, BI-1, Bap170, Blm, CG10459, CG11982, CG30423, CG31751, CG33276, CG34404, CG4061, CG4096, CG42684, CG5044, CG9636, CaMKII, CalpA, Cam, Cbl, Cby, Chmp1, CkIalpha, Coop, Csp, Cul1, Cul2, Dad, Dap160, Dark, Dd, Doa, Dsp1, E(bx), Egfr, Egm, Eps-15, Fak, Fas2, Fmr1, Galphaq, GlyP, Gprk1, Gprk2, Gug, H, HDAC1, He…	Down-regulated
GO:0007346	regulation of mitotic cell cycle	2.8e-31	3.9e-28	84.42	195	[14-3-3epsilon, AGO2, APC10, APC7, Ald, Aos1, Asciz, Aven, BRWD3, BuGZ, Bub1, Bub3, CDC45L, CG10336, CG10738, CG13599, CG14020, CG15237, CG17249, CG30291, CG43163, CHES-1-like, CSN1b, CSN3, CSN4, CSN5, CSN6, CSN7, CSN8, Caf1-55, Capr, Cdc16, Cdk1, Cdk8, Chro, Cks30A, Cul1, Cul4, CycA, CycB3, CycC, CycE, CycG, Dhc64C, Dl, Dsor1, E(bx), E2f2, Egfr, FANCI, Fancd2, Fmr1, Imp, Invadolysin, Kap-alpha3,…	Down-regulated
GO:0030855	epithelial cell differentiation	6.5e-30	9e-27	74.58	314	[AP-2alpha, Abd-B, Abl, Arp3, BicC, CASK, CG31751, CG4552, CG6509, CG8155, CIAPIN1, Cad74A, Cad99C, Caf1-55, CalpB, Catsup, Cbl, Cdc42, Cdc7, Cdk1, Ced-12, Cip4, Crk, Cul4, CycE, DCTN1-p150, Dhc64C, Diap1, Dl, Dp, Dsor1, E2f1, EcR, Egfr, Fas3, Fs(2)Ket, Galphai, Galphao, Gli, Gprk1, Gprk2, Hop, Hrb27C, Hrs, Hsc70-4, Ime4, InR, Jra, Khc, Klc, Krn, LIMK1, Lis-1, M1BP, MED15, Mad, Mbs, Mcm6, Med, Me…	Down-regulated
GO:0006325	chromatin organization	8.8e-30	1.2e-26	76.06	286	[ADD1, AGO1, AGO2, AMPKalpha, AP-2mu, Acf, Act5C, Act87E, Ada1-1, Ada2a, Ada2b, Ada3, Arp5, Arp6, Arp8, Art1, Art3, Art4, Art7, Asx, Atac1, Atac2, Atac3, Atf-2, Atu, Bap111, Bap170, Bap55, Bap60, Bin1, Brd8, Bre1, Brms1, Bub1, CDC45L, CG10395, CG11412, CG11539, CG12316, CG12659, CG2051, CG2469, CG32069, CG32075, CG32732, CG40228, CG4565, CG5877, CG6907, CG7137, CG7379, CG8036, CG8677, CG9246, CG9…	Down-regulated
GO:1902531	regulation of intracellular signal transduction	9.2e-30	1.2e-26	77.68	261	[14-3-3epsilon, 14-3-3zeta, ALiX, AMPKalpha, ATPsynD, Akap200, Alg-2, Als2, Aplip1, ArfGAP1, Ask1, Atg1, Atg18a, Atg2, Atg9, BRWD3, CG10188, CG10754, CG10960, CG12213, CG14184, CG14812, CG14977, CG1657, CG18659, CG30159, CG30423, CG30440, CG31694, CG31935, CG3198, CG33276, CG34408, CG3630, CG4022, CG42684, CG43658, CG4705, CG4849, CG5110, CG5189, CG5521, CG6686, CG7609, CG8108, Cdc37, Cdep, Cdk12…	Down-regulated
GO:0032879	regulation of localization	1.2e-29	1.6e-26	73.66	330	[128up, ACC, AP-1mu, AP-2alpha, ATP8B, Aats-tyr, Abl, Acsl, Act57B, Adck, AdipoR, AdoR, Akt1, Apoltp, Arf79F, Arl1, Best1, BicD, Bug22, CASK, CG12241, CG14020, CG1657, CG30423, CG31935, CG3703, CG4041, CG44774, CG4587, CG4928, CG4960, CG5745, CG5916, CG7324, CG8155, CG9650, CHOp24, Ca-alpha1D, CaBP1, CaMKII, Cad99C, CadN, Cam, Cas, Catsup, Cby, Cdk1, Cdk12, CdsA, Chc, ClC-a, ClC-b, ClC-c, Cnx99A,…	Down-regulated
GO:0044770	cell cycle phase transition	4.9e-29	6.8e-26	87.93	153	[14-3-3epsilon, AGO2, APC10, APC7, Ald, Aven, BRWD3, BuGZ, Bub1, Bub3, CDC45L, CG10336, CG13599, CG15237, CG5921, CG8188, CHES-1-like, CSN1b, CSN3, CSN4, CSN5, CSN6, CSN7, CSN8, Cdc16, Cdk1, Cdk8, Chro, Cul1, Cul4, CycA, CycB, CycB3, CycC, CycE, CycG, Dhc64C, Dsor1, E(bx), E2f1, E2f2, Egfr, FANCI, Imp, Invadolysin, Kap-alpha3, M1BP, MBD-R2, MED17, MED4, Mad, Mad1, Mcm3, Mcm7, Mfap1, Mnn1, Mnt, Mp…	Down-regulated
GO:0030707	ovarian follicle cell development	9e-29	1.2e-25	77.15	260	[AP-2alpha, Arp3, BicC, CASK, CG31751, CG4552, CG6509, CG8155, CIAPIN1, Cad74A, Cad99C, Caf1-55, CalpB, Catsup, Cbl, Cdc42, Cdc7, Cdk1, Ced-12, Cip4, Crk, Cul4, CycE, Dhc64C, Diap1, Dl, Dp, Dsor1, E2f1, EcR, Egfr, Fas3, Fs(2)Ket, Gli, Hop, Hrb27C, Hrs, Hsc70-4, Ime4, InR, Jra, Khc, Klc, Krn, Lis-1, M1BP, MED15, Mad, Mcm6, Med, Mef2, Mhc, Mkk4, Mnt, Mrtf, Myb, Myd88, N, Nost, Not1, Orc2, PCNA, Par…	Down-regulated
GO:0044772	mitotic cell cycle phase transition	1.2e-28	1.7e-25	88.17	149	[14-3-3epsilon, AGO2, APC10, APC7, Ald, Aven, BRWD3, BuGZ, Bub1, Bub3, CDC45L, CG13599, CG15237, CG5921, CG8188, CHES-1-like, CSN1b, CSN3, CSN4, CSN5, CSN6, CSN7, CSN8, Cdc16, Cdk1, Cdk8, Chro, Cul1, Cul4, CycA, CycB, CycB3, CycC, CycE, CycG, Dhc64C, Dsor1, E(bx), E2f1, E2f2, Egfr, FANCI, Imp, Invadolysin, Kap-alpha3, M1BP, MBD-R2, MED17, MED4, Mad, Mad1, Mcm3, Mcm7, Mfap1, Mnn1, Mnt, Mps1, Mtor,…	Down-regulated
GO:0002066	columnar/cuboidal epithelial cell development	2.1e-28	2.9e-25	76.92	260	[AP-2alpha, Arp3, BicC, CASK, CG31751, CG4552, CG6509, CG8155, CIAPIN1, Cad74A, Cad99C, Caf1-55, CalpB, Catsup, Cbl, Cdc42, Cdc7, Cdk1, Ced-12, Cip4, Crk, Cul4, CycE, Dhc64C, Diap1, Dl, Dp, Dsor1, E2f1, EcR, Egfr, Fas3, Fs(2)Ket, Gli, Hop, Hrb27C, Hrs, Hsc70-4, Ime4, InR, Jra, Khc, Klc, Krn, Lis-1, M1BP, MED15, Mad, Mcm6, Med, Mef2, Mhc, Mkk4, Mnt, Mrtf, Myb, Myd88, N, Nost, Not1, Orc2, PCNA, Par…	Down-regulated
GO:0002064	epithelial cell development	5.4e-28	7.4e-25	75.41	279	[AP-2alpha, Abl, Arp3, BicC, CASK, CG31751, CG4552, CG6509, CG8155, CIAPIN1, Cad74A, Cad99C, Caf1-55, CalpB, Catsup, Cbl, Cdc42, Cdc7, Cdk1, Ced-12, Cip4, Crk, Cul4, CycE, Dhc64C, Diap1, Dl, Dp, Dsor1, E2f1, EcR, Egfr, Fas3, Fs(2)Ket, Galphai, Galphao, Gli, Gprk1, Gprk2, Hop, Hrb27C, Hrs, Hsc70-4, Ime4, InR, Jra, Khc, Klc, Krn, Lis-1, M1BP, MED15, Mad, Mcm6, Med, Mef2, Mhc, Mkk4, Mnt, Mrtf, Myb, …	Down-regulated
GO:0002065	columnar/cuboidal epithelial cell differentiation	9.8e-28	1.3e-24	76.23	263	[AP-2alpha, Abd-B, Arp3, BicC, CASK, CG31751, CG4552, CG6509, CG8155, CIAPIN1, Cad74A, Cad99C, Caf1-55, CalpB, Catsup, Cbl, Cdc42, Cdc7, Cdk1, Ced-12, Cip4, Crk, Cul4, CycE, Dhc64C, Diap1, Dl, Dp, Dsor1, E2f1, EcR, Egfr, Fas3, Fs(2)Ket, Gli, Hop, Hrb27C, Hrs, Hsc70-4, Ime4, InR, Jra, Khc, Klc, Krn, Lis-1, M1BP, MED15, Mad, Mcm6, Med, Mef2, Mhc, Mkk4, Mnt, Mrtf, Myb, Myd88, N, Nost, Not1, Orc2, PC…	Down-regulated
GO:0044093	positive regulation of molecular function	1.3e-27	1.8e-24	76.56	258	[7B2, ASPP, Abi, Als2, Aos1, ArfGAP1, ArfGAP3, Asap, Ask1, Asx, Atg17, Atx2, Axn, BHD, Bet3, Bet5, CG10188, CG1116, CG12241, CG13344, CG1416, CG14806, CG14977, CG1657, CG16896, CG16903, CG17514, CG17883, CG18659, CG30440, CG31935, CG3309, CG34408, CG3703, CG4041, CG42684, CG43658, CG4552, CG5110, CG5189, CG5521, CG5745, CG5862, CG5916, CG7324, CG7427, CG7742, CG7787, CG8155, CG8243, CG8531, CaMKI…	Down-regulated
GO:0048638	regulation of developmental growth	1.9e-27	2.6e-24	80.31	208	[Abl, Abp1, Acsl, Adck, Akt1, Ank2, Arp2, Arp3, CASK, CG10688, CG11583, CG3527, CG5033, CG7006, CG7246, CG8939, CaMKII, CadN, Capr, Cdc42, Cdk12, Cdk5, Cip4, Cul2, Cul5, Dad, Desat1, Drak, Dsor1, Egfr, Eps-15, Fak, Fas2, Fbxl7, Fmr1, Fsn, Galphao, Gasp, Git, Gprk1, HSPC300, Hr4, Hs6st, Ide, InR, Kat60, LanA, Lar, Liprin-alpha, Liprin-gamma, Mad, Med, Mer, Mnt, Mob2, Mob4, Myc, Nf1, Ns1, Ns2, Ns3,…	Down-regulated
GO:0016569	chromatin modification	5.4e-27	7.4e-24	82.02	187	[AMPKalpha, Act87E, Ada1-1, Ada2a, Ada2b, Ada3, Art1, Art3, Art4, Art7, Asx, Atac1, Atac2, Atac3, Atu, Bap55, Brd8, Bre1, Brms1, CG11412, CG11539, CG12316, CG2051, CG2469, CG32732, CG4565, CG6907, CG7137, CG7379, CG9246, CG9293, Caf1-55, Cdc7, Cfp1, Chd1, Chrac-14, CoRest, Cp190, D12, DMAP1, DUBAI, Dpy-30L2, E(Pc), E(bx), E(z), Eaf6, Elp3, Etl1, FK506-bp1, FRG1, Fib, G9a, Gas41, Gcn5, Gug, HDAC1,…	Down-regulated
GO:0061024	membrane organization	6e-27	8.1e-24	77.63	236	[128up, AP-1-2beta, AP-1gamma, AP-1mu, AP-1sigma, AP-2alpha, AP-2mu, AP-2sigma, ATP8B, Ank, Ank2, Arl1, Arp3, Atg4a, Atg4b, Bet1, Bsg25D, CDase, CG10420, CG11753, CG12241, CG14130, CG1598, CG2023, CG3149, CG31729, CG31935, CG32022, CG32082, CG32442, CG33298, CG3703, CG4041, CG42321, CG4942, CG5059, CG5447, CG5745, CG5885, CG5903, CG5916, CG6512, CG7324, CG8155, CG9356, CG9853, CLS, Cdc42, Chc, Ci…	Down-regulated
GO:0007165	signal transduction	2.5e-26	3.4e-23	59.39	1053	[14-3-3epsilon, 14-3-3zeta, 5-HT2A, 5PtaseI, 7B2, ACC, ALiX, AMPKalpha, AP-1mu, ASPP, ATPsynD, Aats-val, Abl, Ac13E, Ack, Ack-like, Acsl, AdipoR, AdoR, Akap200, AkhR, Akt1, Alg-2, Als2, Ank, Ank2, Aos1, Apc, Aplip1, Aps, Arf102F, Arf51F, Arf79F, ArfGAP1, Arfrp1, Arl1, Arl2, Arl4, Arl5, Arl6, Arp3, Arpc1, Arr2, Ask1, AstA-R1, Atf-2, Atg1, Atg18a, Atg2, Atg9, Axn, BI-1, BRWD3, Bap170, Bre1, Brms1, …	Down-regulated
GO:0051301	cell division	3.3e-26	4.4e-23	75.51	259	[ALiX, AP-2alpha, APC10, Act57B, Act5C, Arf51F, Arl2, Bap55, BoYb, Bruce, CG10068, CG10336, CG17778, CG32442, CG4203, CG8188, CHES-1-like, CSN1b, CSN3, CSN5, CSN7, Caf1-55, Cap-D2, Cap-G, Cdc16, Cdc27, Cdc37, Cdc42, Cdc5, Cdc6, Cdk1, Cdk5, Cen, Cep135, Cks30A, Cog7, Cp110, CycA, CycB, CycB3, CycE, CycG, DNA-ligI, Dcr-1, Dhc64C, Diap1, Dl, Drp1, Egfr, Exo84, Galphai, Galphao, Gbeta13F, Ggamma1, Gi…	Down-regulated
GO:0051247	positive regulation of protein metabolic process	8.5e-26	1.1e-22	78.47	215	[14-3-3epsilon, 14-3-3zeta, 7B2, ALiX, ASPP, Abi, Ada2a, Ada2b, Ada3, Alg-2, Apc, Ask1, Asx, Atac2, Atg17, Atg9, Atx2, CDK2AP1, CG10754, CG12362, CG14184, CG14806, CG16903, CG3198, CG33144, CG4849, CG4866, CG6686, CG7427, CG8009, CG9791, CG9951, Cdc37, Cdc42, Cdk12, Che-13, CkIalpha, Cka, Cks30A, Crk, Cul3, Cul4, CycC, CycH, CycK, CycT, Cyt-c-p, DENR, Dap160, Dark, Dhx15, Diap1, Dp, Dp1, Dredd, D…	Down-regulated
GO:0033043	regulation of organelle organization	5.9e-25	7.9e-22	77.24	224	[14-3-3epsilon, AGO2, APC10, APC7, Abi, Abl, Acf, Apc, Arp2, Arp3, Arpc1, Arpc2, Arpc3A, Arpc4, Arpc5, Asciz, Atf-2, Atx2, Bap60, Btk29A, BuGZ, Bub1, Bub3, CG11486, CG12241, CG13599, CG14806, CG15237, CG1674, CG17816, CG31935, CG32082, CG3703, CG3967, CG4041, CG5745, CG5916, CG6878, CG7324, CG8155, CG9791, Cdc16, Cdc42, Cep135, Cep97, Chro, Cip4, Cp1, Cp110, Cp190, Crk, CycA, CycE, DAAM, DCP1, DC…	Down-regulated
GO:0060284	regulation of cell development	1.7e-24	2.4e-21	77.3	218	[AGO2, Abl, Akt1, Apc, Arpc1, Atg1, BRWD3, Bruce, CG30382, CG34380, CG4061, CG42261, CG5214, CG6353, CG7834, CHORD, COX4, COX5A, COX7C, CadN, Cas, Cdc42, DAAM, Dap160, Dark, Dhc64C, Diap1, Dl, Dlic, Dp, Drice, Dronc, Dscam1, E(spl)mgamma-HLH, E2f1, EcR, Egfr, Elp3, Fas2, Fmr1, G9a, GM130, Galphao, Galphaq, Gprk1, HDAC1, Hs3st-B, Imp, Khc, Kr-h1, LIMK1, Lar, Lasp, Liprin-alpha, Lis-1, MAGE, MED10,…	Down-regulated
GO:0043085	positive regulation of catalytic activity	2.7e-24	3.6e-21	75.97	234	[7B2, ASPP, Abi, Als2, ArfGAP1, ArfGAP3, Asap, Ask1, Asx, Atg17, Axn, BHD, Bet3, Bet5, CG10188, CG1116, CG12241, CG1416, CG14806, CG14977, CG1657, CG16896, CG16903, CG17514, CG17883, CG18659, CG30440, CG31935, CG3309, CG34408, CG3703, CG4041, CG42684, CG43658, CG4552, CG5110, CG5189, CG5521, CG5745, CG5916, CG7324, CG7427, CG7742, CG7787, CG8155, CG8243, CG8531, Ccs, Ccz1, CdGAPr, Cdc37, Cdc42, C…	Down-regulated
GO:0032270	positive regulation of cellular protein metabolic process	3.1e-24	4.2e-21	78.24	205	[14-3-3epsilon, 14-3-3zeta, 7B2, ALiX, ASPP, Abi, Ada2a, Ada2b, Ada3, Alg-2, Ask1, Asx, Atac2, Atg17, Atg9, Atx2, CDK2AP1, CG10754, CG12362, CG14184, CG14806, CG16903, CG3198, CG33144, CG4849, CG4866, CG6686, CG7427, CG8009, CG9791, CG9951, Cdc37, Cdc42, Cdk12, Che-13, CkIalpha, Cka, Cks30A, Crk, Cul3, CycC, CycH, CycK, CycT, Cyt-c-p, DENR, Dap160, Dark, Dhx15, Diap1, Dp, Dp1, Dredd, Drice, Dronc…	Down-regulated
GO:0051640	organelle localization	3.8e-24	5.1e-21	77.57	211	[AGO2, AP-1-2beta, AP-1gamma, AP-1mu, AP-1sigma, AP-2alpha, AP-2mu, AP-2sigma, Amph, Aplip1, Arf102F, Arf51F, Arf79F, Arfrp1, Arl1, Arl2, Arp1, BicD, Blos1, Bsg, CASK, CDase, CG14184, CG30441, CG31251, CG31935, CG32409, CG6664, CG7686, CRMP, Cdk5, Chc, Chro, Clc, Cp190, Csp, CycB, DCTN1-p150, DCTN2-p50, DCTN4-p62, Dap160, Dhc64C, Drp1, Eb1, EndoG, Eps-15, Esyt2, Exo70, Exo84, Fife, Fmr1, GABA-B-R…	Down-regulated
GO:0070647	protein modification by small protein conjugation or removal	5.5e-24	7.4e-21	73.55	267	[AGO2, APC10, APC7, APP-BP1, Aos1, Asx, Atg7, BTBD9, Bre1, Bruce, CG10189, CG10254, CG11044, CG11321, CG11658, CG11777, CG11982, CG12084, CG12099, CG12362, CG13025, CG1317, CG13344, CG13442, CG13917, CG14322, CG14435, CG14646, CG15725, CG15814, CG17068, CG1749, CG17754, CG2010, CG2218, CG2224, CG2247, CG2924, CG31357, CG32486, CG32850, CG3295, CG33144, CG33276, CG3356, CG3781, CG3925, CG40045, CG…	Down-regulated
GO:0018193	peptidyl-amino acid modification	1.6e-23	2.2e-20	72.82	276	[AMPKalpha, ASPP, Abl, Ack, Ack-like, Act87E, Ada1-1, Ada2a, Ada2b, Ada3, Akt1, Aos1, Art1, Art3, Art4, Art7, Asator, Asph, Atac1, Atac2, Atac3, Bap55, Brd8, Btk29A, CG10907, CG11412, CG11539, CG11652, CG11777, CG11858, CG12316, CG14701, CG1518, CG16833, CG17266, CG17528, CG2051, CG2469, CG2852, CG3184, CG32732, CG33303, CG34380, CG3511, CG3964, CG3967, CG4449, CG4452, CG4565, CG5013, CG5071, CG5…	Down-regulated
GO:0048584	positive regulation of response to stimulus	2e-22	2.7e-19	71.08	295	[14-3-3epsilon, 14-3-3zeta, ALiX, Akt1, Alg-2, Aos1, Aplip1, Arp3, Arpc1, Ask1, Atg9, BRWD3, Brms1, CG10188, CG10688, CG10754, CG10960, CG12213, CG13994, CG14184, CG14806, CG14812, CG14977, CG1667, CG17680, CG2051, CG30440, CG31694, CG3198, CG32795, CG3630, CG4022, CG43658, CG43921, CG44085, CG4705, CG4813, CG4849, CG5110, CG5189, CG6353, CG6686, CG7609, CG7896, CG8108, CG9925, CHOp24, CRIF, CRMP…	Down-regulated
GO:0051130	positive regulation of cellular component organization	2.7e-22	3.7e-19	77.6	194	[AP-2alpha, APC7, Abi, Abl, Abp1, Ada2a, Ada2b, Ada3, Akt1, Ank2, Apc, Arf79F, Arp2, Arp3, Arpc1, Arpc2, Arpc3A, Arpc4, Arpc5, Atac2, Atf-2, Bap60, BicD, Bub1, CASK, CG11486, CG14806, CG1674, CG30382, CG31935, CG32082, CG42261, CG6353, CG9791, CaBP1, Cad99C, Cdc16, Cdc42, Chc, Cip4, CoRest, Cp190, Crag, DAAM, Dhc64C, Drp1, Fis1, G9a, GM130, Gprk1, HSPC300, Imp, Invadolysin, JHDM2, Jupiter, Klp61F…	Down-regulated
GO:0022603	regulation of anatomical structure morphogenesis	3.7e-22	4.9e-19	74.52	231	[Abd-B, Abi, Abl, Akap200, Akt1, AnxB11, Apc, Arf79F, Arpc1, Arpc2, Asator, Ask1, Atpalpha, BRWD3, CASK, CG10068, CG11438, CG12007, CG30382, CG34380, CG3618, CG42261, CG43921, CG7028, CG7115, CadN, Cdc42, Cdc7, Cdk9, CkIalpha, CycE, CycT, DAAM, Dark, Dfd, Diap1, Dlic, Dok, Drak, Drice, Dronc, Drp1, Dscam1, Egfr, Elp3, FER, Fak, Fas2, Fis1, Fmr1, Fs(2)Ket, G9a, GM130, Galphao, Galphaq, Gbeta13F, G…	Down-regulated
GO:0016570	histone modification	6.4e-22	8.5e-19	80.81	160	[AMPKalpha, Act87E, Ada1-1, Ada2a, Ada2b, Ada3, Art1, Art3, Art4, Art7, Asx, Atac1, Atac2, Atac3, Atu, Bap55, Brd8, Bre1, Brms1, CG11412, CG11539, CG12316, CG2051, CG2469, CG32732, CG4565, CG6907, CG9246, CG9293, Caf1-55, Cdc7, Cfp1, Chrac-14, CoRest, D12, DMAP1, DUBAI, Dpy-30L2, E(Pc), E(z), Eaf6, Elp3, FK506-bp1, FRG1, Fib, G9a, Gas41, Gcn5, Gug, HDAC1, HDAC3, HDAC4, HDAC6, Haspin, Hcf, Hcs, Hm…	Down-regulated
GO:0021700	developmental maturation	2.5e-21	3.3e-18	77.73	185	[14-3-3epsilon, 14-3-3zeta, ATP7, Actn, Ask1, Atg6, BicD, Burs, CSN5, Chc, CkIIalpha, CkIIbeta, Cont, Cp1, Cul1, DCP1, Ddc, Dg, Dhc64C, Dl, Drice, Dronc, EcR, Efa6, Egfr, Ets97D, Fas2, Fmr1, Glut1, Gprk1, Grip75, Hrb27C, Hrs, Hsp83, IKKepsilon, Imp, InR, Khc, Klp61F, Lasp, Lis-1, Mer, Mical, Mkk4, Moe, N, Nlg2, Nrg, Nrx-IV, Pat1, Pburs, Pc, Pi3K59F, Pi3K92E, Pka-C1, Pka-R1, Pten, Rab11, Rab6, Ras…	Down-regulated
GO:0051093	negative regulation of developmental process	2.9e-21	3.8e-18	80.1	161	[AGO2, Abd-B, Abl, Acsl, Akt1, Apc, Arpc1, Bruce, C1GalTA, CG10688, CG34380, CG4061, CG5214, CG7834, COX4, COX5A, COX7C, CSN5, CadN, CalpA, Capr, Cip4, Dad, Diap1, Dl, EcR, Egfr, Fak, Fas2, Fbxl7, Fmr1, Fsn, Galphao, Galphaq, HDAC1, Hs3st-B, Kr-h1, LanA, Liprin-gamma, MAGE, MED10, MED11, MED22, MED27, MED31, MED4, MED6, Mad, Mctp, Med, Mer, Mnt, Mob2, Mob4, N, Nf1, Patr-1, Pink1, Pten, RASSF8, Ra…	Down-regulated
GO:0010628	positive regulation of gene expression	4.3e-21	5.6e-18	69.4	313	[AP-1-2beta, AP-2mu, Abd-B, Ada3, Asciz, Asx, Atf-2, Atu, Atx2, Axud1, Bap111, Bap170, Bap55, Bap60, Brms1, Bx, CDC45L, CG10077, CG11710, CG14442, CG16903, CG2469, CG3071, CG32732, CG40228, CG4866, CG5098, CG5641, CG7786, CG8312, CG9791, CG9987, CRIF, Ca-alpha1D, Calr, Camta, Cf2, Chi, Cks30A, CoRest, CrebA, CrebB, Crtc, CycC, CycH, CycK, CycT, D, DENR, Daxx, Deaf1, Dfd, Dl, Dll, Doc1, Dp, Dp1, D…	Down-regulated
GO:0009792	embryo development ending in birth or egg hatching	4.8e-21	6.2e-18	79.8	162	[AGO2, Abl, Ack, Apc, Arp3, Arpc1, Atpalpha, Baldspot, Btk29A, Bx42, Cdc42, Cg25C, Cka, Cp190, CtBP, CycB, Ddx1, Deaf1, Doc1, Dok, Dronc, Eb1, EcR, Egfr, Eip63E, FASN1, FER, Ggamma1, Gprk1, Hakai, Hsc70-4, InR, Inx3, Jra, Lar, Mad, Mbs, Mkk4, Mnt, Mo25, Mtl, Myc, Myo10A, N, Nmt, Nrt, Nrx-IV, PDZ-GEF, POSH, Pak, Pi3K92E, Pkn, Rab11, Rab30, Rac1, Rac2, Rala, Rap1, Ras85D, Rho1, RhoGEF2, Rok, Sac1, …	Down-regulated
GO:0010629	negative regulation of gene expression	4.9e-21	6.4e-18	67.74	357	[312, 4EHP, ADD1, AGO1, AGO2, AP-2mu, Acf, Adar, Ars2, Asx, Atx2, BHD, BI-1, Bap170, Bap55, BicC, Bin1, Blimp-1, Brd8, Brms1, Bub1, CDC45L, CG15011, CG17265, CG2051, CG31751, CG3815, CG5877, CG6843, CG7137, CG7927, CG8036, CG8569, CG8677, CG9246, CREG, CRIF, CTCF, Caf1-55, Cas, Cbp20, Cbp80, CoRest, Coop, Cp1, Cp190, CtBP, D, DCP1, DCP2, DMAP1, Dcr-1, Dcr-2, Dfd, Dg, Diap1, Diap2, Dl, Dll, Dpy-30…	Down-regulated
GO:0009891	positive regulation of biosynthetic process	5e-21	6.6e-18	68.67	331	[4EHP, AP-1-2beta, AP-2mu, Abd-B, Ada3, AdoR, Asciz, Asx, Atf-2, Atu, Atx2, Axud1, Bap111, Bap170, Bap55, Bap60, Brms1, Bx, CDC45L, CG10077, CG11710, CG14442, CG16903, CG2469, CG3071, CG32732, CG40228, CG4866, CG5098, CG5641, CG7786, CG8009, CG8312, CG9791, Ca-alpha1D, Calr, Camta, Cdc7, Cf2, Chi, Cks30A, CoRest, CrebA, CrebB, Crtc, CycC, CycH, CycK, CycT, D, DENR, DNApol-epsilon58, Daxx, Dd, Dea…	Down-regulated
GO:0031328	positive regulation of cellular biosynthetic process	5e-21	6.6e-18	68.67	331	[4EHP, AP-1-2beta, AP-2mu, Abd-B, Ada3, AdoR, Asciz, Asx, Atf-2, Atu, Atx2, Axud1, Bap111, Bap170, Bap55, Bap60, Brms1, Bx, CDC45L, CG10077, CG11710, CG14442, CG16903, CG2469, CG3071, CG32732, CG40228, CG4866, CG5098, CG5641, CG7786, CG8009, CG8312, CG9791, Ca-alpha1D, Calr, Camta, Cdc7, Cf2, Chi, Cks30A, CoRest, CrebA, CrebB, Crtc, CycC, CycH, CycK, CycT, D, DENR, DNApol-epsilon58, Daxx, Dd, Dea…	Down-regulated
GO:0050807	regulation of synapse organization	5.3e-21	6.9e-18	85.42	123	[Abl, Abp1, Acsl, Act57B, Ada2b, Akt1, Ank2, Aplip1, Arp2, Arp3, Atg1, Atx2, CASK, CG10688, CaMKII, Cdc42, Cdk5, Cip4, Cul2, Cul5, DIP-gamma, Dad, Egfr, Eps-15, Fak, Fas2, Fmr1, Fsn, Galphao, HSPC300, Kat60, LanA, Liprin-gamma, Mad, Med, Mnt, Mob2, Mob4, ND-20, Nedd4, Nf1, Nlg2, Nup75, Octbeta2R, PI4KIIIalpha, PIP5K59B, Pak, Pak3, Patr-1, Pi3K92E, Rab11, Rac1, Rac2, Rae1, RhoGAP68F, RhoGAP92B, Rt…	Down-regulated
GO:0000077	DNA damage checkpoint	7.8e-21	1e-17	93.41	85	[14-3-3epsilon, Ald, BRWD3, CDC45L, CG10336, CG9578, CHES-1-like, CSN1b, CSN3, CSN4, CSN5, CSN6, CSN7, CSN8, Cdk1, Cdk8, Cul1, Cul4, CycC, Dsor1, E(bx), FANCI, Fancd2, Imp, Kap-alpha3, M1BP, MBD-R2, MED17, MED4, Mcm3, Mcm7, Mnn1, Not1, Pop2, Rad1, Rbf, Rcd1, Rcd5, RecQ4, RfC4, Rga, RpA-70, RpII15, RpII18, RpII215, Rpb4, Rpb5, Rpb8, SF2, Set8, SkpA, Spt5, Su(var)2-10, Tango6, Tctp, Topors, alien, …	Down-regulated
GO:0051173	positive regulation of nitrogen compound metabolic process	8.8e-21	1.1e-17	68.53	331	[AP-1-2beta, AP-2mu, Abd-B, Ada3, AdoR, Asciz, Asx, Atf-2, Atu, Atx2, Axud1, Bap111, Bap170, Bap55, Bap60, Brms1, Bx, CDC45L, CG10077, CG11710, CG14442, CG16903, CG2469, CG3071, CG32732, CG40228, CG4866, CG5098, CG5641, CG7786, CG8312, CG9791, CG9987, CRIF, Ca-alpha1D, Calr, Camta, Cdc7, Cf2, Chi, Cks30A, CoRest, CrebA, CrebB, Crtc, CycC, CycH, CycK, CycT, D, DENR, DNApol-epsilon58, Daxx, Deaf1, …	Down-regulated
GO:0001700	embryonic development via the syncytial blastoderm	1.4e-20	1.8e-17	79.8	158	[AGO2, Abl, Ack, Apc, Arp3, Arpc1, Atpalpha, Baldspot, Btk29A, Bx42, Cdc42, Cg25C, Cka, Cp190, CtBP, CycB, Ddx1, Doc1, Dok, Dronc, Eb1, EcR, Egfr, Eip63E, FASN1, FER, Ggamma1, Gprk1, Hakai, Hsc70-4, InR, Inx3, Jra, Lar, Mad, Mbs, Mkk4, Mnt, Mo25, Mtl, Myo10A, N, Nmt, Nrt, Nrx-IV, PDZ-GEF, POSH, Pak, Pi3K92E, Pkn, Rab11, Rab30, Rac1, Rac2, Rala, Rap1, Ras85D, Rho1, RhoGEF2, Rok, Sac1, Sec61alpha, …	Down-regulated
GO:0031570	DNA integrity checkpoint	1.6e-20	2.1e-17	92.55	87	[14-3-3epsilon, Ald, BRWD3, CDC45L, CG10336, CG9578, CHES-1-like, CSN1b, CSN3, CSN4, CSN5, CSN6, CSN7, CSN8, Cdk1, Cdk8, Cul1, Cul4, CycC, Dsor1, E(bx), FANCI, Fancd2, Imp, Kap-alpha3, M1BP, MBD-R2, MED17, MED4, Mcm3, Mcm7, Mnn1, Not1, Pop2, Rad1, Rbf, Rcd1, Rcd5, RecQ4, RfC4, Rga, RpA-70, RpII15, RpII18, RpII215, Rpb4, Rpb5, Rpb8, SF2, Set8, SkpA, Spt5, Su(var)2-10, Tango6, Tctp, Topors, alien, …	Down-regulated
GO:0045927	positive regulation of growth	1.6e-20	2.1e-17	85.21	121	[14-3-3epsilon, Abp1, Adck, Akt1, Ank2, Arp2, Arp3, CG11583, CG3527, CG5033, CG7006, CG7246, CG8939, Cdk12, CycD, CycG, Desat1, Drak, Dsor1, Egfr, Hcf, Hph, InR, JhI-1, Mad, Med, Mnt, Myc, Nf1, Nipped-B, Ns1, Ns2, Ns3, Octbeta2R, PICK1, PIP4K, Pak, Pdk1, Pi3K21B, Pi3K92E, Pka-C1, Prpk, RIOK1, RIOK2, Rac1, Rac2, RagA-B, Ras85D, Rbm13, Rheb, RhoGAP68F, RhoGAP92B, RpL22, RpL24-like, RpL35A, Rs1, S6k…	Down-regulated
GO:0050808	synapse organization	2.9e-20	3.7e-17	75.28	201	[AGO1, Abi, Abl, Abp1, Acsl, Act57B, Ada2b, Akt1, Ank2, Aplip1, Appl, Arp2, Arp3, Atg1, Atpalpha, Atx2, Blos1, C1GalTA, CASK, CG10339, CG10688, CG1749, CG6414, CG8386, CaMKII, Cdc42, Cdk5, Cip4, CrebB, Cul2, Cul5, DIP-gamma, Dad, Dap160, Egfr, Elp3, Eps-15, Fak, Fas2, Fmr1, Fsn, Fur1, Galphao, Galphas, Gem3, Gli, Got1, Got2, Grip, Gs2, HSPC300, Hem, Imp, Jra, Kat60, LIMK1, LanA, Lar, Liprin-alpha…	Down-regulated
GO:0048469	cell maturation	4.1e-20	5.3e-17	79.79	154	[14-3-3epsilon, 14-3-3zeta, Atg6, BicD, CSN5, Chc, CkIIalpha, CkIIbeta, Cp1, Cul1, DCP1, Dg, Dhc64C, Dl, Drice, Dronc, EcR, Egfr, Ets97D, Fas2, Fmr1, Gprk1, Grip75, Hrb27C, Hrs, Hsp83, IKKepsilon, Imp, InR, Khc, Lasp, Lis-1, Mer, Mical, Moe, N, Pat1, Pc, Pi3K59F, Pi3K92E, Pka-C1, Pka-R1, Pten, Rab11, Rab6, Ras85D, Rbsn-5, Rim, Roc1a, Rok, Rop, SA, SMC1, Scox, SkpA, SmD3, Stam, Syp, Syt1, Syx1A, T…	Down-regulated
GO:0010557	positive regulation of macromolecule biosynthetic process	6e-20	7.7e-17	69.2	301	[AP-1-2beta, AP-2mu, Abd-B, Ada3, Asciz, Asx, Atf-2, Atu, Atx2, Axud1, Bap111, Bap170, Bap55, Bap60, Brms1, Bx, CDC45L, CG10077, CG11710, CG14442, CG16903, CG2469, CG3071, CG32732, CG40228, CG4866, CG5098, CG5641, CG7786, CG8312, CG9791, Ca-alpha1D, Calr, Camta, Cdc7, Cf2, Chi, Cks30A, CoRest, CrebA, CrebB, Crtc, CycC, CycH, CycK, CycT, D, DENR, DNApol-epsilon58, Daxx, Deaf1, Dfd, Dl, Dll, Doc1, …	Down-regulated
GO:0010647	positive regulation of cell communication	1.7e-19	2.2e-16	71.81	242	[14-3-3epsilon, 14-3-3zeta, ALiX, Adck, AdipoR, Alg-2, Aos1, Aplip1, Arp3, Arpc1, Ask1, Atg9, BRWD3, BicD, Brms1, CG10188, CG10688, CG10754, CG10960, CG12213, CG14184, CG14806, CG14812, CG14977, CG30440, CG31694, CG31935, CG3198, CG3630, CG4022, CG43658, CG43921, CG44085, CG4705, CG4813, CG4849, CG5110, CG5189, CG6686, CG7609, CG8108, CHOp24, CRMP, Caf1-105, Cdc37, Cdk12, Chc, CkIIalpha, Cka, Clb…	Down-regulated
GO:0023056	positive regulation of signaling	1.7e-19	2.2e-16	71.81	242	[14-3-3epsilon, 14-3-3zeta, ALiX, Adck, AdipoR, Alg-2, Aos1, Aplip1, Arp3, Arpc1, Ask1, Atg9, BRWD3, BicD, Brms1, CG10188, CG10688, CG10754, CG10960, CG12213, CG14184, CG14806, CG14812, CG14977, CG30440, CG31694, CG31935, CG3198, CG3630, CG4022, CG43658, CG43921, CG44085, CG4705, CG4813, CG4849, CG5110, CG5189, CG6686, CG7609, CG8108, CHOp24, CRMP, Caf1-105, Cdc37, Cdk12, Chc, CkIIalpha, Cka, Clb…	Down-regulated
GO:0051241	negative regulation of multicellular organismal process	1.9e-19	2.5e-16	80	148	[AGO2, Abd-B, Abl, Acsl, Akt1, Apc, Arpc1, Bruce, C1GalTA, CG10688, CG34380, CG4061, CG5214, CG7834, CG9636, COX4, COX5A, COX7C, CSN5, CadN, CalpA, Capr, Cip4, Dad, Diap1, Dl, Doa, EcR, Egfr, Fak, Fas2, Fbxl7, Fmr1, Fsn, Galphao, Galphaq, HDAC1, Hs3st-B, InR, Kr-h1, LanA, Liprin-gamma, MAGE, MED10, MED11, MED22, MED27, MED31, MED4, MED6, Mad, Mctp, Med, Mer, Mnt, Mob2, Mob4, N, Nf1, Patr-1, Pten,…	Down-regulated
GO:0050803	regulation of synapse structure or activity	3.4e-19	4.4e-16	80.81	139	[Abl, Abp1, Acsl, Act57B, Ada2b, Akt1, Ank2, Aplip1, Arp2, Arp3, Atg1, Atx2, CASK, CG10688, CG11155, CG3822, CaMKII, Cdc42, Cdk5, Cip4, Cul2, Cul5, DIP-gamma, Dad, Dg, Egfr, Ekar, Eps-15, Fak, Fas2, Fmr1, Fsn, Galphao, HSPC300, Kat60, Khc-73, LanA, Liprin-gamma, Mad, Med, Mnt, Mob2, Mob4, ND-20, Nedd4, Nf1, Nlg2, Nup75, Octbeta2R, PI4KIIIalpha, PIP5K59B, Pak, Pak3, Patr-1, Pi3K92E, Rab11, Rac1, R…	Down-regulated
GO:0016049	cell growth	4.9e-19	6.2e-16	82.47	127	[AMPKalpha, Abi, Akt1, Ank2, Atg1, CG13531, CG5189, CG7686, CG9328, CadN, Cdc42, Cdk4, CdsA, CycD, DAAM, DCTN1-p150, Dad, Dok, Dscam1, Egfr, FER, HDAC3, Hph, InR, ItgaPS5, JhI-1, Lar, Liprin-alpha, Mbs, Mer, Mkk4, Mnt, Mtl, Myc, Nf1, Nrg, PIP4K, Paip2, Pdk1, Pex10, Pex2, Pi3K92E, Pka-C1, PlexA, Prpk, Pten, Ptpmeg, Rab11, Rac1, Rac2, RagA-B, Ras85D, Rheb, Rho1, RhoGAP100F, RhoGEF2, RpI135, RtGEF, …	Down-regulated
GO:0009994	oocyte differentiation	1.5e-18	1.9e-15	79.78	142	[14-3-3epsilon, 14-3-3zeta, AGO1, Atx2, BicD, CSN5, Chc, CkIIalpha, CkIIbeta, Cp1, DCP1, Dcr-1, Dg, Dhc64C, Dl, Egfr, Ets97D, Fmr1, Gprk1, Gprk2, Grip75, Hrb27C, Hsp83, IKKepsilon, ItgaPS5, Khc, Lasp, Lis-1, Mer, Moe, Mondo, Mos, N, PI4KIIIalpha, Pat1, Pka-C1, Pka-R1, Rab11, Rab6, Ras85D, Rbsn-5, Rok, Rop, Scox, Sec5, SmD3, Smn, Sxl, Syp, Syt1, Syx1A, TBCB, TER94, Tm1, Tm2, Vps25, Vps36, aPKC, al…	Down-regulated
GO:0032535	regulation of cellular component size	8.1e-18	1e-14	80.75	130	[AMPKalpha, Abl, Akt1, AnxB9, Arp2, Arp3, Arpc1, Arpc2, Arpc3A, Arpc4, Arpc5, Atx2, Best1, Btk29A, CG10738, CG1227, CG14977, CG32082, CG43729, CG7686, CHORD, Cad96Ca, Cad99C, CadN, Cdc42, Cip4, DAAM, Desat1, Drip, Egfr, Gcn2, Girdin, HSPC300, Hs3st-B, InR, LamC, Lar, Lasp, Liprin-alpha, Lst8, MAPk-Ak2, Madm, Mekk1, Mondo, Myb, Myc, Nipped-B, Nprl2, Nprl3, Nup44A, Pdk1, Pex11, Pi3K21B, Pi3K92E, Pl…	Down-regulated
GO:0007528	neuromuscular junction development	1.1e-17	1.4e-14	79.1	140	[Abi, Abl, Abp1, Acsl, Act57B, Akt1, Ank2, Arp2, Arp3, Atg1, Atpalpha, C1GalTA, CASK, CG10688, CaMKII, Cdc42, Cdk5, Cip4, CrebB, Cul2, Cul5, DIP-gamma, Dad, Dap160, Egfr, Elp3, Eps-15, Fak, Fas2, Fmr1, Fsn, Galphao, Galphas, Gem3, HSPC300, Hem, Imp, Jra, Kat60, LIMK1, LanA, Lar, Liprin-alpha, Liprin-beta, Liprin-gamma, Mad, Med, Mnt, Mob2, Mob4, Mon1, Nedd4, Neto, Nf1, Nlg2, Nlg3, Octbeta2R, PI4K…	Down-regulated
GO:0051172	negative regulation of nitrogen compound metabolic process	1.4e-17	1.8e-14	66.88	319	[312, 4EHP, ADD1, AGO1, AGO2, AP-2mu, Acf, Acn, Adar, Ars2, Asx, Atx2, BHD, BI-1, Bap170, Bap55, BicC, Bin1, Blimp-1, Blm, Brms1, Bub1, CDC45L, CG10336, CG15011, CG2051, CG31751, CG3815, CG5446, CG5877, CG6843, CG7137, CG7927, CG8036, CG8569, CG8677, CG9246, CREG, CTCF, Caf1-55, Cap-D3, Cas, Cbp20, Cbp80, CoRest, Coop, Cp1, Cp190, CtBP, D, DCP1, DCP2, DMAP1, Dcr-1, Dcr-2, Dfd, Dg, Dl, Dll, Dpy-30…	Down-regulated
GO:0032940	secretion by cell	2.2e-17	2.8e-14	74.68	177	[128up, ALiX, AP-1-2beta, AP-1gamma, AP-1mu, AP-1sigma, AP-2alpha, AP-2mu, AP-2sigma, Adck, AdipoR, Akt1, Amph, Arf102F, Arf51F, Arf79F, Arl1, Arl2, Atg6, BicD, CASK, CDase, CG31935, CG5021, CG5484, CG9175, CG9650, CHOp24, CanB2, Cdk12, Chc, Cirl, Clc, Csp, Dap160, Doa, Dys, Eps-15, Esyt2, Exn, Exo70, Exo84, Fife, GABA-B-R2, GPHR, Gdi, Glut1, Gtp-bp, HDAC6, Hrs, Hsc70-4, ICA69, Ih, InR, Itp-r83A,…	Down-regulated
GO:0045935	positive regulation of nucleobase-containing compound metabolic process	2.5e-17	3e-14	67.75	292	[AP-1-2beta, AP-2mu, Abd-B, Ada3, AdoR, Asciz, Asx, Atf-2, Atu, Axud1, Bap111, Bap170, Bap55, Bap60, Brms1, Bx, CDC45L, CG10077, CG11710, CG14442, CG16903, CG2469, CG3071, CG32732, CG40228, CG5098, CG5641, CG7786, CG8312, CG9987, CRIF, Ca-alpha1D, Calr, Camta, Cdc7, Cf2, Chi, Cks30A, CoRest, CrebA, CrebB, Crtc, CycC, CycH, CycK, CycT, D, DNApol-epsilon58, Daxx, Deaf1, Dfd, Dh31, Dl, Dll, Doc1, Dr…	Down-regulated
GO:0016331	morphogenesis of embryonic epithelium	2.6e-17	3.1e-14	83.72	108	[Abl, Ack, Btk29A, Cdc42, Cg25C, Cka, Dok, Egfr, FASN1, FER, Ggamma1, Gprk1, Hakai, InR, Inx2, Inx3, Jra, Lac, Mad, Mbs, Mkk4, Mnt, Mtl, Myo10A, N, Nmt, Nrt, Nrx-IV, PDZ-GEF, POSH, Pak, Patj, Pkn, Rab11, Rab30, Rac1, Rac2, Rala, Rap1, Ras85D, Rcc1, Rho1, RhoGEF2, Rok, Sac1, Sec61alpha, Shark, Src42A, Src64B, Tak1, Traf4, Traf6, Vav, aPKC, alph, aop, arm, baz, bsk, btsz, cbt, chico, cno, cora, crb…	Down-regulated
GO:0051129	negative regulation of cellular component organization	3.8e-17	4.6e-14	80.65	125	[Abl, Acsl, Akt1, Apc, Arpc1, Bap170, BuGZ, Bub1, Bub3, CG10688, CG15237, CG17816, CG34380, CG4061, CG9246, CadN, Cep135, Cep97, Chro, Cip4, CoRest, Cp110, CycA, Dad, Dsp1, FRG1, Fak, Fmr1, Fsn, GABA-B-R2, Galphao, HDAC1, HP1b, JIL-1, Kr-h1, LanA, Liprin-gamma, Mad1, Mctp, Mekk1, Mi-2, Mnt, Mob2, Mob4, Mps1, Mtor, Nf1, Patr-1, Patronin, Pink1, Pten, Rab11, Rac1, Rac2, Rae1, RhoGAP68F, RhoGAP92B, …	Down-regulated
GO:0051124	synaptic growth at neuromuscular junction	1.1e-16	1.3e-13	81.56	115	[Abl, Abp1, Acsl, Akt1, Ank2, Arp2, Arp3, Atg1, Atpalpha, CASK, CG10688, CaMKII, Cdc42, Cdk5, Cip4, Cul2, Cul5, Dad, Dap160, Egfr, Elp3, Eps-15, Fak, Fas2, Fmr1, Fsn, Galphao, HSPC300, Imp, Jra, Kat60, LIMK1, LanA, Lar, Liprin-alpha, Liprin-beta, Liprin-gamma, Mad, Med, Mnt, Mob2, Mob4, Nf1, Nlg2, Octbeta2R, PI4KIIIalpha, PIP5K59B, Pak, Patr-1, Pdk1, Pi3K92E, Prosap, Rab11, Rae1, Rheb, RhoGAP68F,…	Down-regulated
GO:0010558	negative regulation of macromolecule biosynthetic process	1.2e-16	1.4e-13	66.89	301	[312, 4EHP, ADD1, AGO1, AGO2, AP-2mu, Acf, Adar, Ars2, Asx, Atx2, BHD, Bap170, Bap55, BicC, Bin1, Blimp-1, Brms1, Bub1, CDC45L, CG10336, CG15011, CG2051, CG31751, CG3662, CG3815, CG5446, CG5877, CG6843, CG7137, CG7927, CG8036, CG8569, CG8677, CG9246, CREG, CTCF, Caf1-55, Cas, Cbp20, Cbp80, CoRest, Coop, Cp1, Cp190, CtBP, D, DCP1, DCP2, DMAP1, Dcr-1, Dcr-2, Dfd, Dg, Dl, Dll, Dpy-30L2, Dredd, Dsp1,…	Down-regulated
GO:0051254	positive regulation of RNA metabolic process	1.2e-16	1.4e-13	67.99	274	[AP-1-2beta, AP-2mu, Abd-B, Ada3, Asciz, Asx, Atf-2, Atu, Axud1, Bap111, Bap170, Bap55, Bap60, Brms1, Bx, CDC45L, CG10077, CG11710, CG14442, CG16903, CG2469, CG3071, CG32732, CG40228, CG5098, CG5641, CG7786, CG8312, CG9987, CRIF, Ca-alpha1D, Calr, Camta, Cf2, Chi, Cks30A, CoRest, CrebA, CrebB, Crtc, CycC, CycH, CycK, CycT, D, Daxx, Deaf1, Dfd, Dl, Dll, Doc1, Drice, E2f1, Eaf, EcR, Eip74EF, EloA, …	Down-regulated
GO:0051963	regulation of synapse assembly	1.3e-16	1.5e-13	85.59	95	[Abl, Abp1, Acsl, Akt1, Ank2, Arp2, Arp3, CASK, CG10688, CaMKII, Cdc42, Cdk5, Cip4, Cul2, Cul5, Dad, Eps-15, Fak, Fas2, Fmr1, Fsn, Galphao, HSPC300, Kat60, LanA, Liprin-gamma, Mad, Med, Mnt, Mob2, Mob4, Nedd4, Nf1, Octbeta2R, PI4KIIIalpha, PIP5K59B, Pak, Pak3, Patr-1, Rab11, Rac1, Rac2, Rae1, RhoGAP68F, RhoGAP92B, Sdc, SkpA, Src42A, Src64B, Syn1, Synd, Syp, TBPH, Tbce, Top3beta, Ube3a, WASp, alph…	Down-regulated
GO:2000113	negative regulation of cellular macromolecule biosynthetic process	1.3e-16	1.6e-13	67.05	295	[312, 4EHP, ADD1, AGO1, AGO2, AP-2mu, Acf, Adar, Ars2, Asx, Atx2, BHD, Bap170, Bap55, BicC, Bin1, Blimp-1, Brms1, Bub1, CDC45L, CG10336, CG15011, CG2051, CG31751, CG3662, CG3815, CG5877, CG6843, CG7137, CG7927, CG8036, CG8569, CG8677, CG9246, CREG, CTCF, Caf1-55, Cas, Cbp20, Cbp80, CoRest, Coop, Cp1, Cp190, CtBP, D, DCP1, DCP2, DMAP1, Dcr-1, Dcr-2, Dfd, Dg, Dl, Dll, Dpy-30L2, Dredd, Dsp1, E(spl)m…	Down-regulated
GO:0010605	negative regulation of macromolecule metabolic process	1.7e-16	2.1e-13	62.78	447	[14-3-3zeta, 312, 4EHP, ADD1, AGO1, AGO2, AP-2mu, ATPsynD, Acf, Acn, Adar, Ars2, Asx, Atx2, BHD, BI-1, Bap170, Bap55, BicC, Bin1, Blimp-1, Blm, Brd8, Brms1, Bub1, CDC45L, CG10336, CG13994, CG14812, CG15011, CG17265, CG2051, CG31751, CG33276, CG3662, CG3815, CG5446, CG5877, CG6843, CG7137, CG7927, CG8036, CG8312, CG8441, CG8569, CG8677, CG9246, CREG, CRIF, CSN4, CSN5, CTCF, Caf1-55, Cand1, Cap-D3,…	Down-regulated
GO:0032446	protein modification by small protein conjugation	2.1e-16	2.6e-13	70.82	216	[AGO2, APC10, APC7, APP-BP1, Aos1, Atg7, BTBD9, Bre1, Bruce, CG10189, CG10254, CG11044, CG11321, CG11658, CG11777, CG11982, CG12084, CG12099, CG12362, CG13025, CG1317, CG13344, CG13442, CG13917, CG14322, CG14435, CG14646, CG15725, CG15814, CG17068, CG1749, CG17754, CG2010, CG2218, CG2247, CG2924, CG31357, CG32486, CG32850, CG3295, CG33144, CG33276, CG3356, CG3925, CG40045, CG4080, CG4238, CG42797…	Down-regulated
GO:0048599	oocyte development	2.9e-16	3.5e-13	79.62	125	[14-3-3epsilon, 14-3-3zeta, BicD, CSN5, Chc, CkIIalpha, CkIIbeta, Cp1, DCP1, Dg, Dhc64C, Dl, Egfr, Ets97D, Fmr1, Gprk1, Gprk2, Grip75, Hrb27C, Hsp83, IKKepsilon, ItgaPS5, Khc, Lasp, Lis-1, Mer, Moe, Mos, N, PI4KIIIalpha, Pat1, Pka-C1, Pka-R1, Rab11, Rab6, Ras85D, Rbsn-5, Rok, Rop, Scox, Sec5, SmD3, Smn, Syp, Syt1, Syx1A, TBCB, TER94, Tm1, Tm2, Vps25, Vps36, aPKC, alpha-Spec, armi, aub, bai, baz, …	Down-regulated
GO:0044257	cellular protein catabolic process	3.5e-16	4.3e-13	71.04	211	[26-29-p, AGO2, ALiX, APC10, Ate1, BTBD9, Bruce, CG10435, CG11044, CG11658, CG11982, CG11999, CG12163, CG12362, CG13917, CG15814, CG17068, CG2010, CG2126, CG2247, CG30382, CG31357, CG31855, CG32676, CG32850, CG3295, CG33144, CG3356, CG3499, CG40045, CG4238, CG43980, CG4911, CG5003, CG5087, CG5199, CG5604, CG5823, CG5961, CG6758, CG7102, CG7694, CG8184, CG8188, CG8786, CG8974, CG9003, CG9426, CG99…	Down-regulated
GO:0009967	positive regulation of signal transduction	4.8e-16	5.8e-13	70.45	217	[14-3-3epsilon, 14-3-3zeta, ALiX, Alg-2, Aos1, Aplip1, Arp3, Arpc1, Ask1, Atg9, BRWD3, Brms1, CG10188, CG10688, CG10754, CG10960, CG12213, CG14184, CG14806, CG14812, CG14977, CG30440, CG31694, CG3198, CG3630, CG4022, CG43658, CG43921, CG44085, CG4705, CG4813, CG4849, CG5110, CG5189, CG6686, CG7609, CG8108, CHOp24, CRMP, Caf1-105, Cdc37, Cdk12, Chc, CkIIalpha, Cka, Clbn, CoRest, Crk, CtBP, DENR, D…	Down-regulated
GO:0051603	proteolysis involved in cellular protein catabolic process	5.3e-16	6.3e-13	70.95	210	[26-29-p, AGO2, ALiX, APC10, Ate1, BTBD9, Bruce, CG10435, CG11044, CG11658, CG11982, CG11999, CG12163, CG12362, CG13917, CG15814, CG17068, CG2010, CG2126, CG2247, CG30382, CG31357, CG31855, CG32676, CG32850, CG3295, CG33144, CG3356, CG3499, CG40045, CG4238, CG43980, CG4911, CG5003, CG5087, CG5199, CG5604, CG5823, CG5961, CG6758, CG7102, CG7694, CG8184, CG8188, CG8786, CG8974, CG9003, CG9426, CG99…	Down-regulated
GO:0048639	positive regulation of developmental growth	6.4e-16	7.8e-13	83.76	98	[Abp1, Adck, Akt1, Ank2, Arp2, Arp3, CG11583, CG3527, CG5033, CG7006, CG7246, CG8939, Cdk12, Desat1, Drak, Dsor1, Egfr, InR, Mad, Med, Mnt, Myc, Nf1, Ns1, Ns2, Ns3, Octbeta2R, PICK1, PIP4K, Pak, Pdk1, Pi3K92E, Prpk, RIOK1, RIOK2, Rac1, Rac2, Rbm13, RhoGAP68F, RhoGAP92B, RpL22, RpL24-like, RpL35A, Rs1, S6k, Sdc, Synd, Tctp, Tlk, Tor, Tsr1, Vang, Wbp2, Zyx, babo, bchs, betaTub60D, btl, btsz, cac, c…	Down-regulated
GO:0045893	positive regulation of transcription, DNA-templated	7.5e-16	9e-13	67.68	266	[AP-1-2beta, AP-2mu, Abd-B, Ada3, Asciz, Asx, Atf-2, Atu, Axud1, Bap111, Bap170, Bap55, Bap60, Brms1, Bx, CDC45L, CG10077, CG11710, CG14442, CG16903, CG2469, CG3071, CG32732, CG40228, CG5098, CG5641, CG7786, CG8312, Ca-alpha1D, Calr, Camta, Cf2, Chi, Cks30A, CoRest, CrebA, CrebB, Crtc, CycC, CycH, CycK, CycT, D, Daxx, Deaf1, Dfd, Dl, Dll, Doc1, Drice, E2f1, Eaf, EcR, Eip74EF, EloA, EloC, FRG1, HG…	Down-regulated
GO:1902680	positive regulation of RNA biosynthetic process	7.5e-16	9e-13	67.68	266	[AP-1-2beta, AP-2mu, Abd-B, Ada3, Asciz, Asx, Atf-2, Atu, Axud1, Bap111, Bap170, Bap55, Bap60, Brms1, Bx, CDC45L, CG10077, CG11710, CG14442, CG16903, CG2469, CG3071, CG32732, CG40228, CG5098, CG5641, CG7786, CG8312, Ca-alpha1D, Calr, Camta, Cf2, Chi, Cks30A, CoRest, CrebA, CrebB, Crtc, CycC, CycH, CycK, CycT, D, Daxx, Deaf1, Dfd, Dl, Dll, Doc1, Drice, E2f1, Eaf, EcR, Eip74EF, EloA, EloC, FRG1, HG…	Down-regulated
GO:1903508	positive regulation of nucleic acid-templated transcription	7.5e-16	9e-13	67.68	266	[AP-1-2beta, AP-2mu, Abd-B, Ada3, Asciz, Asx, Atf-2, Atu, Axud1, Bap111, Bap170, Bap55, Bap60, Brms1, Bx, CDC45L, CG10077, CG11710, CG14442, CG16903, CG2469, CG3071, CG32732, CG40228, CG5098, CG5641, CG7786, CG8312, Ca-alpha1D, Calr, Camta, Cf2, Chi, Cks30A, CoRest, CrebA, CrebB, Crtc, CycC, CycH, CycK, CycT, D, Daxx, Deaf1, Dfd, Dl, Dll, Doc1, Drice, E2f1, Eaf, EcR, Eip74EF, EloA, EloC, FRG1, HG…	Down-regulated
GO:0009798	axis specification	9.1e-16	1e-12	73.5	172	[14-3-3epsilon, 14-3-3zeta, BicD, CDC45L, CSN5, Ca-alpha1D, Cbl, Chc, CkIIalpha, CkIIbeta, Cp1, D, DCP1, Dg, Dhc64C, Dl, Dll, Dp, Dsor1, E2f1, Egfr, Ets97D, Fmr1, Gprk1, Grip75, Hrb27C, Hsp83, IKKepsilon, Khc, Kr, Lasp, Lis-1, MED31, Med, Mer, Moe, N, Parp, Pat1, Pka-C1, Pka-R1, Rab11, Rab6, Raf, Ras85D, RasGAP1, Rbsn-5, Rok, Rop, SmD3, Sos, Su(H), Syp, Syt1, Syx1A, TBCB, TER94, Tl, Tm1, Tm2, Tor…	Down-regulated
GO:0007308	oocyte construction	1.5e-15	1.8e-12	80.28	114	[14-3-3epsilon, 14-3-3zeta, BicD, CSN5, Chc, CkIIalpha, CkIIbeta, Cp1, DCP1, Dg, Dhc64C, Dl, Egfr, Ets97D, Fmr1, Gprk1, Grip75, Hrb27C, Hsp83, IKKepsilon, Khc, Lasp, Lis-1, Mer, Moe, N, Pat1, Pka-C1, Pka-R1, Rab11, Rab6, Ras85D, Rbsn-5, Rok, Rop, Scox, SmD3, Syp, Syt1, Syx1A, TBCB, TER94, Tm1, Tm2, Vps25, Vps36, aPKC, alpha-Spec, armi, aub, bai, baz, bic, btz, capt, capu, chb, chico, cnc, cni, cr…	Down-regulated
GO:0007309	oocyte axis specification	1.5e-15	1.8e-12	80.58	112	[14-3-3epsilon, 14-3-3zeta, BicD, CSN5, Chc, CkIIalpha, CkIIbeta, Cp1, DCP1, Dg, Dhc64C, Dl, Egfr, Ets97D, Fmr1, Gprk1, Grip75, Hrb27C, Hsp83, IKKepsilon, Khc, Lasp, Lis-1, Mer, Moe, N, Pat1, Pka-C1, Pka-R1, Rab11, Rab6, Ras85D, Rbsn-5, Rok, Rop, SmD3, Syp, Syt1, Syx1A, TBCB, TER94, Tm1, Tm2, Vps25, Vps36, aPKC, armi, aub, bai, baz, bic, btz, capt, capu, chb, chico, cnc, cni, crm, csul, didum, dl…	Down-regulated
GO:0009892	negative regulation of metabolic process	3.2e-15	3.8e-12	61.9	455	[14-3-3zeta, 312, 4EHP, ADD1, AGO1, AGO2, AP-2mu, ATPsynD, Acf, Acn, Adar, Ars2, Asx, Atx2, BHD, BI-1, Bap170, Bap55, BicC, Bin1, Blimp-1, Blm, Brd8, Brms1, Bub1, CDC45L, CG10336, CG13994, CG14689, CG14812, CG15011, CG17265, CG2051, CG31751, CG33276, CG3662, CG3815, CG5446, CG5877, CG6179, CG6843, CG7137, CG7927, CG8036, CG8312, CG8441, CG8569, CG8677, CG9246, CREG, CRIF, CSN4, CSN5, CTCF, Caf1-5…	Down-regulated
GO:0008582	regulation of synaptic growth at neuromuscular junction	4e-15	4.7e-12	84.76	89	[Abl, Abp1, Acsl, Akt1, Ank2, Arp2, Arp3, CASK, CG10688, CaMKII, Cdc42, Cdk5, Cip4, Cul2, Cul5, Dad, Eps-15, Fak, Fas2, Fmr1, Fsn, Galphao, HSPC300, Kat60, LanA, Liprin-gamma, Mad, Med, Mnt, Mob2, Mob4, Nf1, Octbeta2R, PI4KIIIalpha, PIP5K59B, Pak, Patr-1, Rab11, Rae1, RhoGAP68F, RhoGAP92B, Sdc, SkpA, Src42A, Src64B, Syn1, Synd, Syp, TBPH, Tbce, Ube3a, WASp, alpha-Spec, atl, beta-Spec, brat, cac, …	Down-regulated
GO:0046903	secretion	4.4e-15	5.2e-12	71.94	182	[128up, ALiX, AP-1-2beta, AP-1gamma, AP-1mu, AP-1sigma, AP-2alpha, AP-2mu, AP-2sigma, Adck, AdipoR, Akt1, Amph, Arf102F, Arf51F, Arf79F, Arl1, Arl2, Atg6, BicD, CASK, CDase, CG31935, CG42237, CG5021, CG5484, CG9175, CG9650, CHOp24, CanB2, Cdk12, Chc, Cirl, Clc, Csp, Dap160, Dh31, Doa, Dys, Eps-15, Esyt2, Exn, Exo70, Exo84, Fife, Fur2, GABA-B-R2, GIIIspla2, GPHR, Gdi, Glut1, Gtp-bp, HDAC6, Hrs, Hs…	Down-regulated
GO:0016567	protein ubiquitination	6.4e-15	7.5e-12	70.57	199	[AGO2, APC10, APC7, BTBD9, Bre1, Bruce, CG10254, CG11044, CG11321, CG11658, CG11777, CG11982, CG12084, CG12099, CG12362, CG13025, CG1317, CG13344, CG13442, CG13917, CG14322, CG14435, CG14646, CG15725, CG15814, CG17068, CG17754, CG2010, CG2218, CG2247, CG2924, CG31357, CG32486, CG32850, CG3295, CG33144, CG3356, CG3925, CG40045, CG4080, CG4238, CG42797, CG43980, CG4502, CG4813, CG4911, CG5003, CG50…	Down-regulated
GO:0009952	anterior/posterior pattern specification	7.1e-15	8.3e-12	74.87	149	[Abd-B, BicD, CG31751, CSN5, Ca-alpha1D, Cad99C, Chc, Cp1, DCP1, Dad, Dg, Dl, Dll, Dsor1, EcR, Egfr, Ets97D, Grip75, Hrb27C, Hsp83, IKKepsilon, Invadolysin, Khc, Kr, Lasp, MED31, Mad, Mer, Mnt, Moe, N, Pat1, Pka-C1, Ptip, Rab11, Rab6, Raf, Ras85D, RasGAP1, Rbsn-5, Rop, SmD3, Sos, Syt1, Syx1A, TER94, Tm1, Tm2, Tor, Ubx, Vps25, Vps36, aPKC, aos, armi, aub, baz, bi, bic, bowl, btz, cad, capu, chb, c…	Down-regulated
GO:0007015	actin filament organization	1.6e-14	1.9e-11	76.97	127	[ALiX, Abl, Act88F, Arp2, Arp3, Arpc1, Arpc2, Arpc3A, Arpc4, Arpc5, Atx2, Btk29A, CAP, CG1674, CG32082, CG3618, Cdc42, Ced-12, Cip4, Cp1, CycT, DAAM, DCP1, Dl, FER, Fim, Fs(2)Ket, Gbeta13F, GckIII, Ggamma1, Girdin, Gprk1, HSPC300, Hakai, Hsp83, IKKepsilon, Khc, LamC, Lasp, Mhc, Mical, Mkk4, Msp300, Mtl, N, PI4KIIIalpha, PIP4K, Pak3, Pka-R1, PsGEF, Pten, Rab1, Rac1, Rac2, Ran, RanGAP, Ret, Rho1, R…	Down-regulated
GO:0030163	protein catabolic process	7e-14	8e-11	68.21	221	[26-29-p, AGO2, ALiX, APC10, Apc, Ate1, Atg7, BTBD9, Bruce, CG10435, CG11044, CG11658, CG11982, CG11999, CG12163, CG12362, CG13917, CG15814, CG17068, CG2010, CG2126, CG2247, CG30382, CG31357, CG31855, CG32676, CG32850, CG3295, CG33144, CG3356, CG3499, CG40045, CG4238, CG43980, CG4911, CG5003, CG5087, CG5199, CG5604, CG5823, CG5961, CG6758, CG7102, CG7694, CG8184, CG8188, CG8786, CG8974, CG9003, C…	Down-regulated
GO:0008356	asymmetric cell division	9.8e-14	1.1e-10	81.58	93	[ALiX, AP-2alpha, Arl2, CSN1b, CSN3, CSN5, CSN7, Cdc42, Cdk1, Cep135, CycA, CycE, Dhc64C, Diap1, Dl, Egfr, Galphai, Galphao, Gbeta13F, Ggamma1, IKKepsilon, InR, Incenp, Lis-1, N, Nak, Patj, Rcc1, Sara, Sas-4, Sgt1, Su(H), Su(var)3-9, TfAP-2, Tor, WASp, aPKC, ab, alien, asl, aurB, baz, bgcn, brat, chb, chico, clu, cnn, dally, dap, dlg1, eIF-4a, eas, eff, egg, enc, esg, flfl, fz, hts, jar, l(2)gd1,…	Down-regulated
GO:0044089	positive regulation of cellular component biogenesis	1.6e-13	1.8e-10	81.03	94	[Abl, Abp1, Ank2, Apc, Arp2, Arp3, Arpc1, Arpc2, Arpc3A, Arpc4, Arpc5, Atf-2, Bap60, CG11486, CG1674, CG32082, Cdc42, Cip4, DAAM, Egfr, Gprk1, HSPC300, Jupiter, Lasp, Mad, Med, Mnt, Myd88, Nedd4, Octbeta2R, PAN2, Pak, Pak3, PsGEF, Rac1, Rac2, Rheb, RhoGAP68F, RhoGAP92B, RhoGEF4, Rok, Rpt1, Rpt2, Rpt3, Rpt4, Rpt5, Rpt6, SCAR, Sdc, Synd, Taf1, Taf11, Taf2, Tbp, TfIIFalpha, TfIIFbeta, Tm2, Top3beta,…	Down-regulated
GO:0045596	negative regulation of cell differentiation	1.5e-13	1.8e-10	80	100	[AGO2, Abd-B, Abl, Apc, Arpc1, Bruce, C1GalTA, CG34380, CG4061, CG5214, CG7834, COX4, COX5A, COX7C, CSN5, CadN, Diap1, Dl, EcR, Egfr, Fas2, Fmr1, Galphao, Galphaq, HDAC1, Hs3st-B, Kr-h1, MAGE, MED10, MED11, MED22, MED27, MED31, MED4, MED6, Mctp, Mer, Mnt, N, Pten, Ras85D, S6kII, Sema-1a, Sema-2a, Sema-5c, Socs36E, Stat92E, Su(H), Ulp1, ago, aop, aos, arm, betaTub60D, bif, brat, brm, btl, bun, cdi…	Down-regulated
GO:0007416	synapse assembly	2.1e-13	2.4e-10	73.71	143	[AGO1, Abl, Abp1, Acsl, Akt1, Ank2, Arp2, Arp3, Atg1, Atpalpha, CASK, CG10339, CG10688, CG6414, CaMKII, Cdc42, Cdk5, Cip4, Cul2, Cul5, Dad, Dap160, Egfr, Elp3, Eps-15, Fak, Fas2, Fmr1, Fsn, Galphao, Gli, Got1, Got2, Gs2, HSPC300, Imp, Jra, Kat60, LIMK1, LanA, Lar, Liprin-alpha, Liprin-beta, Liprin-gamma, Mad, Med, Mical, Mnt, Mob2, Mob4, Nedd4, Nf1, Nlg2, Nlg3, Nrt, Nrx-IV, Octbeta2R, PI4KIIIalph…	Down-regulated
GO:0072089	stem cell proliferation	2.6e-13	2.9e-10	82.24	88	[Apc, Arl2, CG5214, CG7834, COX4, COX5A, COX7C, Cdc42, Cdk1, Cep135, CycA, Dap160, Dhc64C, E(spl)mgamma-HLH, EcR, Fmr1, Galphai, Gbeta13F, Ggamma1, Lis-1, MAGE, MED10, MED11, MED22, MED27, MED31, MED4, MED6, Patj, Pez, Ras85D, Rcc1, Rel, Rho1, Sgt1, Smn, aPKC, ab, babo, baz, betaTub60D, brat, brm, bun, clu, cnn, dlg1, dpn, eas, enok, esg, flfl, hpo, jar, kto, l(2)gl, l(3)01239, l(3)mbt, lin-28, l…	Down-regulated
GO:0071310	cellular response to organic substance	9.6e-13	1e-09	68.98	189	[ACC, AGO1, AGO2, Acsl, AdipoR, AkhR, Akt1, Aps, Ars2, BI-1, Blimp-1, CG10459, CG11999, CG14184, CG14812, CG14977, CG15814, CG32082, CG3209, CG32276, CG5110, CG5189, CG5199, CG8909, CG8974, CRIF, CalpA, Cbp20, Cbp80, Cdc42, Chd64, Cul1, Cul2, DENR, Dad, Dcr-1, Dcr-2, Dd, Der-2, Dg, Dh31-R, Dh44-R2, Drat, E(bx), ERR, EcR, Eip75B, FASN1, FK506-bp1, Fmr1, G9a, GlyS, Hen1, Herp, Hnf4, Hr39, Hr4, Hr83…	Down-regulated
GO:0051493	regulation of cytoskeleton organization	1e-12	1.1e-09	78.2	104	[Abi, Abl, Apc, Arp2, Arp3, Arpc1, Arpc2, Arpc3A, Arpc4, Arpc5, Atx2, Btk29A, CG1674, CG17816, CG32082, CG3967, Cdc42, Cep135, Cep97, Cip4, Cp110, Cp190, Crk, DAAM, Dhc64C, Gbeta13F, Ggamma1, Gprk1, HSPC300, IKKepsilon, Jupiter, LamC, Moe, Mtor, Ocrl, Patronin, PsGEF, Rho1, RhoGAP68F, RhoGAP92B, RhoGEF2, RhoGEF4, Rok, SAK, SCAR, SkpA, Src64B, TBPH, Tm2, Tsc1, WASp, alpha-Spec, asl, atl, aub, beta…	Down-regulated
GO:0007405	neuroblast proliferation	5.7e-12	6.3e-09	82.61	76	[Apc, Arl2, CG5214, CG7834, COX4, COX5A, COX7C, Cdc42, Cdk1, Cep135, CycA, Dap160, Dhc64C, E(spl)mgamma-HLH, EcR, Fmr1, Galphai, Gbeta13F, Ggamma1, Lis-1, MAGE, MED10, MED11, MED22, MED27, MED31, MED4, MED6, Patj, Rcc1, Rho1, Sgt1, aPKC, ab, babo, baz, betaTub60D, brat, brm, bun, clu, cnn, dlg1, dpn, eas, enok, esg, flfl, jar, kto, l(2)gl, l(3)01239, l(3)mbt, loco, mgr, mira, mor, mr, numb, osa, …	Down-regulated
GO:0061351	neural precursor cell proliferation	1.7e-11	1.8e-08	81.72	76	[Apc, Arl2, CG5214, CG7834, COX4, COX5A, COX7C, Cdc42, Cdk1, Cep135, CycA, Dap160, Dhc64C, E(spl)mgamma-HLH, EcR, Fmr1, Galphai, Gbeta13F, Ggamma1, Lis-1, MAGE, MED10, MED11, MED22, MED27, MED31, MED4, MED6, Patj, Rcc1, Rho1, Sgt1, aPKC, ab, babo, baz, betaTub60D, brat, brm, bun, clu, cnn, dlg1, dpn, eas, enok, esg, flfl, jar, kto, l(2)gl, l(3)01239, l(3)mbt, loco, mgr, mira, mor, mr, numb, osa, …	Down-regulated
GO:0032956	regulation of actin cytoskeleton organization	2.4e-11	2.5e-08	83.95	68	[Abi, Abl, Arp2, Arp3, Arpc1, Arpc2, Arpc3A, Arpc4, Arpc5, Atx2, Btk29A, CG1674, CG32082, Cdc42, Cip4, Crk, DAAM, Gbeta13F, Ggamma1, Gprk1, HSPC300, LamC, Moe, Ocrl, PsGEF, RhoGAP68F, RhoGAP92B, RhoGEF2, RhoGEF4, Rok, SCAR, Src64B, Tm2, Tsc1, WASp, alpha-Spec, aub, beta-Spec, capu, chico, cpa, cpb, cta, dia, dsh, ed, ena, flr, fz, gek, gish, if, jar, mthl1, mys, p120ctn, qua, rictor, shi, spir, s…	Down-regulated
GO:0032970	regulation of actin filament-based process	2.4e-11	2.5e-08	83.95	68	[Abi, Abl, Arp2, Arp3, Arpc1, Arpc2, Arpc3A, Arpc4, Arpc5, Atx2, Btk29A, CG1674, CG32082, Cdc42, Cip4, Crk, DAAM, Gbeta13F, Ggamma1, Gprk1, HSPC300, LamC, Moe, Ocrl, PsGEF, RhoGAP68F, RhoGAP92B, RhoGEF2, RhoGEF4, Rok, SCAR, Src64B, Tm2, Tsc1, WASp, alpha-Spec, aub, beta-Spec, capu, chico, cpa, cpb, cta, dia, dsh, ed, ena, flr, fz, gek, gish, if, jar, mthl1, mys, p120ctn, qua, rictor, shi, spir, s…	Down-regulated
GO:0000578	embryonic axis specification	4.4e-11	4.7e-08	73.72	115	[BicD, CSN5, Chc, Cp1, DCP1, Dg, Dl, Dsor1, Egfr, Ets97D, Grip75, Hrb27C, Hsp83, IKKepsilon, Khc, Kr, Lasp, MED31, Mer, Moe, N, Pat1, Pka-C1, Rab11, Rab6, Raf, Ras85D, RasGAP1, Rbsn-5, Rop, SmD3, Sos, Syt1, Syx1A, TER94, Tl, Tm1, Tm2, Tor, Vps25, Vps36, aPKC, aos, armi, aub, baz, bic, bowl, btz, capu, chb, chico, cic, cnc, cni, cnk, crm, csul, csw, didum, dlg1, dpp, drk, eIF4AIII, eg, egl, enc, e…	Down-regulated
GO:1905114	cell surface receptor signaling pathway involved in cell-cell signaling	7.8e-11	8.3e-08	73.86	113	[ACC, Abl, Apc, Arr2, Axn, CG10688, CG31935, CG3402, CG34404, CG4813, CG8786, CG8909, CHOp24, Cby, CkIIalpha, CkIIbeta, CkIalpha, Coop, Cow, CtBP, Diap1, Drl-2, Eaat1, Ext2, Galphao, Gprk1, Hipk, Hs6st, Klp64D, Mmp2, Notum, Pcl, Pka-C1, Pp1-87B, Prosap, RanBP3, Rho1, Roc1a, Rok, Sin3A, Smn, Snx3, Snx6, SoxN, Stat92E, Swim, Usp47, Usp8, VhaM8.9, Vps26, Vps35, Wnk, Wnt2, Wwox, aop, arm, arr, baz, b…	Down-regulated
GO:0045944	positive regulation of transcription from RNA polymerase II promoter	8e-11	8.5e-08	66.12	203	[AP-1-2beta, AP-2mu, Abd-B, Asciz, Atf-2, Atu, Axud1, Bap60, CDC45L, CG14442, CG16903, CG2469, CG32732, CG5098, CG7786, CG8312, Ca-alpha1D, Calr, Camta, Cf2, CoRest, CrebA, CrebB, Crtc, CycC, CycH, CycK, CycT, D, Dfd, Dl, Dll, Doc1, Drice, E2f1, EcR, Eip74EF, EloA, EloC, HGTX, HP1b, Hand, Hr39, Hsf, Iswi, JIL-1, Jra, Lpin, Lpt, MBD-R2, MED17, MED19, MTF-1, Mad, Mef2, Met, Mnt, Mrtf, Mtor, Myb, My…	Down-regulated
GO:0198738	cell-cell signaling by wnt	1.8e-10	1.9e-07	73.51	111	[ACC, Abl, Apc, Arr2, Axn, CG10688, CG3402, CG34404, CG4813, CG8786, CG8909, CHOp24, Cby, CkIIalpha, CkIIbeta, CkIalpha, Coop, Cow, CtBP, Diap1, Drl-2, Ext2, Galphao, Gprk1, Hipk, Hs6st, Klp64D, Mmp2, Notum, Pcl, Pka-C1, Pp1-87B, Prosap, RanBP3, Rho1, Roc1a, Rok, Sin3A, Snx1, Snx3, Snx6, SoxN, Stat92E, Swim, Usp47, Usp8, VhaM8.9, Vps26, Vps35, Wnk, Wnt2, Wwox, aop, arm, arr, baz, botv, bsk, crol,…	Down-regulated
GO:0007314	oocyte anterior/posterior axis specification	2.2e-10	2.3e-07	79	79	[BicD, CSN5, Chc, Cp1, DCP1, Dg, Dl, Egfr, Ets97D, Grip75, Hrb27C, Hsp83, IKKepsilon, Khc, Lasp, Mer, Moe, N, Pat1, Pka-C1, Rab11, Rab6, Rbsn-5, Rop, SmD3, Syt1, Syx1A, TER94, Tm1, Tm2, Vps25, Vps36, aPKC, armi, aub, baz, bic, btz, capu, chb, chico, cnc, cni, crm, csul, didum, dlg1, eIF4AIII, eg, egl, enc, fs(1)K10, gcl, glo, gus, klar, l(2)gl, lic, lost, lsn, mael, mago, mira, mon2, nos, psq, ru…	Down-regulated
GO:0009948	anterior/posterior axis specification	2.3e-10	2.4e-07	72.5	116	[BicD, CSN5, Ca-alpha1D, Chc, Cp1, DCP1, Dg, Dl, Dsor1, Egfr, Ets97D, Grip75, Hrb27C, Hsp83, IKKepsilon, Khc, Kr, Lasp, MED31, Mer, Moe, N, Pat1, Pka-C1, Rab11, Rab6, Raf, Ras85D, RasGAP1, Rbsn-5, Rop, SmD3, Sos, Syt1, Syx1A, TER94, Tm1, Tm2, Tor, Vps25, Vps36, aPKC, aos, armi, aub, baz, bic, bowl, btz, cad, capu, chb, chico, cic, cnc, cni, cnk, crm, csul, csw, didum, dlg1, dpp, drk, eIF4AIII, eg…	Down-regulated
GO:0008358	maternal determination of anterior/posterior axis, embryo	3.4e-10	3.6e-07	78.43	80	[BicD, CSN5, Chc, Cp1, DCP1, Dg, Dl, Egfr, Ets97D, Grip75, Hrb27C, Hsp83, IKKepsilon, Khc, Lasp, Mer, Moe, N, Pat1, Pka-C1, Rab11, Rab6, Rbsn-5, Rop, SmD3, Syt1, Syx1A, TER94, Tm1, Tm2, Vps25, Vps36, aPKC, armi, aub, baz, bic, btz, capu, chb, chico, cnc, cni, crm, csul, didum, dlg1, eIF4AIII, eg, egl, enc, fs(1)K10, gcl, glo, gus, klar, l(2)gl, lic, lost, lsn, mael, mago, mira, mon2, nos, psq, ru…	Down-regulated
GO:0007028	cytoplasm organization	4e-10	4.1e-07	82.28	65	[Chc, Cp1, DCP1, EndoB, Ets97D, Hrb27C, Hsp83, InR, Khc, Lasp, Mer, Moe, Pat1, Pka-C1, Rab11, Rab6, Rbsn-5, Rop, SmD3, Syt1, Syx1A, TER94, Tm1, Tm2, armi, aub, bic, btz, capu, chb, chico, cnc, cni, crm, csul, didum, dlg1, eIF4AIII, eg, egl, enc, fs(1)K10, gcl, glo, gus, jagn, klar, lost, mael, mago, mira, mon2, psq, rump, scrib, slmb, spir, spn-E, spn-F, sqd, stau, tsu, tud, vas, vls]	Down-regulated
GO:0060627	regulation of vesicle-mediated transport	4.1e-10	4.2e-07	76.79	86	[AP-1mu, AP-2alpha, Arf79F, Arl1, BicD, CASK, CG12241, CG31935, CG3703, CG4041, CG5745, CG5916, CG7324, CG8155, CaBP1, Cad99C, Chc, EndoB, GABA-B-R2, GAPsec, Gos28, Moe, NFAT, Nak, Nedd4, Pkc53E, Pld, Ppt1, RN-tre, Rab18, Rab21, Rab26, Rab27, Rbsn-5, RhoGAP68F, Rim, Sar1, Sec16, Sec23, Sec5, Slh, Snap29, Synd, Syt1, Syt12, Syt14, Sytbeta, Syx1A, Syx7, Tao, Tbc1d15-17, TfAP-2, Tomosyn, Uvrag, Vps1…	Down-regulated
GO:0016055	Wnt signaling pathway	4.3e-10	4.4e-07	73.15	109	[ACC, Abl, Apc, Arr2, Axn, CG10688, CG3402, CG34404, CG4813, CG8786, CG8909, CHOp24, Cby, CkIIalpha, CkIIbeta, CkIalpha, Coop, Cow, CtBP, Diap1, Drl-2, Ext2, Galphao, Gprk1, Hipk, Hs6st, Klp64D, Mmp2, Notum, Pcl, Pka-C1, Pp1-87B, Prosap, RanBP3, Rho1, Roc1a, Rok, Sin3A, Snx3, Snx6, SoxN, Stat92E, Swim, Usp47, Usp8, VhaM8.9, Vps26, Vps35, Wnk, Wnt2, Wwox, aop, arm, arr, baz, botv, bsk, crol, dally…	Down-regulated
GO:0048489	synaptic vesicle transport	5.4e-10	5.6e-07	75	96	[AP-1-2beta, AP-1gamma, AP-1mu, AP-1sigma, AP-2alpha, AP-2mu, AP-2sigma, Amph, Aplip1, Arf102F, Arf51F, Arf79F, Arl1, Arl2, BicD, Blos1, CASK, CDase, CG31935, Chc, Clc, Csp, DCTN1-p150, Dap160, Drp1, Eps-15, Esyt2, Exo70, Exo84, Fmr1, GABA-B-R2, Git, Hrs, Liprin-alpha, Miro, NFAT, Nlg3, Nrt, Nrx-IV, Ppt1, Rbf, Rim, Rop, Scamp, Sdc, Sec5, Sec6, Snap25, Snap29, Snapin, Stam, Syb, Synd, Synj, Syt1, …	Down-regulated
GO:0097480	establishment of synaptic vesicle localization	5.4e-10	5.6e-07	75	96	[AP-1-2beta, AP-1gamma, AP-1mu, AP-1sigma, AP-2alpha, AP-2mu, AP-2sigma, Amph, Aplip1, Arf102F, Arf51F, Arf79F, Arl1, Arl2, BicD, Blos1, CASK, CDase, CG31935, Chc, Clc, Csp, DCTN1-p150, Dap160, Drp1, Eps-15, Esyt2, Exo70, Exo84, Fmr1, GABA-B-R2, Git, Hrs, Liprin-alpha, Miro, NFAT, Nlg3, Nrt, Nrx-IV, Ppt1, Rbf, Rim, Rop, Scamp, Sdc, Sec5, Sec6, Snap25, Snap29, Snapin, Stam, Syb, Synd, Synj, Syt1, …	Down-regulated
GO:0007351	tripartite regional subdivision	5.7e-10	5.8e-07	72.85	110	[BicD, CSN5, Chc, Cp1, DCP1, Dg, Dl, Dsor1, Egfr, Ets97D, Grip75, Hrb27C, Hsp83, IKKepsilon, Khc, Kr, Lasp, MED31, Mer, Moe, N, Pat1, Pka-C1, Rab11, Rab6, Raf, Ras85D, RasGAP1, Rbsn-5, Rop, SmD3, Sos, Syt1, Syx1A, TER94, Tm1, Tm2, Tor, Vps25, Vps36, aPKC, aos, armi, aub, baz, bic, bowl, btz, capu, chb, chico, cic, cnc, cni, cnk, crm, csul, csw, didum, dlg1, dpp, drk, eIF4AIII, eg, egl, enc, eve, …	Down-regulated
GO:0008595	anterior/posterior axis specification, embryo	5.7e-10	5.8e-07	72.85	110	[BicD, CSN5, Chc, Cp1, DCP1, Dg, Dl, Dsor1, Egfr, Ets97D, Grip75, Hrb27C, Hsp83, IKKepsilon, Khc, Kr, Lasp, MED31, Mer, Moe, N, Pat1, Pka-C1, Rab11, Rab6, Raf, Ras85D, RasGAP1, Rbsn-5, Rop, SmD3, Sos, Syt1, Syx1A, TER94, Tm1, Tm2, Tor, Vps25, Vps36, aPKC, aos, armi, aub, baz, bic, bowl, btz, capu, chb, chico, cic, cnc, cni, cnk, crm, csul, csw, didum, dlg1, dpp, drk, eIF4AIII, eg, egl, enc, eve, …	Down-regulated
GO:0007315	pole plasm assembly	1.9e-09	1.9e-06	81.58	62	[Chc, Cp1, DCP1, Ets97D, Hrb27C, Hsp83, Khc, Lasp, Mer, Moe, Pat1, Pka-C1, Rab11, Rab6, Rbsn-5, Rop, SmD3, Syt1, Syx1A, TER94, Tm1, Tm2, armi, aub, bic, btz, capu, chb, chico, cnc, cni, crm, csul, didum, dlg1, eIF4AIII, eg, egl, enc, fs(1)K10, gcl, glo, gus, klar, lost, mael, mago, mira, mon2, psq, rump, scrib, slmb, spir, spn-E, spn-F, sqd, stau, tsu, tud, vas, vls]	Down-regulated
GO:0016333	morphogenesis of follicular epithelium	2.1e-09	2.1e-06	88.24	45	[CSN1b, CSN3, CSN4, CSN5, CSN6, CSN7, Cbl, Cip4, Cul2, Dg, Dp, E2f1, Egfr, Grasp65, Ime4, N, Nost, Parp, Patj, Raf, Sce, Scm, Src64B, aPKC, alien, awd, brn, chb, cher, crb, csw, dlg1, dpy, jar, kug, l(2)gl, lig, loco, rin, scrib, sds22, shg, slmb, spoon, sqd]	Down-regulated
GO:0007268	chemical synaptic transmission	6.3e-09	6.2e-06	63.64	210	[5-HT2A, AP-1-2beta, AP-1gamma, AP-1mu, AP-1sigma, AP-2alpha, AP-2mu, AP-2sigma, Abl, Ace, Acsl, AdoR, Akt1, Amph, Ank2, Arf102F, Arf51F, Arf79F, Arl1, Arl2, Atg1, Atpalpha, BTBD9, BicD, Blos1, CASK, CDase, CG10339, CG11155, CG1909, CG31935, CG32447, CG3822, CG6414, CG9426, CaMKII, CanB2, Cdc42, Cep89, Chc, Cirl, Clc, Cp1, Csk, Csp, DCP1, Dap160, Dg, Dys, Eaat1, Ekar, Ent2, Eps-15, Esyt2, Exn, Ex…	Down-regulated
GO:0098916	anterograde trans-synaptic signaling	6.3e-09	6.2e-06	63.64	210	[5-HT2A, AP-1-2beta, AP-1gamma, AP-1mu, AP-1sigma, AP-2alpha, AP-2mu, AP-2sigma, Abl, Ace, Acsl, AdoR, Akt1, Amph, Ank2, Arf102F, Arf51F, Arf79F, Arl1, Arl2, Atg1, Atpalpha, BTBD9, BicD, Blos1, CASK, CDase, CG10339, CG11155, CG1909, CG31935, CG32447, CG3822, CG6414, CG9426, CaMKII, CanB2, Cdc42, Cep89, Chc, Cirl, Clc, Cp1, Csk, Csp, DCP1, Dap160, Dg, Dys, Eaat1, Ekar, Ent2, Eps-15, Esyt2, Exn, Ex…	Down-regulated
GO:0099536	synaptic signaling	6.3e-09	6.2e-06	63.64	210	[5-HT2A, AP-1-2beta, AP-1gamma, AP-1mu, AP-1sigma, AP-2alpha, AP-2mu, AP-2sigma, Abl, Ace, Acsl, AdoR, Akt1, Amph, Ank2, Arf102F, Arf51F, Arf79F, Arl1, Arl2, Atg1, Atpalpha, BTBD9, BicD, Blos1, CASK, CDase, CG10339, CG11155, CG1909, CG31935, CG32447, CG3822, CG6414, CG9426, CaMKII, CanB2, Cdc42, Cep89, Chc, Cirl, Clc, Cp1, Csk, Csp, DCP1, Dap160, Dg, Dys, Eaat1, Ekar, Ent2, Eps-15, Esyt2, Exn, Ex…	Down-regulated
GO:0099537	trans-synaptic signaling	6.3e-09	6.2e-06	63.64	210	[5-HT2A, AP-1-2beta, AP-1gamma, AP-1mu, AP-1sigma, AP-2alpha, AP-2mu, AP-2sigma, Abl, Ace, Acsl, AdoR, Akt1, Amph, Ank2, Arf102F, Arf51F, Arf79F, Arl1, Arl2, Atg1, Atpalpha, BTBD9, BicD, Blos1, CASK, CDase, CG10339, CG11155, CG1909, CG31935, CG32447, CG3822, CG6414, CG9426, CaMKII, CanB2, Cdc42, Cep89, Chc, Cirl, Clc, Cp1, Csk, Csp, DCP1, Dap160, Dg, Dys, Eaat1, Ekar, Ent2, Eps-15, Esyt2, Exn, Ex…	Down-regulated
GO:0099504	synaptic vesicle cycle	2e-08	1.9e-05	72.8	91	[AP-1-2beta, AP-1gamma, AP-1mu, AP-1sigma, AP-2alpha, AP-2mu, AP-2sigma, Amph, Arf102F, Arf51F, Arf79F, Arl1, Arl2, BicD, CASK, CDase, CG31935, Chc, Clc, Csp, Dap160, Drp1, Eps-15, Esyt2, Exo70, Exo84, Fife, Fmr1, GABA-B-R2, Git, Hrs, NFAT, Nlg3, Nrt, Nrx-IV, Ppt1, Rbf, Rim, Rop, Scamp, Sdc, Sec5, Sec6, Snap25, Snap29, Snapin, Stam, Syb, Synd, Synj, Syt1, Syt12, Syt14, Sytbeta, Syx13, Syx16, Syx1…	Down-regulated
GO:0098722	asymmetric stem cell division	7.4e-08	6.9e-05	79.71	55	[ALiX, Arl2, Cdc42, Cdk1, Cep135, CycA, Galphai, Gbeta13F, Ggamma1, InR, Patj, Rcc1, Sara, Sgt1, Su(var)3-9, aPKC, ab, aurB, baz, brat, chico, clu, cnn, dally, dlg1, eIF-4a, eas, eff, egg, esg, flfl, jar, l(2)gd1, l(2)gl, l(3)01239, loco, loqs, mgr, mira, numb, par-6, pelo, pins, pont, pros, sdt, shrb, stau, twin, tws, uzip, wake, wcd, wor, zip]	Down-regulated
GO:0007316	pole plasm RNA localization	7.8e-08	7.2e-05	80.95	51	[Chc, Cp1, DCP1, Ets97D, Hrb27C, Hsp83, Khc, Lasp, Mer, Pat1, Pka-C1, Rab11, Rab6, Rbsn-5, Rop, SmD3, Syt1, Syx1A, TER94, Tm1, Tm2, aub, bic, btz, capu, chb, chico, cnc, cni, crm, didum, eIF4AIII, eg, egl, enc, fs(1)K10, glo, klar, lost, mael, mago, mira, rump, slmb, spir, spn-E, spn-F, sqd, stau, tsu, vas]	Down-regulated
GO:0007613	memory	8.5e-08	7.8e-05	72.97	81	[Ank2, Appl, Arr2, Atx2, CASK, CRMP, CaMKII, CenG1A, CrebB, Ddc, EcR, Fas2, Fmr1, G9a, Gclm, Gld2, HDAC4, Hop, Mob2, Myd88, N, Nf1, Nipped-B, Nmdar1, Nmdar2, Nsun2, Phm, Pka-C1, Rac1, Rac2, Scamp, Sdc, Socs36E, Src64B, Stat92E, Su(H), Tob, Tomosyn, Ube3a, VhaM8.9, aPKC, arm, armi, arr, aru, brp, bs, bsk, cher, dikar, dnc, drk, eas, ebo, fabp, for, gry, hiw, hop, kis, klg, kra, mGluR, mol, mura, n…	Down-regulated
GO:0048588	developmental cell growth	1e-07	9.2e-05	77.22	61	[Abi, Ank2, CG13531, CadN, Cdc42, DAAM, DCTN1-p150, Dscam1, InR, ItgaPS5, Lar, Liprin-alpha, Mbs, Mkk4, Nf1, Nrg, Pex10, Pex2, Pka-C1, PlexA, Ptpmeg, Rac1, Rac2, RhoGAP100F, SCAR, Sema-1a, Sema-2a, Sema-5c, Sh, Strip, Vang, Wnt2, bif, bsk, btl, chico, cue, dnc, dsh, dup, eag, eg, fz, fz2, hdc, hep, jagn, jvl, kay, kuz, mle, park, path, poe, scb, shot, sli, spri, stan, trio, wnd]	Down-regulated
GO:0042787	protein ubiquitination involved in ubiquitin-dependent protein catabolic process	1.4e-07	0.00013	76.54	62	[BTBD9, Bruce, CG11982, CG12362, CG13917, CG17068, CG31357, CG32850, CG3295, CG33144, CG3356, CG4238, CG43980, CG5087, CG5604, CG7102, CG7694, CG8184, CG8786, CG8974, CG9426, CG9951, Cbl, Cul1, Cul2, Cul3, Cul4, Cul5, Diap1, Diap2, EloC, Fbw5, HERC2, Keap1, Nedd4, POSH, Pink1, Roc1a, SkpA, Smurf, Su(dx), Topors, Trc8, Ubc6, Ube3a, ari-1, ari-2, ctrip, dbo, dnr1, eff, hyd, lmgA, lute, mr, park, pi…	Down-regulated
GO:0008154	actin polymerization or depolymerization	1.1e-06	0.00094	80	44	[ALiX, Abl, Arp2, Arp3, Arpc1, Arpc2, Arpc3A, Arpc4, Arpc5, Atx2, Btk29A, CG32082, Cdc42, Cip4, DAAM, HSPC300, LamC, Mical, PsGEF, RhoGAP92B, SCAR, SelR, Src64B, WASp, alpha-Spec, beta-Spec, capt, capu, chico, cpa, cpb, dia, ena, flr, gek, gish, qua, spir, spoon, ssh, tmod, tsr, twf, wash]	Down-regulated
GO:0036445	neuronal stem cell division	3.1e-06	0.0025	80.39	41	[Arl2, Cdc42, Cdk1, Cep135, CycA, Galphai, Gbeta13F, Ggamma1, Patj, Rcc1, Sgt1, aPKC, ab, baz, brat, clu, cnn, dlg1, eas, esg, flfl, jar, l(2)gl, l(3)01239, loco, mgr, mira, numb, par-6, pins, pont, pros, ric8a, sdt, stau, tll, tws, uzip, wake, wor, zip]	Down-regulated
GO:0055057	neuroblast division	3.1e-06	0.0025	80.39	41	[Arl2, Cdc42, Cdk1, Cep135, CycA, Galphai, Gbeta13F, Ggamma1, Patj, Rcc1, Sgt1, aPKC, ab, baz, brat, clu, cnn, dlg1, eas, esg, flfl, jar, l(2)gl, l(3)01239, loco, mgr, mira, numb, par-6, pins, pont, pros, ric8a, sdt, stau, tll, tws, uzip, wake, wor, zip]	Down-regulated
GO:0007616	long-term memory	4e-06	0.0032	75	54	[Appl, Arr2, Atx2, CASK, CaMKII, CrebB, Ddc, EcR, Fmr1, G9a, Gclm, Gld2, HDAC4, Hop, Mob2, Myd88, N, Nf1, Nmdar1, Nmdar2, Scamp, Socs36E, Src64B, Stat92E, Su(H), Tob, Tomosyn, Ube3a, VhaM8.9, arm, armi, arr, bsk, cher, dikar, eas, fabp, for, gry, hiw, hop, klg, kra, mGluR, mol, mura, neur, pst, pum, spoon, sra, stau, svr, wnd]	Down-regulated
GO:0002168	instar larval development	7.2e-06	0.0056	72.29	60	[Alh, Apc, Baldspot, CDC45L, CG3209, CrebA, D, Dad, Dl, Eip63E, Elp3, Eogt, Moe, Pi3K92E, Pten, Pu, Rac1, Rac2, Raf, Ras85D, Rho1, SPARC, Sar1, Scox, Sec13, Sec23, Ser, Set2, SrpRbeta, Su(H), Surf1, Top1, ade3, arm, ash2, bel, blp, bs, btsz, caps, chico, ck, d, deltaCOP, dlg1, eIF-4a, ecd, eg, egl, ft, gammaCOP, jar, krz, l(2)gl, mr, scrib, sds22, sgg, trn, wech]	Down-regulated
GO:0055059	asymmetric neuroblast division	8.7e-06	0.0066	79.59	39	[Arl2, Cdc42, Cdk1, Cep135, CycA, Galphai, Gbeta13F, Ggamma1, Patj, Rcc1, Sgt1, aPKC, ab, baz, brat, clu, cnn, dlg1, eas, esg, flfl, jar, l(2)gl, l(3)01239, loco, mgr, mira, numb, par-6, pins, pont, pros, sdt, stau, tws, uzip, wake, wor, zip]	Down-regulated
GO:0007274	neuromuscular synaptic transmission	1.7e-05	0.013	70.93	61	[Ank2, Blos1, CASK, Cdc42, Cp1, Csp, DCP1, Dys, Fmr1, Fsn, Galphaq, Neto, Nlg2, P32, PP2A-B', Pink1, Pka-R1, Plc21C, Rbp, RhoGAP92B, Rim, SERCA, Scamp, Slob, Smg6, Smn, Smu1, Snap25, Syp, Syt1, Syx18, Syx1A, TBPH, Tbce, Ten-a, Ten-m, Tomosyn, Upf2, alpha-Spec, alphaSnap, beag, beta-Spec, brp, cv-c, dysc, egr, gbb, nAChRalpha1, nAChRalpha3, nAChRalpha4, nAChRbeta2, nAChRbeta3, nonC, sky, slo, spas…	Down-regulated
GO:0051046	regulation of secretion	1.8e-05	0.013	70.33	64	[128up, Adck, AdipoR, Akt1, BicD, CASK, CG31935, CG9650, CHOp24, Cdk12, Dys, Exn, Fife, Fur2, GABA-B-R2, Glut1, Gtp-bp, ICA69, Ih, InR, Itp-r83A, Myc, NFAT, Pka-C1, RIOK1, RIOK2, Rab1, Rab26, Rab27, RhoGAP92B, Rim, RpL35A, SH3PX1, Sec23, Sec24CD, Snap29, Snx1, Snx3, Snx6, Syt1, Syt12, Syt14, Sytbeta, Syx1A, Tango1, Tomosyn, Tsr1, Vps35, betaTub60D, btsz, cac, cact, corn, dco, eca, gbb, jar, l(2)g…	Down-regulated
GO:0016334	establishment or maintenance of polarity of follicular epithelium	2.2e-05	0.016	86.21	25	[Cbl, Dg, Dp, E2f1, Egfr, Parp, Patj, Raf, aPKC, awd, brn, chb, crb, csw, dlg1, dpy, kug, l(2)gl, lig, loco, rin, scrib, sds22, spoon, sqd]	Down-regulated
GO:1901566	organonitrogen compound biosynthetic process	3.3e-48	4.9e-45	72.61	570	[312, 4EHP, AGO1, AGO2, AMPdeam, ATP6, ATPsynB, ATPsynC, ATPsynCF6, ATPsynD, ATPsynE, ATPsynF, ATPsynG, ATPsynO, ATPsynbeta, ATPsyndelta, ATPsyngamma, Aats-ala, Aats-ala-m, Aats-arg, Aats-asn, Aats-asp, Aats-cys, Aats-gln, Aats-glupro, Aats-gly, Aats-his, Aats-leu, Aats-lys, Aats-met-m, Aats-phe-m, Aats-ser, Aats-thr, Aats-trp, Aats-tyr, Aats-tyr-m, Aats-val, Ac13E, AdSL, AdSS, Adam, Adar, AdenoK…	up-regulated
GO:0019438	aromatic compound biosynthetic process	3.1e-46	4.5e-43	65.16	954	[ADD1, AGO1, AGO2, AMPdeam, AP-1-2beta, AP-2mu, ATP6, ATPsynB, ATPsynC, ATPsynCF6, ATPsynD, ATPsynE, ATPsynF, ATPsynG, ATPsynO, ATPsynbeta, ATPsyndelta, ATPsyngamma, Aatf, Abd-B, Ac13E, Acf, Acsl, Actn, AdSL, AdSS, Ada1-1, Ada2a, Ada2b, Ada3, AdenoK, Adgf-A, Adk1, Adk2, Adk3, AdoR, Alh, Aos1, Aprt, Arc42, Arp5, Arp8, Art1, Art3, Art4, Art7, Asciz, Asx, Atf-2, Atf3, Atf6, Atu, Awh, Axud1, B52, BHD…	up-regulated
GO:0032990	cell part morphogenesis	2.6e-39	3.7e-36	71.63	500	[128up, 14-3-3epsilon, AGO2, AMPKalpha, AP-1sigma, Aats-gln, Aats-gly, Aats-trp, Abi, Abl, Acf, Acsl, Ada2b, Ank2, Apc, Aplip1, Appl, Arc42, Arl6, Arpc1, Bap55, Bap60, Bka, Br140, Brf, BuGZ, Bug22, CDC45L, CG1109, CG11155, CG11448, CG13298, CG13531, CG14020, CG14367, CG14535, CG1463, CG16974, CG18675, CG2656, CG2691, CG30382, CG30441, CG31126, CG31751, CG32137, CG34380, CG3703, CG4203, CG42261, C…	up-regulated
GO:0048858	cell projection morphogenesis	3.9e-38	5.6e-35	71.41	492	[128up, 14-3-3epsilon, AGO2, AMPKalpha, AP-1sigma, Aats-gln, Aats-gly, Aats-trp, Abi, Abl, Acf, Acsl, Ada2b, Ank2, Apc, Aplip1, Appl, Arc42, Arl6, Arpc1, Bap55, Bap60, Bka, Br140, Brf, BuGZ, Bug22, CDC45L, CG1109, CG11155, CG11448, CG13298, CG13531, CG14020, CG14367, CG14535, CG1463, CG16974, CG18675, CG2656, CG2691, CG30382, CG30441, CG31126, CG31751, CG32137, CG34380, CG3703, CG4203, CG42261, C…	up-regulated
GO:0006928	movement of cell or subcellular component	2.1e-31	3e-28	69	483	[14-3-3epsilon, AGO2, AMPKalpha, AP-1sigma, Aats-tyr, Abd-B, Abi, Abl, Abp1, Ack, Acsl, Akt1, Apc, Aplip1, Arfrp1, Arl1, Arp1, Arp10, Atg1, Bap55, BicC, Br140, Bug22, CAP, CASK, CDC45L, CG11178, CG14535, CG30441, CG31751, CG4203, CG42837, CG44774, CG4552, CG5142, CG6509, CG7276, CG8155, CG9313, CSN5, CaMKII, CadN, CalpB, Cam, Catsup, Cbl, Cby, CdGAPr, Cdc42, Cdk5, Cdk8, Ced-12, Cerk, Che-13, Chi,…	up-regulated
GO:1901564	organonitrogen compound metabolic process	2.4e-26	3.2e-23	62.14	760	[312, 4EHP, AGO1, AGO2, AIF, AMPdeam, AOX3, ATP6, ATPsynB, ATPsynC, ATPsynCF6, ATPsynD, ATPsynE, ATPsynF, ATPsynG, ATPsynO, ATPsynbeta, ATPsyndelta, ATPsyngamma, Aats-ala, Aats-ala-m, Aats-arg, Aats-asn, Aats-asp, Aats-cys, Aats-gln, Aats-glupro, Aats-gly, Aats-his, Aats-leu, Aats-lys, Aats-met-m, Aats-phe-m, Aats-ser, Aats-thr, Aats-trp, Aats-tyr, Aats-tyr-m, Aats-val, Ac13E, Ace, Actn, AdSL, Ad…	up-regulated
GO:0007409	axonogenesis	3.7e-23	5e-20	73.39	262	[128up, 14-3-3epsilon, AGO2, AMPKalpha, AP-1sigma, Abi, Abl, Acsl, Ada2b, Ank2, Apc, Arpc1, Br140, CDC45L, CG13531, CG14535, CG4203, CG6959, CSN5, CaMKII, CadN, Cam, CdGAPr, Cdc42, Cdk5, Cdk8, Chi, CkIIalpha, Cul3, D, DAAM, DCTN1-p150, DIP-gamma, Dad, Dg, Dl, Dlic, Drl-2, Dscam1, E(z), Egfr, Elp3, Ephrin, FER, Fas1, Fas2, Fas3, Fmr1, Galphaq, Gclc, Gcn5, Gprk1, Gtp-bp, HDAC1, Hem, Hrb27C, Hsc70-4…	up-regulated
GO:0007424	open tracheal system development	1.1e-22	1.5e-19	77.91	194	[AGO2, Abd-B, Akt1, Atpalpha, Blimp-1, Btk29A, CG31751, Cad96Cb, Catsup, Cctgamma, Cdc42, Cdk4, CdsA, Chc, DAAM, Dl, Egfr, Fas2, Gasp, GckIII, Gli, Hakai, Hop, Hph, Hrs, Hs2st, Hs6st, IKKepsilon, Lac, Lam, LanA, Mad, Membrin, Mhc, Mkp3, Mmp2, Mnt, Moe, Mrtf, Mtp, N, Nrg, Nrx-IV, Pten, Pu, Rac1, Rac2, Raf, Ras85D, RasGAP1, Rbcn-3A, Rbcn-3B, Rheb, Rho1, RhoGEF2, S, Sdc, Sec23, Sec24CD, Sec5, Shc, S…	up-regulated
GO:0060541	respiratory system development	3.2e-22	4.3e-19	77.01	201	[AGO2, Abd-B, Akt1, Atpalpha, Blimp-1, Btk29A, CG31751, Cad96Cb, Catsup, Cctgamma, Cdc42, Cdk4, CdsA, Chc, DAAM, Dl, Egfr, Fas2, Gasp, GckIII, Gli, Hakai, Hop, Hph, Hrs, Hs2st, Hs6st, IKKepsilon, InR, Lac, Lam, LanA, Mad, Membrin, Mhc, Mkp3, Mmp2, Mnt, Moe, Mrtf, Mtp, N, Nrg, Nrx-IV, Pten, Pu, Rac1, Rac2, Raf, Ras85D, RasGAP1, Rbcn-3A, Rbcn-3B, Rheb, Rho1, RhoGEF2, S, SPARC, Sac1, Sdc, Sec23, Sec…	up-regulated
GO:0006935	chemotaxis	1.4e-19	1.7e-16	72.7	229	[14-3-3epsilon, AGO2, AMPKalpha, AP-1sigma, Aats-tyr, Abi, Abl, Acsl, Apc, Bap55, Br140, CDC45L, CG14535, CG31751, CG4203, CaMKII, CadN, Cam, CdGAPr, Cdc42, Cdk5, Cdk8, Chi, CkIIalpha, Con, D, DAAM, DIP-gamma, Dad, Dg, Dl, Drl-2, Dscam1, E(Pc), E(z), Egfr, Elp3, Ephrin, FER, Fas1, Fas2, Fas3, Fmr1, Galphaq, HDAC1, Hmgcr, Hrb27C, Hsc70-4, InR, Khc, Klp64D, Kr, LanA, Lar, Liprin-alpha, Lis-1, Lsp2,…	up-regulated
GO:0061061	muscle structure development	2.4e-19	3e-16	73.85	209	[AP-1-2beta, Abd-B, Abi, Acf, Act57B, Act88F, Actn, Akt1, Alh, Arf51F, Arp3, Bap55, Bap60, Bsg, Bug22, C1GalTA, CAP, CG13366, CG5800, CG8578, CG9849, Caf1-55, CalpA, CanB2, Ced-12, Cf2, Cg25C, Crk, DAAM, Dad, Dg, Dys, E(z), EcR, Egfr, EloB, FRG1, Gapdh1, Gcn5, Git, Gprk1, Grip, Gug, HDAC1, Hem, His2Av, HmgD, InR, Iswi, Kdm2, Khc, Kr, LamC, Lasp, MED11, MED24, MED4, Mef2, Mhc, Mi-2, Mical, Mlc2, M…	up-regulated
GO:0097485	neuron projection guidance	4e-19	5.1e-16	72.94	221	[14-3-3epsilon, AGO2, AMPKalpha, AP-1sigma, Abi, Abl, Acsl, Apc, Bap55, Br140, CDC45L, CG14535, CG31751, CG4203, CaMKII, CadN, Cam, CdGAPr, Cdc42, Cdk5, Cdk8, Chi, CkIIalpha, D, DAAM, DIP-gamma, Dad, Dg, Dl, Drl-2, Dscam1, E(Pc), E(z), Egfr, Elp3, Ephrin, FER, Fas1, Fas2, Fas3, Fmr1, Galphaq, HDAC1, Hrb27C, Hsc70-4, InR, Khc, Klp64D, Kr, LanA, Lar, Liprin-alpha, Lis-1, Lsp2, Med, Mical, Mkk4, Mmp…	up-regulated
GO:0007411	axon guidance	5.9e-18	7.3e-15	72.45	213	[14-3-3epsilon, AGO2, AMPKalpha, AP-1sigma, Abi, Abl, Acsl, Apc, Br140, CDC45L, CG14535, CG4203, CaMKII, CadN, Cam, CdGAPr, Cdc42, Cdk5, Cdk8, Chi, CkIIalpha, D, DAAM, DIP-gamma, Dad, Dg, Dl, Drl-2, Dscam1, E(z), Egfr, Elp3, Ephrin, FER, Fas1, Fas2, Fas3, Fmr1, Galphaq, Hrb27C, Hsc70-4, InR, Khc, Klp64D, Kr, LanA, Lar, Liprin-alpha, Lis-1, Lsp2, Med, Mical, Mkk4, Mmp2, Moe, Myd88, N, Nedd4, NetA,…	up-regulated
GO:0001754	eye photoreceptor cell differentiation	3.3e-15	3.9e-12	75.94	142	[AP-1sigma, Afti, Amph, Atx2, CHORD, CSN4, CSN5, CaMKII, CadN, Cam, Cbl, DCTN1-p150, Dl, Doa, EMC3, Egfr, GAA1, Hop, Hsp83, Ire1, Jra, Khc, Kr-h1, Lar, Liprin-alpha, Lis-1, Mbs, Mcm10, Mer, Mob2, Moe, N, Nf-YA, Nf-YB, Nrt, Optix, PDZ-GEF, PIG-C, PIG-S, PQBP1, Pten, Rab11, Rab6, Rac1, Rac2, Rala, Ras85D, RasGAP1, RhoGAP100F, Rich, Rip11, S, SP2353, Sec6, Socs36E, Sos, Ten-m, Usp5, Vps4, alph, aop,…	up-regulated
GO:0001751	compound eye photoreceptor cell differentiation	1.5e-14	1.7e-11	75.82	138	[AP-1sigma, Afti, Amph, Atx2, CHORD, CSN4, CSN5, CaMKII, CadN, Cam, Cbl, DCTN1-p150, Dl, Doa, EMC3, Egfr, GAA1, Hop, Hsp83, Ire1, Jra, Kr-h1, Lar, Liprin-alpha, Lis-1, Mbs, Mcm10, Mer, Mob2, Moe, N, Nf-YA, Nf-YB, Nrt, Optix, PDZ-GEF, PIG-C, PIG-S, PQBP1, Pten, Rab11, Rab6, Rac1, Rac2, Rala, Ras85D, RasGAP1, RhoGAP100F, Rich, Rip11, S, SP2353, Sec6, Socs36E, Sos, Ten-m, Usp5, Vps4, alph, aop, aos,…	up-regulated
GO:0044281	small molecule metabolic process	2.8e-14	3.3e-11	59.41	587	[14-3-3zeta, 4EHP, 5PtaseI, ACC, AIF, AMPKalpha, AMPdeam, AOX3, AP-2sigma, ATP6, ATPCL, ATPsynB, ATPsynC, ATPsynCF6, ATPsynD, ATPsynE, ATPsynF, ATPsynG, ATPsynO, ATPsynbeta, ATPsyndelta, ATPsyngamma, Aats-ala, Aats-ala-m, Aats-arg, Aats-asn, Aats-asp, Aats-cys, Aats-gln, Aats-glupro, Aats-gly, Aats-his, Aats-leu, Aats-lys, Aats-met-m, Aats-phe-m, Aats-ser, Aats-thr, Aats-trp, Aats-tyr, Aats-tyr-m…	up-regulated
GO:0048732	gland development	1.4e-11	1.6e-08	68.63	175	[AGO2, Aats-gly, Abd-B, Ack-like, Adgf-A, Akap200, Arl1, Atg12, Atg17, Atg4b, Atg6, BI-1, BRWD3, Btk29A, CG1129, CG12163, CG14995, CG4036, CG5254, CG7860, CG8149, CSN5, CTPsyn, CaMKII, Cam, Cdc7, Cerk, Cp1, CrebA, Cyp1, DCP1, Dark, Doa, Drice, Drl-2, Dronc, E2f1, EcR, Ect3, Ef1gamma, Egfr, Eip71CD, Eip74EF, FASN1, Gale, Hop, IP3K2, Itp-r83A, LanB2, MED24, Mad, Mdh1, Mdh2, Med, Mnt, Mtl, N, NAT1, …	up-regulated
GO:0007447	imaginal disc pattern formation	2.6e-11	2.8e-08	78.57	88	[14-3-3epsilon, Abd-B, Ada2b, AnxB9, Apc, Axn, CG11399, CG14073, CG1943, CG8149, CG8405, Ca-alpha1D, Cad99C, Dad, Dl, Dll, E(spl)mgamma-HLH, Egfr, Fbxl7, H, Hs3st-B, Invadolysin, MFS14, Mad, Mnt, N, Nipped-A, Notum, Pka-C1, Psn, Ptip, RFeSP, Rab7, Rho1, Ser, Slh, Su(H), Su(Tpl), Su(dx), alpha-Est7, ap, bi, boi, cad, capt, cbt, chm, ci, cic, dac, dally, dlp, dom, dpp, drpr, en, exd, fng, frc, ft, …	up-regulated
GO:0008038	neuron recognition	2.6e-11	2.8e-08	78.57	88	[Abl, Ank2, Arp3, Arpc1, CG12004, CG8668, CadN, Con, Drl-2, Dscam1, Fas1, Fas2, Fas3, Fmr1, Fur1, Galphaq, Gli, Hsc70-4, Lsp2, Mmp2, Mtp, Myd88, Nedd4, Npc2a, Nrt, Nrx-IV, PlexA, Ptp69D, Ptp99A, Pvf3, Rac1, Rac2, Rho1, RhoGAP93B, RhoGAPp190, SCAR, Sac1, Sema-1a, Sema-2a, Sos, Ten-a, Ten-m, Tl, Trim9, Vang, WASp, ab, alpha-Spec, beat-IIIc, beat-Ia, beat-Ic, beta-Spec, ci, dsd, dsh, eIF-2beta, esn,…	up-regulated
GO:0035152	regulation of tube architecture, open tracheal system	2.9e-11	3.1e-08	82.56	71	[Atpalpha, Blimp-1, Chc, DAAM, Egfr, Fas2, Gasp, Gli, IKKepsilon, Lac, Mkp3, Moe, Mtp, Nrg, Nrx-IV, Rbcn-3A, Rbcn-3B, Rho1, Sec23, Sec24CD, Syb, Vha68-2, Zpr1, awd, bark, bnl, bou, btsz, chico, ci, cold, cora, crok, cv-c, deltaCOP, dpp, dsh, ergic53, ft, fz, gammaCOP, garz, grh, if, klar, knrl, kune, mew, mmy, mys, nrv2, obst-A, pck, peb, rhea, sano, shg, shi, shot, sinu, sqh, stan, ttk, uif, uzi…	up-regulated
GO:0042063	gliogenesis	5e-11	5.4e-08	80.85	76	[AGO2, CG45049, CG6398, CSN5, Cas, Cont, Dl, Galphai, Galphao, Mdr65, Mer, N, NetA, Nf1, Nrg, Nrx-IV, Pex1, RIOK1, RIOK2, Rac1, Rac2, Rho1, Sdc, Ser, Sgf11, XNP, ago, aos, bnl, btl, caz, cno, cora, crn, dup, eag, eg, egr, ey, fra, gcm, gish, hkb, how, hpo, htl, jing, kay, kibra, kune, kuz, loco, nej, not, nrv2, numb, pck, poe, pros, rap, rau, retn, salm, sinu, sli, slmb, spen, spin, stumps, sty, …	up-regulated
GO:0008037	cell recognition	1.5e-10	1.6e-07	77.19	88	[Abl, Ank2, Arp3, Arpc1, CG12004, CG8668, CadN, Con, Drl-2, Dscam1, Fas1, Fas2, Fas3, Fmr1, Fur1, Galphaq, Gli, Hsc70-4, Lsp2, Mmp2, Mtp, Myd88, Nedd4, Npc2a, Nrt, Nrx-IV, PlexA, Ptp69D, Ptp99A, Pvf3, Rac1, Rac2, Rho1, RhoGAP93B, RhoGAPp190, SCAR, Sac1, Sema-1a, Sema-2a, Sos, Ten-a, Ten-m, Tl, Trim9, Vang, WASp, ab, alpha-Spec, beat-IIIc, beat-Ia, beat-Ic, beta-Spec, ci, dsd, dsh, eIF-2beta, esn,…	up-regulated
GO:0001709	cell fate determination	4.9e-10	5.1e-07	71.69	119	[14-3-3epsilon, 14-3-3zeta, AGO1, Asx, BicD, CG9849, Cas, CtBP, Cul5, CycE, DCTN1-p150, Dcr-1, Dhc64C, Egfr, FASN1, Fmr1, Galphai, H, Hey, Invadolysin, Kr, Lis-1, Mondo, N, Pten, Ptpa, RFeSP, Rab11, Ras85D, Rho1, S, Sara, Stat92E, Su(H), Tor, Traf4, Ubx, aPKC, alpha-Est7, alpha-Spec, amx, aop, arm, aurA, baz, bora, brat, caz, chb, chm, cpa, dap, dlg1, dpp, drosha, eg, egl, egr, en, enc, esc, esg,…	up-regulated
GO:0007507	heart development	2.6e-09	2.6e-06	74.79	89	[AP-1-2beta, Abd-B, Acer, Act57B, Axn, CG3226, CHES-1-like, Cat, Cg25C, Cont, Dll, Doc1, EcR, FASN1, Fit1, Galphao, Gbeta13F, Ggamma1, Gli, Hand, Hmgcr, Lac, LanA, Mad, Med, Mef2, Mnt, N, Nrg, Nrx-IV, Ras85D, RpL10, Sar1, Scgdelta, Sod2, Tl, Tm2, Ubx, arm, betaTub60D, betaggt-I, ci, cora, dpp, dsh, eve, fas, fz, htl, jumu, kuz, loh, lqf, mam, mid, mthl5, mys, nrv2, numb, p38a, p38b, pan, pnr, pnt…	up-regulated
GO:0072359	circulatory system development	5.5e-09	5.4e-06	74.17	89	[AP-1-2beta, Abd-B, Acer, Act57B, Axn, CG3226, CHES-1-like, Cat, Cg25C, Cont, Dll, Doc1, EcR, FASN1, Fit1, Galphao, Gbeta13F, Ggamma1, Gli, Hand, Hmgcr, Lac, LanA, Mad, Med, Mef2, Mnt, N, Nrg, Nrx-IV, Ras85D, RpL10, Sar1, Scgdelta, Sod2, Tl, Tm2, Ubx, arm, betaTub60D, betaggt-I, ci, cora, dpp, dsh, eve, fas, fz, htl, jumu, kuz, loh, lqf, mam, mid, mthl5, mys, nrv2, numb, p38a, p38b, pan, pnr, pnt…	up-regulated
GO:0051146	striated muscle cell differentiation	2e-08	1.9e-05	73.5	86	[Act57B, Act88F, Actn, Akt1, Arf51F, Arp3, Bsg, CG13366, CalpA, CanB2, Ced-12, Cg25C, Crk, DAAM, Dg, Egfr, Gapdh1, Gprk1, Hem, InR, Khc, Lasp, Mef2, Mhc, Mical, Mlc2, Mp20, Pak3, Pax, Pfk, Pgk, Pglym78, PyK, Rac1, Rac2, Rho1, Rok, S6k, SCAR, Scgdelta, Smn, Thor, Tm2, Tor, Tpi, Unc-89, Vav, WASp, Zasp52, aop, aos, br, bt, dock, ens, ergic53, eve, fliI, flr, how, htl, hts, if, kirre, l(2)efl, mbc, …	up-regulated
GO:0055001	muscle cell development	2.7e-08	2.5e-05	81.54	53	[Act57B, Act88F, Actn, Bsg, C1GalTA, CG13366, CanB2, Cg25C, DAAM, Dg, Khc, Lasp, Mef2, Mhc, Mical, Mlc2, Rac1, Rac2, Rho1, Scgdelta, Smn, Tm2, Unc-89, Zasp52, aop, aos, br, bt, ens, ergic53, fliI, flr, how, htl, hts, if, l(2)efl, mys, pnt, rhea, rols, rt, sd, sls, sty, tmod, tn, tw, tws, up, uzip, wupA, zip]	up-regulated
GO:0007420	brain development	3e-08	2.8e-05	70.47	105	[Act5C, Apc, Appl, CDC45L, CG12301, CG17221, CG8963, Calr, Cas, CkIIbeta, Csp, D, DAAM, Dhc64C, Dl, Dll, Dmtn, Doa, Dscam1, EcR, Egfr, Eph, Ephrin, Fas2, Fmr1, Git, Invadolysin, Itp-r83A, LanA, Lis-1, Mgat1, Nipped-B, Nrg, PrBP, PsGEF, Ptpmeg, Rho1, RhoGAPp190, SMC1, Sema-1a, Src64B, Su(H), Tao, Ten-a, Uba1, ab, ade3, ash2, babo, bchs, brat, bsk, bun, caz, ced-6, chico, chinmo, cib, ck, d, dac, d…	up-regulated
GO:0055002	striated muscle cell development	4.6e-08	4.2e-05	81.25	52	[Act57B, Act88F, Actn, Bsg, CG13366, CanB2, Cg25C, DAAM, Dg, Khc, Lasp, Mef2, Mhc, Mical, Mlc2, Rac1, Rac2, Rho1, Scgdelta, Smn, Tm2, Unc-89, Zasp52, aop, aos, br, bt, ens, ergic53, fliI, flr, how, htl, hts, if, l(2)efl, mys, pnt, rhea, rols, rt, sd, sls, sty, tmod, tn, tw, tws, up, uzip, wupA, zip]	up-regulated
GO:0031032	actomyosin structure organization	7.3e-08	6.7e-05	76.14	67	[Act88F, Actn, Bsg, CG13366, CG34347, CG5023, CanB2, DAAM, Dg, Gprk1, Lasp, Mhc, Mical, Mlc2, Msp300, Ocrl, Rho1, RhoGAP68F, RhoGEF4, Rok, SCAR, Scgdelta, Smn, Src64B, Tm2, Unc-89, Zasp52, aub, bt, chico, cora, dia, dnr1, ergic53, fliI, flr, how, hts, if, l(2)efl, lilli, mys, nesd, nuf, pav, pbl, pnut, polo, rhea, rols, rt, sau, scra, shi, sls, sti, tmod, tn, tsr, tw, tws, up, uzip, vib, wupA, yr…	up-regulated
GO:0007043	cell-cell junction assembly	3.7e-07	0.00032	82.69	43	[Atpalpha, Cont, Galphai, Galphao, GckIII, Gli, Lac, Nrg, Nrx-IV, Pak, Patj, Rcc1, Src64B, Tsf2, aPKC, arm, bark, baz, bou, btsz, ci, cold, cora, crb, crok, dlg1, kirre, kst, kune, l(2)gl, loco, mesh, nrv2, par-6, pck, pyd, scrib, sdt, shakB, shg, sinu, vari, wol]	up-regulated
GO:0060322	head development	3.7e-07	0.00032	66.86	117	[Act5C, Apc, Appl, CDC45L, CG12301, CG17221, CG8963, Calr, Cas, CkIIbeta, Csp, D, DAAM, Dfd, Dhc64C, Dl, Dll, Dmtn, Doa, Dscam1, EcR, Egfr, Eph, Ephrin, Fas2, Fmr1, Git, Invadolysin, Itp-r83A, LanA, Lis-1, Mgat1, Nipped-B, Nrg, PrBP, PsGEF, Ptpmeg, Rho1, RhoGAPp190, SMC1, Sema-1a, Src64B, Su(H), Tao, Ten-a, Uba1, ab, ade3, alpha-Cat, ash2, babo, bchs, brat, bsk, btd, bun, caz, ced-6, chico, chinm…	up-regulated
GO:0042692	muscle cell differentiation	4.9e-07	0.00043	69.4	93	[Act57B, Act88F, Actn, Akt1, Arf51F, Arp3, Bsg, C1GalTA, CG13366, CG9849, CalpA, CanB2, Ced-12, Cg25C, Crk, DAAM, Dg, Egfr, Gapdh1, Gprk1, Hem, InR, Khc, Lasp, Mef2, Mhc, Mical, Mlc2, Mp20, N, Pak3, Pax, Pfk, Pgk, Pglym78, PyK, Rac1, Rac2, Rho1, Rok, S6k, SCAR, Scgdelta, Smn, Thor, Tm2, Tor, Tpi, Ubx, Unc-89, Vav, WASp, Zasp52, aop, aos, br, bt, dock, ens, ergic53, eve, fliI, flr, how, htl, hts, …	up-regulated
GO:0043297	apical junction assembly	5.3e-07	0.00046	84.44	38	[Atpalpha, Cont, Galphai, Galphao, GckIII, Gli, Lac, Nrg, Nrx-IV, Pak, Patj, Rcc1, Tsf2, aPKC, arm, baz, bou, btsz, ci, cold, cora, crb, crok, dlg1, kst, kune, l(2)gl, loco, mesh, nrv2, par-6, pck, scrib, sdt, shg, sinu, vari, wol]	up-regulated
GO:0035218	leg disc development	2.9e-06	0.0024	70	77	[Bap170, Bx, CG43658, Cdk8, CycC, Dl, Dll, Drak, Dsp1, Egfr, Exn, GEFmeso, Gug, Hop, Hs3st-B, Mad, Med, Mnt, N, Pak, Pax, Pka-C1, Rho1, RhoGAP15B, RhoGAP19D, RhoGAP54D, RhoGAP68F, RhoGAP92B, Ser, Sos, Sp1, Su(dx), TfAP-2, Ubx, al, ap, bab1, bab2, bowl, brm, btd, d, dac, dally, dpp, dsh, dx, e(y)2, e(y)3, exd, fng, ftz-f1, hop, hth, hyx, jing, kto, l(3)psg2, mid, mor, noc, odd, osa, ovo, park, pol…	up-regulated
GO:0016319	mushroom body development	3.6e-06	0.0029	73.17	60	[Act5C, Appl, CG12301, CG17221, Cas, CkIIbeta, DAAM, Dhc64C, Dll, Dscam1, EcR, Eph, Ephrin, Fas2, Fmr1, Git, Itp-r83A, Lis-1, Mgat1, Nrg, PrBP, PsGEF, Ptpmeg, RhoGAPp190, SMC1, Src64B, Tao, Uba1, ab, babo, bsk, bun, caz, ced-6, chinmo, dac, drosha, eas, ebo, ecd, ed, enok, ey, ftz-f1, l(3)mbt, mbt, pasha, rg, robl, robo2, sgl, shot, ssh, stan, tll, trio, tsr, twf, usp, vap]	up-regulated
GO:0048103	somatic stem cell division	3.9e-06	0.0031	77.05	47	[Arl2, Cdc42, Cdk1, Cep135, CycA, Galphai, Gbeta13F, Ggamma1, Hop, Patj, Rcc1, Sgt1, Stat92E, Zfrp8, aPKC, ab, baz, brat, clu, cnn, dlg1, eas, esg, flfl, hop, jar, l(2)gl, l(3)01239, loco, mgr, mira, numb, par-6, pins, pont, pros, ptc, ric8a, sdt, shg, stau, tll, tws, uzip, wake, wor, zip]	up-regulated
GO:0005975	carbohydrate metabolic process	4.3e-06	0.0034	58.91	248	[14-3-3zeta, 5PtaseI, ACC, AGBE, AMPKalpha, AP-2sigma, ATPCL, ATPsynbeta, Abl, Ada3, Adar, Adgf-A, AdoR, Akt1, Ald, Amy-p, Atf3, Atg1, Brf, CD98hc, CG10467, CG10688, CG10749, CG11221, CG1271, CG13397, CG15117, CG1544, CG15743, CG17065, CG17333, CG1909, CG30382, CG30438, CG30499, CG33080, CG3552, CG5613, CG5731, CG6218, CG6650, CG7685, CG8417, CG8460, CG9008, CG9384, CG9391, CG9426, CG9485, CG9548…	up-regulated
GO:0033993	response to lipid	1.2e-05	0.0096	75	48	[BRWD3, Blimp-1, CG3209, DENR, E(bx), ERR, EcR, Eip75B, G9a, Hnf4, Hr39, Hr4, Hr83, Hr96, Iswi, Jra, Kr-h1, Lpt, MED14, MED16, MED24, MED27, Nurf-38, Pak, Set2, Stat92E, TBPH, Tak1, Trf2, Utx, ash2, bel, br, csul, eg, ftz-f1, hfw, knrl, kto, l(2)gl, l(3)psg2, pzg, rept, rig, svp, tll, trr, usp]	up-regulated
GO:0030239	myofibril assembly	1.4e-05	0.01	79.17	38	[Act88F, Actn, Bsg, CG13366, CanB2, DAAM, Dg, Lasp, Mhc, Mical, Mlc2, Rho1, Scgdelta, Smn, Tm2, Unc-89, Zasp52, bt, ergic53, fliI, flr, how, hts, if, l(2)efl, mys, rhea, rols, rt, sls, tmod, tn, tw, tws, up, uzip, wupA, zip]	up-regulated
GO:0045214	sarcomere organization	1.4e-05	0.01	83.33	30	[Actn, Bsg, CG13366, CanB2, DAAM, Dg, Lasp, Mhc, Mical, Scgdelta, Tm2, Unc-89, bt, ergic53, flr, how, hts, if, l(2)efl, mys, rhea, rols, rt, sls, tw, tws, up, uzip, wupA, zip]	up-regulated
GO:0007612	learning	1.9e-05	0.014	69.79	67	[14-3-3zeta, AGO1, AdoR, Atx2, Blos1, Btk29A, Cep89, Egfr, Ent2, Fas2, Fas3, Fdh, Fmr1, FoxP, G9a, Gclm, Gp210, Krn, Mob2, Nf1, Nipped-B, Nmdar1, Oamb, PQBP1, Pka-C1, Pka-R1, Pp1-87B, Rab32, Rho1, S6kII, Sap47, Sdc, Shal, Src64B, Zasp52, cher, chico, dikar, dnc, drk, eag, eas, eg, for, gish, gry, klg, lat, mGluR, me31B, mnb, mol, mura, pcs, pins, pst, rad, rg, rogdi, scb, sgg, shi, simj, slmb, sr…	up-regulated
GO:1901137	carbohydrate derivative biosynthetic process	1.9e-05	0.014	59.81	186	[AMPdeam, ATP6, ATPsynB, ATPsynC, ATPsynCF6, ATPsynD, ATPsynE, ATPsynF, ATPsynG, ATPsynO, ATPsynbeta, ATPsyndelta, ATPsyngamma, Ac13E, AdSL, AdSS, AdenoK, Adgf-A, Adk2, Adk3, AdoR, Alg10, Aprt, Arf102F, Arf51F, C1GalTA, CG10166, CG10688, CG10738, CG10778, CG11190, CG1129, CG11357, CG11999, CG1265, CG13978, CG14550, CG1518, CG15651, CG18012, CG1969, CG2292, CG2846, CG3038, CG30381, CG30438, CG3113…	up-regulated
GO:0044260	cellular macromolecule metabolic process	3.5e-221	5.5e-218	69.4	2499	[14-3-3epsilon, 14-3-3zeta, 26-29-p, 312, 4EHP, 7B2, ACC, ADD1, AGBE, AGO1, AGO2, ALiX, AMPKalpha, AP-1-2beta, AP-2mu, APC10, APC7, APP-BP1, ASPP, ATPsynD, Aatf, Aats-ala, Aats-ala-m, Aats-arg, Aats-asn, Aats-asp, Aats-cys, Aats-gln, Aats-glupro, Aats-gly, Aats-his, Aats-leu, Aats-lys, Aats-met-m, Aats-phe-m, Aats-ser, Aats-thr, Aats-trp, Aats-tyr, Aats-tyr-m, Aats-val, Abd-B, Abi, Abl, Acf, Ack,…	up- and down- regulated
GO:0034641	cellular nitrogen compound metabolic process	2.3e-171	3.6e-168	70.54	1961	[312, 4EHP, ADD1, AGO1, AGO2, AIF, AMPdeam, AOX3, AP-1-2beta, AP-2mu, ATP6, ATPsynB, ATPsynC, ATPsynCF6, ATPsynD, ATPsynE, ATPsynF, ATPsynG, ATPsynO, ATPsynbeta, ATPsyndelta, ATPsyngamma, Aatf, Aats-ala, Aats-ala-m, Aats-arg, Aats-asn, Aats-asp, Aats-cys, Aats-gln, Aats-glupro, Aats-gly, Aats-his, Aats-leu, Aats-lys, Aats-met-m, Aats-phe-m, Aats-ser, Aats-thr, Aats-trp, Aats-tyr, Aats-tyr-m, Aats…	up- and down- regulated
GO:0010467	gene expression	2e-158	3.2e-155	73.79	1554	[312, 4EHP, ADD1, AGO1, AGO2, AP-1-2beta, AP-2mu, Aatf, Aats-ala, Aats-ala-m, Aats-arg, Aats-asn, Aats-asp, Aats-cys, Aats-gln, Aats-glupro, Aats-gly, Aats-his, Aats-leu, Aats-lys, Aats-met-m, Aats-phe-m, Aats-ser, Aats-thr, Aats-trp, Aats-tyr, Aats-tyr-m, Aats-val, Abd-B, Acf, Acn, Acsl, Ada1-1, Ada2a, Ada2b, Ada3, Adam, Adar, Adat1, Alh, Aos1, Arc42, Arp5, Arp8, Ars2, Art1, Art3, Art4, Art7, As…	up- and down- regulated
GO:0048731	system development	4e-157	6.3e-154	71.54	1737	[128up, 14-3-3epsilon, 14-3-3zeta, 4EHP, AGO1, AGO2, AMPKalpha, AP-1-2beta, AP-1gamma, AP-1mu, AP-1sigma, AP-2alpha, AP-2sigma, APC10, Aac11, Aatf, Aats-asp, Aats-gln, Aats-gly, Aats-met-m, Aats-thr, Aats-trp, Aats-val, Abd-B, Abi, Abl, Abp1, Acer, Acf, Ack-like, Acsl, Act57B, Act5C, AdSS, Ada2b, Adam, Adgf-A, Adk2, AdoR, Afti, Akap200, Akt1, Alh, Amph, Amun, Ank2, AnxB9, Aos1, Apc, Aplip1, Appl,…	up- and down- regulated
GO:0048869	cellular developmental process	1.2e-140	2e-137	69.95	1739	[128up, 14-3-3epsilon, 14-3-3zeta, 4EHP, ACC, AGO1, AGO2, AIF, ALiX, AMPKalpha, AP-1-2beta, AP-1sigma, AP-2alpha, AP-2mu, AP-2sigma, APC10, ATPsynF, ATPsynbeta, Aac11, Aatf, Aats-asp, Aats-gln, Aats-gly, Aats-met-m, Aats-thr, Aats-trp, Aats-val, Abd-B, Abi, Abl, Acf, Ack, Ack-like, Acsl, Act57B, Act5C, Act88F, Actn, AdSS, Ada2b, Adam, Adgf-A, Adk2, AdoR, Afti, Akap200, Akt1, Amph, Ance, Ank2, Anx…	up- and down- regulated
GO:1901360	organic cyclic compound metabolic process	5.4e-138	8.4e-135	69.58	1752	[4EHP, ADD1, AGO1, AGO2, AIF, AMPdeam, AOX3, AP-1-2beta, AP-2mu, ATP6, ATPsynB, ATPsynC, ATPsynCF6, ATPsynD, ATPsynE, ATPsynF, ATPsynG, ATPsynO, ATPsynbeta, ATPsyndelta, ATPsyngamma, Aatf, Aats-ala, Aats-ala-m, Aats-arg, Aats-asn, Aats-asp, Aats-cys, Aats-gln, Aats-glupro, Aats-gly, Aats-his, Aats-leu, Aats-lys, Aats-met-m, Aats-phe-m, Aats-ser, Aats-thr, Aats-trp, Aats-tyr, Aats-tyr-m, Aats-val,…	up- and down- regulated
GO:0030154	cell differentiation	7.9e-138	1.2e-134	70.35	1673	[128up, 14-3-3epsilon, 14-3-3zeta, 4EHP, AGO1, AGO2, AIF, ALiX, AMPKalpha, AP-1-2beta, AP-1sigma, AP-2alpha, AP-2mu, AP-2sigma, APC10, ATPsynF, ATPsynbeta, Aac11, Aatf, Aats-asp, Aats-gln, Aats-gly, Aats-met-m, Aats-thr, Aats-trp, Aats-val, Abd-B, Abi, Abl, Acf, Ack, Ack-like, Acsl, Act57B, Act5C, Act88F, Actn, AdSS, Ada2b, Adam, Adgf-A, Adk2, AdoR, Afti, Akap200, Akt1, Amph, Ance, Ank2, Aos1, Ap…	up- and down- regulated
GO:0007275	multicellular organism development	1.5e-136	2.3e-133	66.76	2059	[128up, 14-3-3epsilon, 14-3-3zeta, 140up, 4EHP, 5-HT2A, AGBE, AGO1, AGO2, AMPKalpha, AP-1-2beta, AP-1gamma, AP-1mu, AP-1sigma, AP-2alpha, AP-2sigma, APC10, ATP7, ATPsynD, Aac11, Aatf, Aats-asp, Aats-gln, Aats-gly, Aats-met-m, Aats-thr, Aats-trp, Aats-val, Abd-B, Abi, Abl, Abp1, Acer, Acf, Ack, Ack-like, Acsl, Act57B, Act5C, Actn, AdSS, Ada2b, Adam, Adgf-A, Adk2, AdoR, Afti, Akap200, Akt1, Alh, Am…	up- and down- regulated
GO:0006996	organelle organization	2.6e-121	4.1e-118	73.74	1244	[14-3-3epsilon, 14-3-3zeta, AGO2, ALiX, AP-1-2beta, AP-1gamma, AP-1mu, AP-1sigma, AP-2alpha, AP-2mu, AP-2sigma, APC10, APC7, ATP8B, Aats-his, Aats-tyr-m, Abi, Abl, Acf, Act57B, Act5C, Act87E, Act88F, Actn, Ada2b, Adck, Amph, Ance, Ank, Ank2, Apc, Arf51F, Arfrp1, Arl1, Arl2, Arl6, Arp1, Arp10, Arp2, Arp3, Arp5, Arp8, Arpc1, Arpc2, Arpc3A, Arpc4, Arpc5, Asciz, Atf-2, Atg101, Atg12, Atg14, Atg16, At…	up- and down- regulated
GO:0044249	cellular biosynthetic process	2.4e-112	3.8e-109	68.28	1612	[312, 4EHP, ACC, ADD1, AGBE, AGO1, AGO2, AMPdeam, AP-1-2beta, AP-2mu, ATP6, ATPCL, ATPsynB, ATPsynC, ATPsynCF6, ATPsynD, ATPsynE, ATPsynF, ATPsynG, ATPsynO, ATPsynbeta, ATPsyndelta, ATPsyngamma, Aatf, Aats-ala, Aats-ala-m, Aats-arg, Aats-asn, Aats-asp, Aats-cys, Aats-gln, Aats-glupro, Aats-gly, Aats-his, Aats-leu, Aats-lys, Aats-met-m, Aats-phe-m, Aats-ser, Aats-thr, Aats-trp, Aats-tyr, Aats-tyr-…	up- and down- regulated
GO:0007399	nervous system development	2.1e-110	3.3e-107	72.22	1248	[128up, 14-3-3epsilon, 14-3-3zeta, 4EHP, AGO1, AGO2, AMPKalpha, AP-1sigma, AP-2alpha, AP-2sigma, APC10, Aac11, Aatf, Aats-asp, Aats-gln, Aats-gly, Aats-met-m, Aats-thr, Aats-trp, Aats-val, Abi, Abl, Abp1, Acf, Acsl, Act5C, AdSS, Ada2b, Adam, Adk2, AdoR, Afti, Akt1, Amph, Ank2, Aos1, Apc, Aplip1, Appl, Arc42, Arl2, Arp2, Arp3, Arpc1, Arr2, Ars2, Atac3, Atet, Atf3, Atg1, Atg6, Atpalpha, Atx2, BRWD3…	up- and down- regulated
GO:0050794	regulation of cellular process	3.4e-107	5.3e-104	62.67	2298	[128up, 14-3-3epsilon, 14-3-3zeta, 312, 4EHP, 5-HT2A, 5PtaseI, 7B2, ACC, ADD1, AGO1, AGO2, AIF, ALiX, AMPKalpha, AP-1-2beta, AP-1mu, AP-2alpha, AP-2mu, AP-2sigma, APC10, APC7, ASPP, ATPCL, ATPsynD, ATPsynbeta, Aac11, Aatf, Aats-leu, Aats-tyr, Aats-val, Abd-B, Abi, Abl, Abp1, Ac13E, Acf, Ack, Ack-like, Acn, Acsl, Act57B, Ada1-1, Ada2a, Ada2b, Ada3, Adam, Adar, Adck, AdipoR, AdoR, Akap200, AkhR, Ak…	up- and down- regulated
GO:0022008	neurogenesis	2.2e-104	3.4e-101	73.53	1103	[128up, 14-3-3epsilon, 4EHP, AGO2, AMPKalpha, AP-1sigma, AP-2alpha, AP-2sigma, APC10, Aac11, Aatf, Aats-asp, Aats-gln, Aats-gly, Aats-met-m, Aats-thr, Aats-trp, Aats-val, Abi, Abl, Acf, Acsl, AdSS, Ada2b, Adam, Adk2, AdoR, Afti, Akt1, Amph, Ank2, Aos1, Apc, Aplip1, Appl, Arc42, Arl2, Arp3, Arpc1, Ars2, Atac3, Atet, Atg6, Atx2, BRWD3, Baldspot, Bap55, Bap60, Bet1, Bet3, Bka, Br140, Brf, Bsg, BuGZ,…	up- and down- regulated
GO:0009059	macromolecule biosynthetic process	9.5e-104	1.4e-100	70.42	1319	[312, 4EHP, ADD1, AGBE, AGO1, AGO2, AP-1-2beta, AP-2mu, Aatf, Aats-ala, Aats-ala-m, Aats-arg, Aats-asn, Aats-asp, Aats-cys, Aats-gln, Aats-glupro, Aats-gly, Aats-his, Aats-leu, Aats-lys, Aats-met-m, Aats-phe-m, Aats-ser, Aats-thr, Aats-trp, Aats-tyr, Aats-tyr-m, Aats-val, Abd-B, Acf, Acsl, Ada1-1, Ada2a, Ada2b, Ada3, Adam, Adar, Alg10, Alh, Aos1, Arc42, Arf102F, Arf51F, Arp5, Arp8, Ars2, Art1, Ar…	up- and down- regulated
GO:0034645	cellular macromolecule biosynthetic process	1.9e-102	2.9e-99	70.43	1305	[312, 4EHP, ADD1, AGBE, AGO1, AGO2, AP-1-2beta, AP-2mu, Aatf, Aats-ala, Aats-ala-m, Aats-arg, Aats-asn, Aats-asp, Aats-cys, Aats-gln, Aats-glupro, Aats-gly, Aats-his, Aats-leu, Aats-lys, Aats-met-m, Aats-phe-m, Aats-ser, Aats-thr, Aats-trp, Aats-tyr, Aats-tyr-m, Aats-val, Abd-B, Acf, Acsl, Ada1-1, Ada2a, Ada2b, Ada3, Adam, Adar, Alg10, Alh, Aos1, Arc42, Arf102F, Arf51F, Arp5, Arp8, Ars2, Art1, Ar…	up- and down- regulated
GO:1901576	organic substance biosynthetic process	5.4e-102	8.3e-99	67.14	1608	[312, 4EHP, ACC, ADD1, AGBE, AGO1, AGO2, AMPdeam, AP-1-2beta, AP-2mu, ATP6, ATPCL, ATPsynB, ATPsynC, ATPsynCF6, ATPsynD, ATPsynE, ATPsynF, ATPsynG, ATPsynO, ATPsynbeta, ATPsyndelta, ATPsyngamma, Aatf, Aats-ala, Aats-ala-m, Aats-arg, Aats-asn, Aats-asp, Aats-cys, Aats-gln, Aats-glupro, Aats-gly, Aats-his, Aats-leu, Aats-lys, Aats-met-m, Aats-phe-m, Aats-ser, Aats-thr, Aats-trp, Aats-tyr, Aats-tyr-…	up- and down- regulated
GO:0048468	cell development	1.4e-98	2.2e-95	71.91	1152	[128up, 14-3-3epsilon, 14-3-3zeta, AGO1, AGO2, AIF, ALiX, AMPKalpha, AP-1sigma, AP-2alpha, AP-2mu, Aatf, Aats-gln, Aats-gly, Aats-trp, Abi, Abl, Acf, Ack, Ack-like, Acsl, Act57B, Act5C, Act88F, Actn, Ada2b, Afti, Akap200, Akt1, Amph, Ance, Ank2, Apc, Aplip1, Appl, Arc42, Arp3, Arpc1, Atg1, Atg101, Atg12, Atg16, Atg17, Atg18a, Atg2, Atg3, Atg4a, Atg4b, Atg6, Atg7, Atg9, Atx2, Axn, BI-1, BRWD3, Bap…	up- and down- regulated
GO:0044271	cellular nitrogen compound biosynthetic process	2e-93	3.1e-90	69.29	1295	[312, 4EHP, ADD1, AGO1, AGO2, AMPdeam, AP-1-2beta, AP-2mu, ATP6, ATPsynB, ATPsynC, ATPsynCF6, ATPsynD, ATPsynE, ATPsynF, ATPsynG, ATPsynO, ATPsynbeta, ATPsyndelta, ATPsyngamma, Aatf, Aats-ala, Aats-ala-m, Aats-arg, Aats-asn, Aats-asp, Aats-cys, Aats-gln, Aats-glupro, Aats-gly, Aats-his, Aats-leu, Aats-lys, Aats-met-m, Aats-phe-m, Aats-ser, Aats-thr, Aats-trp, Aats-tyr, Aats-tyr-m, Aats-val, Abd-B…	up- and down- regulated
GO:0009653	anatomical structure morphogenesis	4.5e-93	6.9e-90	69.23	1296	[128up, 14-3-3epsilon, 14-3-3zeta, 4EHP, 5-HT2A, ACC, AGO1, AGO2, AMPKalpha, AP-1-2beta, AP-1sigma, AP-2mu, Aats-gln, Aats-gly, Aats-trp, Abd-B, Abi, Abl, Acer, Acf, Ack, Ack-like, Acsl, Act5C, Act88F, Actn, Ada2b, Afti, Akap200, Akt1, Amph, Ance, Ank2, AnxB11, Apc, Aplip1, Appl, Arc42, Arf51F, Arf79F, ArfGAP3, Arl6, Arp2, Arp3, Arpc1, Arpc2, Arpc5, Arr2, Asator, Ask1, Asx, Atg1, Atg101, Atg12, A…	up- and down- regulated
GO:0048513	animal organ development	3e-91	4.6e-88	72.62	1032	[14-3-3epsilon, 4EHP, AGO2, AP-1-2beta, AP-1gamma, AP-1mu, AP-1sigma, Aats-gly, Abd-B, Abi, Abl, Abp1, Acer, Acf, Ack-like, Act57B, Act5C, Ada2b, Adgf-A, Afti, Akap200, Alh, Amph, Amun, AnxB9, Apc, Appl, Arf102F, Arf79F, ArfGAP3, Arl1, Arp3, Arpc1, Arr2, Asx, Atg12, Atg17, Atg4b, Atg6, Atg7, Atpalpha, Atx2, Awh, Axn, B4, BI-1, BRWD3, Bap170, Bap55, Bap60, Btk29A, Bug22, Bx, Bx42, C1GalTA, CAP, CD…	up- and down- regulated
GO:0048518	positive regulation of biological process	3.3e-87	5.1e-84	72.59	993	[14-3-3epsilon, 14-3-3zeta, 4EHP, 5-HT2A, 7B2, ALiX, AP-1-2beta, AP-2alpha, AP-2mu, APC7, ASPP, Abd-B, Abi, Abl, Abp1, Acer, Acsl, Act57B, Ada2a, Ada2b, Ada3, Adck, Adi1, AdipoR, AdoR, Akt1, Alg-2, Ank2, Aos1, Apc, Aplip1, Apoltp, Arf79F, Arp2, Arp3, Arpc1, Arpc2, Arpc3A, Arpc4, Arpc5, Asciz, Ask1, Asx, Atac2, Atf-2, Atg1, Atg101, Atg14, Atg17, Atg4a, Atg7, Atg9, Atu, Atx2, Axud1, BRWD3, BTBD9, B…	up- and down- regulated
GO:0060429	epithelium development	4e-76	6.2e-73	73.74	820	[14-3-3epsilon, 4EHP, AGO2, AP-2alpha, AP-2mu, Abd-B, Abl, Ack, Ada2b, Akap200, Alh, Amun, AnxB9, Apc, Arl1, Arp3, Arpc1, Asx, Awh, Axn, B4, Bap170, BicC, Btk29A, Bx, Bx42, CASK, CG10068, CG10581, CG10939, CG11334, CG11399, CG11438, CG12163, CG13366, CG14073, CG1518, CG15309, CG15312, CG17211, CG1943, CG2604, CG2767, CG31145, CG31751, CG4080, CG42268, CG42684, CG43340, CG43427, CG43658, CG43736, …	up- and down- regulated
GO:0009888	tissue development	1.6e-68	2.4e-65	71.44	858	[14-3-3epsilon, 4EHP, AGO2, AP-1-2beta, AP-2alpha, AP-2mu, Abd-B, Abl, Acf, Ack, Act57B, Ada2b, Akap200, Ald, Alh, Alr, Amun, AnxB9, Apc, Arl1, Arp3, Arpc1, Asx, Awh, Axn, B4, Bap170, BicC, Btk29A, Bx, Bx42, CASK, CG10068, CG10581, CG10939, CG11334, CG11399, CG11438, CG12163, CG13366, CG14073, CG1518, CG15309, CG15312, CG17211, CG1943, CG2604, CG2767, CG31145, CG31751, CG4080, CG42268, CG42684, C…	up- and down- regulated
GO:0048699	generation of neurons	2.1e-65	3.2e-62	73.54	720	[128up, 14-3-3epsilon, AGO2, AMPKalpha, AP-1sigma, Aats-gln, Aats-gly, Aats-trp, Abi, Abl, Acf, Acsl, Ada2b, Afti, Akt1, Amph, Ank2, Apc, Aplip1, Appl, Arc42, Arl2, Arp3, Arpc1, Atg6, Atx2, BRWD3, Bap55, Bap60, Bka, Br140, Brf, Bsg, BuGZ, Bug22, CDC45L, CG1109, CG11155, CG11448, CG12004, CG13298, CG13531, CG14535, CG1463, CG16974, CG18675, CG2656, CG2691, CG30382, CG31126, CG31751, CG32137, CG343…	up- and down- regulated
GO:1902589	single-organism organelle organization	3.5e-62	5.3e-59	74.51	649	[14-3-3epsilon, 14-3-3zeta, AGO2, ALiX, APC10, APC7, Abi, Abl, Act57B, Act88F, Actn, Ank, Ank2, Apc, Arf51F, Arl2, Arl6, Arp2, Arp3, Arpc1, Arpc2, Arpc3A, Arpc4, Arpc5, Atg12, Atg17, Atg18a, Atg2, Atg3, Atg4a, Atg4b, Atg7, Atg8b, Atg9, Atx2, BicC, BicD, Bsg, Bsg25D, Btk29A, BuGZ, Bub1, Bub3, Bug22, CAP, CDase, CG10939, CG11788, CG11876, CG11975, CG12241, CG13163, CG13366, CG14020, CG14130, CG1429…	up- and down- regulated
GO:0030182	neuron differentiation	3.2e-60	4.8e-57	73.64	662	[128up, 14-3-3epsilon, AGO2, AMPKalpha, AP-1sigma, Aats-gln, Aats-gly, Aats-trp, Abi, Abl, Acf, Acsl, Ada2b, Afti, Akt1, Amph, Ank2, Apc, Aplip1, Appl, Arc42, Arp3, Arpc1, Atg6, Atx2, BRWD3, Bap55, Bap60, Bka, Br140, Brf, Bsg, BuGZ, Bug22, CDC45L, CG1109, CG11155, CG11448, CG12004, CG13298, CG13531, CG14535, CG1463, CG16974, CG18675, CG2656, CG2691, CG30382, CG31126, CG31751, CG32137, CG34380, CG…	up- and down- regulated
GO:0048583	regulation of response to stimulus	3.3e-60	5e-57	72.92	692	[14-3-3epsilon, 14-3-3zeta, ACC, AGO1, AGO2, ALiX, AMPKalpha, AP-1mu, ATPsynD, Aats-tyr, Acsl, Akap200, Akt1, Alg-2, Als2, Aos1, Apc, Aplip1, Aps, ArfGAP1, Arp3, Arpc1, Arr2, Ask1, Atg1, Atg18a, Atg2, Atg6, Atg7, Atg9, Atx2, Axn, BI-1, BRWD3, Bap170, Blm, Brms1, Bruce, CG10188, CG10333, CG10459, CG10688, CG10754, CG10960, CG11982, CG12213, CG13994, CG14184, CG14806, CG14812, CG14977, CG1657, CG16…	up- and down- regulated
GO:0048519	negative regulation of biological process	3.8e-59	5.8e-56	68.28	930	[14-3-3epsilon, 14-3-3zeta, 312, 4EHP, ADD1, AGO1, AGO2, AMPKalpha, AP-1mu, AP-2mu, ATPsynD, Aac11, Aatf, Abd-B, Abl, Acf, Ack, Acn, Acsl, Adar, AdoR, Akap200, Akt1, Ald, Aldh, Ank2, Apc, Appl, Arpc1, Arr2, Ars2, Asx, Atg1, Atg18a, Atg2, Atg6, Atg7, Atx2, Aven, Axn, Axud1, BHD, BI-1, BRWD3, Bap170, Bap55, BicC, Bin1, Blimp-1, Blm, BoYb, Brd8, Brms1, Bruce, BuGZ, Bub1, Bub3, C1GalTA, CDC45L, CG103…	up- and down- regulated
GO:0009887	animal organ morphogenesis	4.4e-59	6.7e-56	73.07	673	[4EHP, AGO2, AP-1sigma, Abd-B, Abl, Acer, Ack-like, Afti, Akap200, Amph, Apc, ArfGAP3, Arpc1, Arr2, Asx, Atg12, Atg17, Atg4b, Atg6, Atpalpha, Atx2, Axn, BI-1, BRWD3, Bap170, Btk29A, Bx, CG10068, CG10581, CG10939, CG11438, CG12163, CG13366, CG14995, CG15309, CG15312, CG31145, CG31751, CG42268, CG42684, CG43340, CG43427, CG43658, CG43736, CG43921, CG5254, CG6191, CG6398, CG6540, CG6767, CG7860, CG8…	up- and down- regulated
GO:0051171	regulation of nitrogen compound metabolic process	2.1e-58	3.2e-55	67.73	959	[312, 4EHP, ADD1, AGO1, AGO2, AP-1-2beta, AP-2mu, Aatf, Aats-leu, Aats-val, Abd-B, Acf, Acn, Acsl, Ada1-1, Ada2a, Ada2b, Ada3, Adam, Adar, AdoR, Alh, Aos1, Arc42, Arp5, Arp8, Ars2, Art1, Art3, Art4, Art7, Asciz, Asx, Atf-2, Atf3, Atf6, Atu, Atx2, Awh, Axud1, B52, BHD, BI-1, BRWD3, Bap111, Bap170, Bap55, Bap60, Bgb, BicC, Bin1, Blimp-1, Blm, Brf, Brms1, BtbVII, Bub1, Bx, CDC45L, CG10077, CG10306, …	up- and down- regulated
GO:0035295	tube development	8.7e-58	1.3e-54	73.91	626	[14-3-3epsilon, 4EHP, AGO2, AP-1-2beta, Abd-B, Act5C, Ada2b, Alh, Amun, AnxB9, Apc, Arl1, Asx, Awh, Axn, B4, Bap170, Btk29A, Bx, Bx42, CDC45L, CG10581, CG10939, CG11334, CG11399, CG12163, CG13366, CG14073, CG1518, CG15309, CG15312, CG17211, CG1943, CG2604, CG2767, CG31145, CG31751, CG4080, CG42268, CG42684, CG43340, CG43427, CG43658, CG43736, CG5446, CG6191, CG6398, CG6540, CG6767, CG8149, CG8188…	up- and down- regulated
GO:0050793	regulation of developmental process	4.3e-56	6.4e-53	75.1	567	[4EHP, AGO2, Abd-B, Abi, Abl, Abp1, Acsl, Actn, Adck, Akap200, Akt1, Ank2, AnxB11, Apc, Arf79F, Arp2, Arp3, Arpc1, Arpc2, Asator, Ask1, Atg1, Atg7, Atpalpha, Atu, BRWD3, Bgb, Bruce, C1GalTA, CASK, CG10068, CG10688, CG11438, CG11583, CG12007, CG30382, CG34380, CG3527, CG3618, CG4061, CG42261, CG43921, CG5033, CG5214, CG6353, CG7006, CG7028, CG7115, CG7246, CG7834, CG8939, CHORD, COX4, COX5A, COX7C…	up- and down- regulated
GO:0032989	cellular component morphogenesis	1e-55	1.5e-52	71.86	687	[128up, 14-3-3epsilon, ACC, AGO2, AMPKalpha, AP-1sigma, Aats-gln, Aats-gly, Aats-trp, Abi, Abl, Acf, Acsl, Act88F, Actn, Ada2b, Akt1, Ank2, AnxB11, Apc, Aplip1, Appl, Arc42, Arf79F, Arl6, Arp2, Arp3, Arpc1, Arpc2, Arpc5, Asator, Ask1, Atpalpha, BRWD3, Bap55, Bap60, Bka, Br140, Brf, Bsg, BuGZ, Bug22, CASK, CDC45L, CG1109, CG11155, CG11448, CG12007, CG13298, CG13366, CG13531, CG14020, CG14367, CG14…	up- and down- regulated
GO:0048523	negative regulation of cellular process	2.5e-55	3.7e-52	68.69	849	[14-3-3epsilon, 14-3-3zeta, 312, 4EHP, ADD1, AGO1, AGO2, AMPKalpha, AP-1mu, AP-2mu, ATPsynD, Aac11, Aatf, Abd-B, Abl, Acf, Ack, Acn, Acsl, Adar, Akap200, Akt1, Ald, Aldh, Ank2, Apc, Appl, Arpc1, Arr2, Ars2, Asx, Atg1, Atg18a, Atg2, Atg7, Atx2, Aven, Axn, Axud1, BHD, BI-1, BRWD3, Bap170, Bap55, BicC, Bin1, Blimp-1, Blm, BoYb, Brms1, Bruce, BuGZ, Bub1, Bub3, C1GalTA, CDC45L, CG10336, CG10459, CG106…	up- and down- regulated
GO:0007444	imaginal disc development	4.1e-55	6.1e-52	76.12	526	[14-3-3epsilon, 4EHP, Abd-B, Ada2b, Alh, Amun, AnxB9, Apc, Arl1, Asx, Awh, Axn, B4, Bap170, Btk29A, Bx, Bx42, CG10581, CG10939, CG11334, CG11399, CG12163, CG13366, CG14073, CG1518, CG15309, CG15312, CG1943, CG2604, CG2767, CG31145, CG31751, CG4080, CG42268, CG42684, CG43340, CG43427, CG43658, CG43736, CG5446, CG6191, CG6398, CG6540, CG6767, CG8149, CG8188, CG8405, CG9932, CHOp24, CSN8, Ca-alpha1D…	up- and down- regulated
GO:0002009	morphogenesis of an epithelium	5e-54	7.5e-51	75.42	537	[4EHP, AGO2, Abl, Ack, Akap200, Asx, Axn, Bap170, Btk29A, Bx, CG10068, CG10581, CG10939, CG11438, CG13366, CG15309, CG15312, CG17211, CG31145, CG31751, CG42268, CG42684, CG43340, CG43427, CG43658, CG43736, CG43921, CG6191, CG6398, CG6540, CG6767, CG8188, CSN1b, CSN3, CSN4, CSN5, CSN6, CSN7, CSN8, Ca-alpha1D, CadN, Calr, Cbl, Cct1, Cctgamma, Cdc42, Cdk8, CdsA, Cerk, Cg25C, Chd1, Chi, Cip4, Cka, Ck…	up- and down- regulated
GO:0048729	tissue morphogenesis	9.9e-53	1.4e-49	74.76	545	[4EHP, AGO2, AP-1-2beta, Abl, Ack, Akap200, Asx, Axn, Bap170, Btk29A, Bx, CG10068, CG10581, CG10939, CG11438, CG13366, CG15309, CG15312, CG17211, CG31145, CG31751, CG42268, CG42684, CG43340, CG43427, CG43658, CG43736, CG43921, CG6191, CG6398, CG6540, CG6767, CG8188, CSN1b, CSN3, CSN4, CSN5, CSN6, CSN7, CSN8, Ca-alpha1D, CadN, Calr, Cbl, Cct1, Cctgamma, Cdc42, Cdk8, CdsA, Cerk, Cg25C, Chd1, Chi, C…	up- and down- regulated
GO:0048666	neuron development	8.4e-52	1.2e-48	73.54	578	[128up, 14-3-3epsilon, AGO2, AMPKalpha, AP-1sigma, Aats-gln, Aats-gly, Aats-trp, Abi, Abl, Acf, Acsl, Ada2b, Afti, Akt1, Amph, Ank2, Apc, Aplip1, Appl, Arc42, Arp3, Arpc1, Atg6, Atx2, Bap55, Bap60, Bka, Br140, Brf, Bsg, BuGZ, Bug22, CDC45L, CG1109, CG11155, CG11448, CG12004, CG13298, CG13531, CG14535, CG1463, CG16974, CG18675, CG2656, CG2691, CG30382, CG31126, CG31751, CG32137, CG34380, CG3703, C…	up- and down- regulated
GO:0009966	regulation of signal transduction	1e-51	1.5e-48	74.45	545	[14-3-3epsilon, 14-3-3zeta, ACC, ALiX, AMPKalpha, AP-1mu, ATPsynD, Acsl, Akap200, Alg-2, Als2, Aos1, Apc, Aplip1, Aps, ArfGAP1, Arp3, Arpc1, Arr2, Ask1, Atg1, Atg18a, Atg2, Atg9, Axn, BI-1, BRWD3, Bap170, Brms1, Bruce, CG10188, CG10459, CG10688, CG10754, CG10960, CG11982, CG12213, CG14184, CG14806, CG14812, CG14977, CG1657, CG18659, CG30159, CG30423, CG30440, CG31694, CG31751, CG31935, CG3198, CG…	up- and down- regulated
GO:0023051	regulation of signaling	1e-51	1.5e-48	72.38	621	[14-3-3epsilon, 14-3-3zeta, ACC, ALiX, AMPKalpha, AP-1mu, ATPsynD, Acsl, Adck, AdipoR, Akap200, Akt1, Alg-2, Als2, Ank2, Aos1, Apc, Aplip1, Aps, ArfGAP1, Arp3, Arpc1, Arr2, Ask1, Atg1, Atg18a, Atg2, Atg9, Axn, BI-1, BRWD3, BTBD9, Bap170, BicD, Brms1, Bruce, CASK, CG10188, CG10339, CG10459, CG10688, CG10754, CG10960, CG11155, CG11982, CG12213, CG14184, CG14806, CG14812, CG14977, CG1657, CG18659, C…	up- and down- regulated
GO:0010646	regulation of cell communication	2.5e-51	3.7e-48	72.31	619	[14-3-3epsilon, 14-3-3zeta, ACC, ALiX, AMPKalpha, AP-1mu, ATPsynD, Acsl, Adck, AdipoR, Akap200, Akt1, Alg-2, Als2, Ank2, Aos1, Apc, Aplip1, Aps, ArfGAP1, Arp3, Arpc1, Arr2, Ask1, Atg1, Atg18a, Atg2, Atg9, Axn, BI-1, BRWD3, BTBD9, Bap170, BicD, Brms1, Bruce, CASK, CG10188, CG10339, CG10459, CG10688, CG10754, CG10960, CG11155, CG11982, CG12213, CG14184, CG14806, CG14812, CG14977, CG1657, CG18659, C…	up- and down- regulated
GO:0000902	cell morphogenesis	2e-49	3e-46	71.99	609	[128up, 14-3-3epsilon, ACC, AGO2, AMPKalpha, AP-1sigma, Aats-gln, Aats-gly, Aats-trp, Abi, Abl, Acf, Acsl, Ada2b, Akt1, Ank2, AnxB11, Apc, Aplip1, Appl, Arc42, Arf79F, Arl6, Arp2, Arp3, Arpc1, Arpc2, Arpc5, Asator, Ask1, Atpalpha, BRWD3, Bap55, Bap60, Bka, Br140, Brf, Bsg, BuGZ, Bug22, CASK, CDC45L, CG1109, CG11155, CG11448, CG12007, CG13298, CG13531, CG14020, CG14367, CG14535, CG1463, CG15020, C…	up- and down- regulated
GO:0009791	post-embryonic development	1.4e-48	2.1e-45	72.6	575	[4EHP, AGO2, ATP7, Aats-gly, Ack-like, Adgf-A, Akap200, Alh, Apc, Asx, Atg1, Atg101, Atg12, Atg16, Atg17, Atg18a, Atg2, Atg3, Atg4a, Atg4b, Atg6, Atg7, Atg9, Axn, BI-1, BRWD3, Baldspot, Bap170, Blimp-1, Btk29A, Bx, CDC45L, CG10581, CG10939, CG1129, CG12163, CG13366, CG14995, CG15309, CG15312, CG31145, CG31751, CG3209, CG4036, CG42268, CG42684, CG43340, CG43427, CG43658, CG43736, CG45065, CG5254, …	up- and down- regulated
GO:0018130	heterocycle biosynthetic process	2.3e-48	3.4e-45	65.63	953	[ADD1, AGO1, AGO2, AMPdeam, AP-1-2beta, AP-2mu, ATP6, ATPsynB, ATPsynC, ATPsynCF6, ATPsynD, ATPsynE, ATPsynF, ATPsynG, ATPsynO, ATPsynbeta, ATPsyndelta, ATPsyngamma, Aatf, Abd-B, Ac13E, Acf, Acsl, AdSL, AdSS, Ada1-1, Ada2a, Ada2b, Ada3, AdenoK, Adgf-A, Adk1, Adk2, Adk3, AdoR, Alh, Aos1, Aprt, Arc42, Arp5, Arp8, Art1, Art3, Art4, Art7, Asciz, Asx, Atf-2, Atf3, Atf6, Atu, Awh, Axud1, B52, BHD, BRWD…	up- and down- regulated
GO:0034654	nucleobase-containing compound biosynthetic process	1.4e-47	2.1e-44	65.92	917	[ADD1, AGO1, AGO2, AMPdeam, AP-1-2beta, AP-2mu, ATP6, ATPsynB, ATPsynC, ATPsynCF6, ATPsynD, ATPsynE, ATPsynF, ATPsynG, ATPsynO, ATPsynbeta, ATPsyndelta, ATPsyngamma, Aatf, Abd-B, Ac13E, Acf, Acsl, AdSL, AdSS, Ada1-1, Ada2a, Ada2b, Ada3, AdenoK, Adgf-A, Adk1, Adk2, Adk3, AdoR, Alh, Aos1, Aprt, Arc42, Arp5, Arp8, Art1, Art3, Art4, Art7, Asciz, Asx, Atf-2, Atf3, Atf6, Atu, Awh, Axud1, B52, BHD, BRWD…	up- and down- regulated
GO:1901362	organic cyclic compound biosynthetic process	1.8e-47	2.7e-44	65.12	980	[4EHP, ADD1, AGO1, AGO2, AMPdeam, AP-1-2beta, AP-2mu, ATP6, ATPsynB, ATPsynC, ATPsynCF6, ATPsynD, ATPsynE, ATPsynF, ATPsynG, ATPsynO, ATPsynbeta, ATPsyndelta, ATPsyngamma, Aatf, Abd-B, Ac13E, Acf, Acsl, Actn, AdSL, AdSS, Ada1-1, Ada2a, Ada2b, Ada3, AdenoK, Adgf-A, Adk1, Adk2, Adk3, AdoR, Alh, Aos1, Aprt, Arc42, Arp5, Arp8, Art1, Art3, Art4, Art7, Asciz, Asx, Atf-2, Atf3, Atf6, Atu, Awh, Axud1, B5…	up- and down- regulated
GO:0051239	regulation of multicellular organismal process	2.3e-47	3.4e-44	73.3	538	[4EHP, AGO1, AGO2, AMPKalpha, Abd-B, Abl, Abp1, Acer, Acsl, Actn, Adck, Akap200, Akt1, Amph, Ank2, Apc, Arf79F, Arp2, Arp3, Arpc1, Ask1, Atg1, Atg7, Atu, Atx2, BRWD3, BTBD9, Bgb, Bruce, C1GalTA, CASK, CG10068, CG10688, CG11438, CG11583, CG1667, CG30382, CG34380, CG3527, CG4061, CG42261, CG43921, CG4928, CG5033, CG5214, CG6353, CG7006, CG7246, CG7834, CG8939, CG9636, CHORD, CHOp24, COX4, COX5A, CO…	up- and down- regulated
GO:0030030	cell projection organization	3.2e-47	4.8e-44	72.36	568	[128up, 14-3-3epsilon, AGO2, AMPKalpha, AP-1sigma, Aats-gln, Aats-gly, Aats-trp, Abi, Abl, Acf, Acsl, Ada2b, Akt1, Ank2, Apc, Aplip1, Appl, Arc42, Arl6, Arp2, Arp3, Arpc1, Arpc2, Bap55, Bap60, Bka, Br140, Brf, BuGZ, Bug22, C1GalTA, CDC45L, CG1109, CG11155, CG11448, CG13298, CG13531, CG14020, CG14367, CG14535, CG1463, CG16974, CG17669, CG18675, CG2656, CG2691, CG30382, CG30441, CG31126, CG31751, C…	up- and down- regulated
GO:0035239	tube morphogenesis	5.8e-46	8.5e-43	75.28	463	[4EHP, AGO2, Act5C, Asx, Axn, Bap170, Btk29A, Bx, CDC45L, CG10581, CG10939, CG13366, CG15309, CG15312, CG17211, CG31145, CG31751, CG42268, CG42684, CG43340, CG43427, CG43658, CG43736, CG6191, CG6398, CG6540, CG6767, CG8188, CSN8, Ca-alpha1D, Cad99C, Calr, Cbl, Cct1, Cctgamma, Cdc42, Cdk8, CdsA, Cerk, Cg25C, Chd1, Chi, Cip4, Cks30A, Crk, Cul3, CycC, CycE, Cyp301a1, D, Dad, Dd, Dg, Diap1, Dl, Dll, …	up- and down- regulated
GO:0007154	cell communication	3.4e-45	5e-42	61.23	1358	[14-3-3epsilon, 14-3-3zeta, 5-HT2A, 5PtaseI, 7B2, ACC, ALiX, AMPKalpha, AP-1-2beta, AP-1gamma, AP-1mu, AP-1sigma, AP-2alpha, AP-2mu, AP-2sigma, ASPP, ATPsynD, ATPsynF, ATPsynbeta, Aats-val, Abl, Ac13E, Ace, Ack, Ack-like, Acsl, Ada2b, Adck, Adgf-A, AdipoR, AdoR, Ak6, Akap200, AkhR, Akt1, Alg-2, Als2, Amph, Ank, Ank2, Aos1, Apc, Aplip1, Aps, Arf102F, Arf51F, Arf79F, ArfGAP1, ArfGAP3, Arfrp1, Arl1,…	up- and down- regulated
GO:0060562	epithelial tube morphogenesis	9.1e-45	1.3e-41	75.83	436	[4EHP, AGO2, Asx, Axn, Bap170, Btk29A, Bx, CG10581, CG10939, CG13366, CG15309, CG15312, CG17211, CG31145, CG31751, CG42268, CG42684, CG43340, CG43427, CG43658, CG43736, CG6191, CG6398, CG6540, CG6767, CG8188, CSN8, Ca-alpha1D, Calr, Cbl, Cct1, Cctgamma, Cdc42, Cdk8, CdsA, Cerk, Chd1, Chi, Cip4, Cks30A, Crk, Cul3, CycC, CycE, Cyp301a1, Dad, Dd, Dg, Diap1, Dl, Dll, Dok, Drak, Dys, E2f1, EcR, Egfr, …	up- and down- regulated
GO:0007010	cytoskeleton organization	2e-44	2.9e-41	74.52	468	[14-3-3epsilon, 14-3-3zeta, ALiX, Abi, Abl, Act57B, Act5C, Act87E, Act88F, Actn, Ank, Ank2, Apc, Arf51F, Arfrp1, Arl2, Arp1, Arp10, Arp2, Arp3, Arpc1, Arpc2, Arpc3A, Arpc4, Arpc5, Atx2, BRWD3, BicC, BicD, Bsg, Bsg25D, Btk29A, BuGZ, Bug22, CAP, CG10939, CG11876, CG13366, CG1674, CG17816, CG32082, CG32264, CG3326, CG34347, CG3618, CG3967, CG42787, CG45186, CG4537, CG5023, CG5458, CG5525, CG6664, CG…	up- and down- regulated
GO:0019219	regulation of nucleobase-containing compound metabolic process	2.3e-44	3.3e-41	66.37	829	[ADD1, AGO1, AGO2, AP-1-2beta, AP-2mu, Aatf, Abd-B, Acf, Acn, Acsl, Ada1-1, Ada2a, Ada2b, Ada3, AdoR, Alh, Aos1, Arc42, Arp5, Arp8, Art1, Art3, Art4, Art7, Asciz, Asx, Atf-2, Atf3, Atf6, Atu, Awh, Axud1, B52, BHD, BI-1, BRWD3, Bap111, Bap170, Bap55, Bap60, Bgb, Bin1, Blimp-1, Blm, Brf, Brms1, BtbVII, Bub1, Bx, CDC45L, CG10077, CG10336, CG10348, CG10395, CG10418, CG11454, CG11710, CG11788, CG11902…	up- and down- regulated
GO:2000026	regulation of multicellular organismal development	2.6e-44	3.8e-41	76.89	406	[4EHP, AGO2, Abd-B, Abl, Abp1, Acsl, Actn, Akap200, Akt1, Ank2, Apc, Arf79F, Arp2, Arp3, Arpc1, Ask1, Atg7, BRWD3, C1GalTA, CASK, CG10068, CG10688, CG11438, CG30382, CG34380, CG4061, CG42261, CG43921, CG5214, CG6353, CG7834, CHORD, COX4, COX5A, COX7C, CSN5, CaMKII, CadN, CalpA, Capr, Cas, Catsup, Cdc42, Cdk5, Chi, Cip4, Cul2, Cul5, CycA, DAAM, Dad, Dap160, Dark, Ddc, Deaf1, Desat1, Dhc64C, Diap1,…	up- and down- regulated
GO:0048569	post-embryonic animal organ development	2.9e-44	4.3e-41	75.88	431	[4EHP, Aats-gly, Adgf-A, Alh, Asx, Axn, Bap170, Btk29A, Bx, CG10581, CG10939, CG1129, CG13366, CG15309, CG15312, CG31145, CG31751, CG4036, CG42268, CG42684, CG43340, CG43427, CG43658, CG43736, CG5800, CG6191, CG6398, CG6540, CG6767, CG8149, CG8188, CSN5, CSN8, CTPsyn, Calr, Cbl, Cct1, Cdc42, Cdk8, Cerk, Chd1, Chi, Cip4, Cks30A, Crk, Cul3, CycC, CycE, Cyp301a1, Dad, Dd, Dg, Diap1, Dl, Dll, Dok, Dr…	up- and down- regulated
GO:0035220	wing disc development	1.4e-43	2.1e-40	77.27	391	[14-3-3epsilon, 4EHP, Ada2b, Amun, AnxB9, Arl1, Asx, Axn, Bap170, Btk29A, Bx, CG10581, CG10939, CG11334, CG11399, CG12163, CG13366, CG14073, CG1518, CG15309, CG15312, CG1943, CG2604, CG2767, CG31145, CG31751, CG4080, CG42268, CG42684, CG43340, CG43427, CG43736, CG5446, CG6191, CG6398, CG6540, CG6767, CG8149, CG8188, CG8405, CG9932, CHOp24, CSN8, Cad99C, Calr, Cbl, Cct1, Cdc42, Cerk, Chd1, Chi, Ci…	up- and down- regulated
GO:0048707	instar larval or pupal morphogenesis	3.1e-43	4.5e-40	74.79	448	[4EHP, AGO2, Ack-like, Akap200, Asx, Atg1, Atg101, Atg12, Atg16, Atg17, Atg18a, Atg2, Atg3, Atg4a, Atg4b, Atg6, Atg7, Atg9, Axn, BI-1, BRWD3, Bap170, Btk29A, Bx, CG10581, CG10939, CG12163, CG13366, CG14995, CG15309, CG15312, CG31145, CG31751, CG42268, CG42684, CG43340, CG43427, CG43658, CG43736, CG5254, CG6191, CG6398, CG6540, CG6767, CG7860, CG8149, CG8188, CSN8, CaMKII, Calr, Cam, Cbl, Cct1, Cd…	up- and down- regulated
GO:0031175	neuron projection development	4.9e-43	7.1e-40	73.76	475	[128up, 14-3-3epsilon, AGO2, AMPKalpha, AP-1sigma, Aats-gln, Aats-gly, Aats-trp, Abi, Abl, Acf, Acsl, Ada2b, Akt1, Ank2, Apc, Aplip1, Appl, Arc42, Arp3, Arpc1, Bap55, Bap60, Bka, Br140, Brf, BuGZ, Bug22, CDC45L, CG1109, CG11155, CG11448, CG13298, CG13531, CG14535, CG1463, CG16974, CG18675, CG2656, CG2691, CG30382, CG31126, CG31751, CG32137, CG34380, CG3703, CG4061, CG4203, CG42261, CG42732, CG450…	up- and down- regulated
GO:0009886	post-embryonic animal morphogenesis	8.2e-43	1.1e-39	74.19	460	[4EHP, AGO2, Ack-like, Akap200, Asx, Atg1, Atg101, Atg12, Atg16, Atg17, Atg18a, Atg2, Atg3, Atg4a, Atg4b, Atg6, Atg7, Atg9, Axn, BI-1, BRWD3, Bap170, Btk29A, Bx, CDC45L, CG10581, CG10939, CG12163, CG13366, CG14995, CG15309, CG15312, CG31145, CG31751, CG42268, CG42684, CG43340, CG43427, CG43658, CG43736, CG5254, CG6191, CG6398, CG6540, CG6767, CG7860, CG8149, CG8188, CSN8, CaMKII, Calr, Cam, Cbl, …	up- and down- regulated
GO:0002165	instar larval or pupal development	1.1e-42	1.6e-39	72.31	517	[4EHP, AGO2, Ack-like, Akap200, Alh, Apc, Asx, Atg1, Atg101, Atg12, Atg16, Atg17, Atg18a, Atg2, Atg3, Atg4a, Atg4b, Atg6, Atg7, Atg9, Axn, BI-1, BRWD3, Baldspot, Bap170, Blimp-1, Btk29A, Bx, CDC45L, CG10581, CG10939, CG12163, CG13366, CG14995, CG15309, CG15312, CG31145, CG31751, CG3209, CG42268, CG42684, CG43340, CG43427, CG43658, CG43736, CG45065, CG5254, CG6191, CG6398, CG6540, CG6767, CG7860, …	up- and down- regulated
GO:0051252	regulation of RNA metabolic process	2.5e-42	3.6e-39	66.39	792	[ADD1, AGO1, AGO2, AP-1-2beta, AP-2mu, Aatf, Abd-B, Acf, Acsl, Ada1-1, Ada2a, Ada2b, Ada3, Alh, Aos1, Arc42, Arp5, Arp8, Art1, Art3, Art4, Art7, Asciz, Asx, Atf-2, Atf3, Atf6, Atu, Awh, Axud1, B52, BHD, BI-1, BRWD3, Bap111, Bap170, Bap55, Bap60, Bgb, Bin1, Blimp-1, Brf, Brms1, BtbVII, Bub1, Bx, CDC45L, CG10077, CG10348, CG10395, CG10418, CG11454, CG11710, CG11902, CG12236, CG12659, CG13344, CG144…	up- and down- regulated
GO:0007552	metamorphosis	7.8e-42	1.1e-38	73.84	460	[4EHP, AGO2, Ack-like, Akap200, Ance, Asx, Atg1, Atg101, Atg12, Atg16, Atg17, Atg18a, Atg2, Atg3, Atg4a, Atg4b, Atg6, Atg7, Atg9, Axn, BI-1, BRWD3, Bap170, Btk29A, Bx, CG10581, CG10939, CG12163, CG13366, CG14995, CG15309, CG15312, CG31145, CG31751, CG42268, CG42684, CG43340, CG43427, CG43658, CG43736, CG5254, CG6191, CG6398, CG6540, CG6767, CG7860, CG8149, CG8188, CSN8, CaMKII, Calr, Cam, Cbl, Cc…	up- and down- regulated
GO:0048812	neuron projection morphogenesis	3.2e-40	4.7e-37	73.39	455	[128up, 14-3-3epsilon, AGO2, AMPKalpha, AP-1sigma, Aats-gln, Aats-gly, Aats-trp, Abi, Abl, Acf, Acsl, Ada2b, Ank2, Apc, Aplip1, Appl, Arc42, Arpc1, Bap55, Bap60, Bka, Br140, Brf, BuGZ, Bug22, CDC45L, CG1109, CG11155, CG11448, CG13298, CG13531, CG14535, CG1463, CG16974, CG18675, CG2656, CG2691, CG30382, CG31126, CG31751, CG32137, CG34380, CG3703, CG4203, CG42261, CG42732, CG45057, CG4829, CG5484, …	up- and down- regulated
GO:0007560	imaginal disc morphogenesis	1.8e-39	2.6e-36	76.21	378	[4EHP, Asx, Axn, Bap170, Btk29A, Bx, CG10581, CG10939, CG13366, CG15309, CG15312, CG31145, CG31751, CG42268, CG42684, CG43340, CG43427, CG43658, CG43736, CG6191, CG6398, CG6540, CG6767, CG8188, CSN8, Calr, Cbl, Cct1, Cdc42, Cdk8, Cerk, Chd1, Chi, Cip4, Cks30A, Crk, Cul3, CycC, CycE, Cyp301a1, Dad, Dd, Dg, Diap1, Dl, Dll, Dok, Drak, Dys, E2f1, EcR, Egfr, EloA, EloB, EloC, Exn, Fas2, Fas3, Fkbp14, …	up- and down- regulated
GO:0048563	post-embryonic animal organ morphogenesis	1.8e-39	2.6e-36	76.21	378	[4EHP, Asx, Axn, Bap170, Btk29A, Bx, CG10581, CG10939, CG13366, CG15309, CG15312, CG31145, CG31751, CG42268, CG42684, CG43340, CG43427, CG43658, CG43736, CG6191, CG6398, CG6540, CG6767, CG8188, CSN8, Calr, Cbl, Cct1, Cdc42, Cdk8, Cerk, Chd1, Chi, Cip4, Cks30A, Crk, Cul3, CycC, CycE, Cyp301a1, Dad, Dd, Dg, Diap1, Dl, Dll, Dok, Drak, Dys, E2f1, EcR, Egfr, EloA, EloB, EloC, Exn, Fas2, Fas3, Fkbp14, …	up- and down- regulated
GO:0006810	transport	5.1e-39	7.3e-36	61.06	1220	[128up, ABCB7, AGO2, ALiX, AMPKalpha, AP-1-2beta, AP-1gamma, AP-1mu, AP-1sigma, AP-2alpha, AP-2mu, AP-2sigma, ATP6, ATP7, ATP8B, ATPsynB, ATPsynC, ATPsynCF6, ATPsynD, ATPsynE, ATPsynF, ATPsynG, ATPsynO, ATPsynbeta, ATPsyndelta, ATPsyngamma, Abi, Abl, Acsl, Act57B, Act5C, Act88F, Adck, AdipoR, AdoR, Afti, Akt1, Amph, Ank, Ank2, AnxB9, Apc, Aplip1, Apoltp, Arf102F, Arf51F, Arf79F, Arfrp1, Arl1, Arl…	up- and down- regulated
GO:0044765	single-organism transport	8.3e-39	1.1e-35	66.11	749	[128up, AGO2, ALiX, AMPKalpha, AP-1-2beta, AP-1gamma, AP-1mu, AP-1sigma, AP-2alpha, AP-2mu, AP-2sigma, ATP6, ATP8B, ATPsynB, ATPsynC, ATPsynCF6, ATPsynD, ATPsynE, ATPsynF, ATPsynG, ATPsynO, ATPsynbeta, ATPsyndelta, ATPsyngamma, Abi, Abl, Act57B, Act5C, Act88F, Adck, AdipoR, Akt1, Amph, Ank, Ank2, Aplip1, Apoltp, Arf102F, Arf51F, Arf79F, Arfrp1, Arl1, Arl2, Arp1, Arp3, Arpc5, Atet, Atg1, Atg4a, At…	up- and down- regulated
GO:0009790	embryo development	1.2e-38	1.8e-35	73.37	438	[14-3-3zeta, 5-HT2A, AGO1, AGO2, AP-1-2beta, Abd-B, Abl, Ack, Apc, Arp3, Arpc1, Asx, Atpalpha, Baldspot, BicD, Btk29A, Bx42, CDC45L, CG30382, CG31751, CHES-1-like, CSN5, CSN8, Ca-alpha1D, Capr, Cby, Cdc42, Cdk4, Cen, Cg25C, Chc, Chi, Cka, Cks30A, Cp1, Cp190, CtBP, Ctf4, CycA, CycB, CycB3, D, DCP1, Dad, Dcr-1, Ddx1, Deaf1, Dfd, Dg, Dl, Dll, Doa, Doc1, Dok, Dronc, Drp1, Dsor1, E(z), Eb1, EcR, Egfr,…	up- and down- regulated
GO:0048589	developmental growth	7.7e-38	1.1e-34	79.03	309	[Abi, Abl, Abp1, Acsl, Adck, Akt1, Alr, Ank2, Arp2, Arp3, Atg1, Atpalpha, CASK, CG10688, CG11583, CG13531, CG3527, CG5033, CG7006, CG7246, CG8939, CaMKII, CadN, Caf1-180, Capr, Cdc42, Cdk12, Cdk5, Cip4, Cul2, Cul5, CycY, DAAM, DCTN1-p150, DNApol-epsilon255, Dad, Dap160, Desat1, Dg, Dok, Drak, Dscam1, Dsor1, Egfr, Eip63E, Elp3, Eps-15, FER, Fak, Fas2, Fbxl7, Fmr1, Fsn, Galphao, Gasp, Git, Gprk1, H…	up- and down- regulated
GO:1903506	regulation of nucleic acid-templated transcription	3.8e-35	5.5e-32	65.32	729	[ADD1, AGO1, AGO2, AP-1-2beta, AP-2mu, Aatf, Abd-B, Acf, Acsl, Ada1-1, Ada2a, Ada2b, Ada3, Alh, Aos1, Arc42, Arp5, Arp8, Art1, Art3, Art4, Art7, Asciz, Asx, Atf-2, Atf3, Atf6, Atu, Awh, Axud1, B52, BHD, BRWD3, Bap111, Bap170, Bap55, Bap60, Bgb, Bin1, Blimp-1, Brf, Brms1, BtbVII, Bub1, Bx, CDC45L, CG10077, CG10348, CG10395, CG11710, CG11902, CG12236, CG12659, CG13344, CG14442, CG15011, CG16903, CG…	up- and down- regulated
GO:2001141	regulation of RNA biosynthetic process	3.8e-35	5.5e-32	65.32	729	[ADD1, AGO1, AGO2, AP-1-2beta, AP-2mu, Aatf, Abd-B, Acf, Acsl, Ada1-1, Ada2a, Ada2b, Ada3, Alh, Aos1, Arc42, Arp5, Arp8, Art1, Art3, Art4, Art7, Asciz, Asx, Atf-2, Atf3, Atf6, Atu, Awh, Axud1, B52, BHD, BRWD3, Bap111, Bap170, Bap55, Bap60, Bgb, Bin1, Blimp-1, Brf, Brms1, BtbVII, Bub1, Bx, CDC45L, CG10077, CG10348, CG10395, CG11710, CG11902, CG12236, CG12659, CG13344, CG14442, CG15011, CG16903, CG…	up- and down- regulated
GO:0000904	cell morphogenesis involved in differentiation	2.1e-34	3.1e-31	72.29	420	[128up, 14-3-3epsilon, AGO2, AMPKalpha, AP-1sigma, Aats-gln, Aats-gly, Aats-trp, Abi, Abl, Acf, Acsl, Ada2b, Ank2, Apc, Arc42, Arp3, Arpc1, Bap55, Bap60, Br140, Bsg, BuGZ, Bug22, CDC45L, CG13531, CG14535, CG30382, CG31751, CG34380, CG4203, CG42261, CG6959, CSN5, CaMKII, CadN, Caf1-55, Cam, CdGAPr, Cdc42, Cdk5, Cdk8, Chi, CkIIalpha, Cul3, D, DAAM, DCTN1-p150, DIP-gamma, Dad, Dark, Dcr-1, Dg, Dhc64…	up- and down- regulated
GO:0006355	regulation of transcription, DNA-templated	5e-34	7.1e-31	65.18	717	[ADD1, AGO1, AGO2, AP-1-2beta, AP-2mu, Aatf, Abd-B, Acf, Acsl, Ada1-1, Ada2a, Ada2b, Ada3, Alh, Aos1, Arc42, Arp5, Arp8, Art1, Art3, Art4, Art7, Asciz, Asx, Atf-2, Atf3, Atf6, Atu, Awh, Axud1, B52, BHD, BRWD3, Bap111, Bap170, Bap55, Bap60, Bgb, Bin1, Blimp-1, Brf, Brms1, BtbVII, Bub1, Bx, CDC45L, CG10077, CG10348, CG10395, CG11710, CG11902, CG12236, CG12659, CG13344, CG14442, CG15011, CG16903, CG…	up- and down- regulated
GO:0007472	wing disc morphogenesis	5e-34	7.1e-31	77.66	299	[4EHP, Asx, Axn, Bap170, Btk29A, Bx, CG10581, CG10939, CG13366, CG15309, CG15312, CG31145, CG31751, CG42268, CG42684, CG43340, CG43427, CG43736, CG6191, CG6398, CG6540, CG6767, CG8188, CSN8, Calr, Cbl, Cct1, Cdc42, Cerk, Chd1, Chi, Cip4, Cul3, CycE, Dad, Dd, Dg, Dl, Dll, Dok, Drak, Dys, E2f1, EcR, Egfr, EloA, EloB, EloC, Fas3, Fkbp14, GEFmeso, Galphao, Galphas, Gclc, Gli, Glut4EF, Got1, Gprk1, Gp…	up- and down- regulated
GO:0071702	organic substance transport	1.1e-33	1.6e-30	68.29	547	[128up, AGO2, AP-1-2beta, AP-1gamma, AP-1mu, AP-1sigma, AP-2alpha, AP-2mu, AP-2sigma, ATP8B, Abl, Act57B, Adck, AdipoR, Afti, Akt1, Ank, Ank2, Apc, Apoltp, Arf102F, Arf51F, Arf79F, Arl1, Arl5, Arp3, Arpc1, Arr2, Atet, Atg3, Atg4a, Atg4b, Atg6, Baldspot, Bet3, BicD, CCDC53, CD98hc, CG10011, CG10019, CG10103, CG10144, CG10420, CG10688, CG10960, CG11069, CG11110, CG1126, CG11576, CG11665, CG11753, C…	up- and down- regulated
GO:0048667	cell morphogenesis involved in neuron differentiation	1.3e-33	1.9e-30	72.95	391	[128up, 14-3-3epsilon, AGO2, AMPKalpha, AP-1sigma, Aats-gln, Aats-gly, Aats-trp, Abi, Abl, Acf, Acsl, Ada2b, Ank2, Apc, Arc42, Arpc1, Bap55, Bap60, Br140, Bsg, BuGZ, Bug22, CDC45L, CG13531, CG14535, CG30382, CG31751, CG34380, CG4203, CG42261, CG6959, CSN5, CaMKII, CadN, Caf1-55, Cam, CdGAPr, Cdc42, Cdk5, Cdk8, Chi, CkIIalpha, Cul3, D, DAAM, DCTN1-p150, DIP-gamma, Dad, Dark, Dcr-1, Dg, Dhc64C, Dl,…	up- and down- regulated
GO:0007423	sensory organ development	2e-33	2.9e-30	73.4	378	[AP-1-2beta, AP-1gamma, AP-1mu, AP-1sigma, Abi, Abl, Abp1, Afti, Amph, Amun, Apc, Arf102F, Arf79F, ArfGAP3, Arp3, Arpc1, Arr2, Asx, Atx2, Awh, Bx, CG12163, CG1518, CG2604, CG2767, CG4080, CG9932, CHORD, CSN4, CSN5, CSN8, CaMKII, CadN, Cam, Cbl, Cct1, Cdk8, Chc, Chi, CkIIalpha, CtBP, Cul3, Cul5, CycC, CycE, DCTN1-p150, DNApol-alpha60, Dark, Diap1, Diap2, Dl, Doa, Drice, Dronc, E(spl)mgamma-HLH, EM…	up- and down- regulated
GO:0007389	pattern specification process	2.1e-33	3e-30	72.63	398	[14-3-3epsilon, 14-3-3zeta, AGO1, AGO2, Abd-B, Acsl, Ada2b, AnxB9, Apc, Axn, BicD, Bx, CDC45L, CG11399, CG14073, CG1943, CG31751, CG8149, CG8405, CSN5, CTCF, Ca-alpha1D, Cad99C, CadN, Caf1-55, CalpA, Cbl, Cby, Cdk4, Cdk8, Chc, Chi, CkIIalpha, CkIIbeta, Cp1, CrebA, CtBP, Cul5, CycC, D, DCP1, Dad, Dcr-1, Dd, Dfd, Dg, Dhc64C, Dl, Dll, Doa, Dp, Dsor1, Dsp1, Dys, E(spl)mgamma-HLH, E2f1, EcR, Egfr, Elo…	up- and down- regulated
GO:0007476	imaginal disc-derived wing morphogenesis	2.7e-33	3.8e-30	77.66	292	[4EHP, Asx, Axn, Bap170, Btk29A, Bx, CG10581, CG10939, CG15309, CG15312, CG31145, CG31751, CG42268, CG42684, CG43340, CG43427, CG43736, CG6191, CG6398, CG6540, CG6767, CG8188, CSN8, Calr, Cbl, Cct1, Cdc42, Cerk, Chd1, Chi, Cip4, Cul3, CycE, Dad, Dd, Dg, Dl, Dll, Dok, Drak, Dys, E2f1, EcR, Egfr, EloA, EloB, EloC, Fas3, Fkbp14, GEFmeso, Galphao, Galphas, Gclc, Gli, Glut4EF, Got1, Gprk1, Gprk2, Gug,…	up- and down- regulated
GO:0035114	imaginal disc-derived appendage morphogenesis	3.2e-33	4.5e-30	75.69	327	[4EHP, Asx, Axn, Bap170, Btk29A, Bx, CG10581, CG10939, CG15309, CG15312, CG31145, CG31751, CG42268, CG42684, CG43340, CG43427, CG43658, CG43736, CG6191, CG6398, CG6540, CG6767, CG8188, CSN8, Calr, Cbl, Cct1, Cdc42, Cdk8, Cerk, Chd1, Chi, Cip4, Cul3, CycC, CycE, Dad, Dd, Dg, Diap1, Dl, Dll, Dok, Drak, Dys, E2f1, EcR, Egfr, EloA, EloB, EloC, Exn, Fas3, Fkbp14, GEFmeso, Galphao, Galphas, Gclc, Gli, …	up- and down- regulated
GO:0035120	post-embryonic appendage morphogenesis	5.1e-33	7.2e-30	75.64	326	[4EHP, Asx, Axn, Bap170, Btk29A, Bx, CDC45L, CG10581, CG10939, CG15309, CG15312, CG31145, CG31751, CG42268, CG42684, CG43340, CG43427, CG43658, CG43736, CG6191, CG6398, CG6540, CG6767, CG8188, CSN8, Calr, Cbl, Cct1, Cdc42, Cdk8, Cerk, Chd1, Chi, Cip4, Cul3, CycC, CycE, D, Dad, Dd, Dg, Dl, Dll, Dok, Drak, Dys, E2f1, EcR, Egfr, EloA, EloB, EloC, Exn, Fas3, Fkbp14, GEFmeso, Galphao, Galphas, Gclc, G…	up- and down- regulated
GO:0048737	imaginal disc-derived appendage development	6.4e-33	9e-30	75.46	329	[4EHP, Alh, Asx, Axn, Bap170, Btk29A, Bx, CG10581, CG10939, CG15309, CG15312, CG31145, CG31751, CG42268, CG42684, CG43340, CG43427, CG43658, CG43736, CG6191, CG6398, CG6540, CG6767, CG8188, CSN8, Calr, Cbl, Cct1, Cdc42, Cdk8, Cerk, Chd1, Chi, Cip4, Cul3, CycC, CycE, Dad, Dd, Dg, Diap1, Dl, Dll, Dok, Drak, Dys, E2f1, EcR, Egfr, EloA, EloB, EloC, Exn, Fas3, Fkbp14, GEFmeso, Galphao, Galphas, Gclc, …	up- and down- regulated
GO:0048736	appendage development	6.3e-32	8.8e-29	74.61	335	[4EHP, Alh, Asx, Axn, Bap170, Btk29A, Bx, CDC45L, CG10581, CG10939, CG15309, CG15312, CG31145, CG31751, CG42268, CG42684, CG43340, CG43427, CG43658, CG43736, CG6191, CG6398, CG6540, CG6767, CG8188, CSN8, Calr, Cbl, Cct1, Cdc42, Cdk8, Cerk, Chd1, Chi, Cip4, Cul3, CycC, CycE, D, Dad, Dd, Dg, Diap1, Dl, Dll, Dok, Drak, Dys, E2f1, EcR, Egfr, EloA, EloB, EloC, Exn, Fas3, Fkbp14, GEFmeso, Galphao, Galp…	up- and down- regulated
GO:0035107	appendage morphogenesis	8.6e-32	1.2e-28	74.72	331	[4EHP, Asx, Axn, Bap170, Btk29A, Bx, CDC45L, CG10581, CG10939, CG15309, CG15312, CG31145, CG31751, CG42268, CG42684, CG43340, CG43427, CG43658, CG43736, CG6191, CG6398, CG6540, CG6767, CG8188, CSN8, Calr, Cbl, Cct1, Cdc42, Cdk8, Cerk, Chd1, Chi, Cip4, Cul3, CycC, CycE, D, Dad, Dd, Dg, Diap1, Dl, Dll, Dok, Drak, Dys, E2f1, EcR, Egfr, EloA, EloB, EloC, Exn, Fas3, Fkbp14, GEFmeso, Galphao, Galphas, …	up- and down- regulated
GO:0003002	regionalization	4.8e-31	6.6e-28	72.51	372	[14-3-3epsilon, AGO1, AGO2, Abd-B, Acsl, Ada2b, AnxB9, Apc, Axn, BicD, Bx, CDC45L, CG11399, CG14073, CG1943, CG31751, CG8149, CG8405, CSN5, CTCF, Ca-alpha1D, Cad99C, Caf1-55, CalpA, Cbl, Cby, Cdk4, Cdk8, Chc, Chi, CkIIalpha, CkIIbeta, Cp1, CrebA, CtBP, Cul5, CycC, D, DCP1, Dad, Dcr-1, Dd, Dfd, Dg, Dhc64C, Dl, Dll, Doa, Dp, Dsor1, Dsp1, Dys, E(spl)mgamma-HLH, E2f1, EcR, Egfr, EloA, EloB, EloC, Ets…	up- and down- regulated
GO:0051960	regulation of nervous system development	4.7e-31	6.6e-28	78.95	255	[AGO2, Abl, Abp1, Acsl, Akt1, Ank2, Arp2, Arp3, Arpc1, BRWD3, CASK, CG10688, CG30382, CG34380, CG4061, CG42261, CG5214, CG6353, CG7834, CHORD, COX4, COX5A, COX7C, CaMKII, CadN, CalpA, Cas, Cdc42, Cdk5, Cip4, Cul2, Cul5, DAAM, Dad, Dap160, Dhc64C, Dl, Dlic, Dscam1, E(spl)mgamma-HLH, EcR, Elp3, Eps-15, Fak, Fas2, Fmr1, Fsn, G9a, GM130, Galphao, Gprk1, HDAC1, HSPC300, Hs3st-B, Imp, Kat60, Kr-h1, LIM…	up- and down- regulated
GO:0001654	eye development	8.3e-31	1.1e-27	75.62	304	[AP-1-2beta, AP-1gamma, AP-1mu, AP-1sigma, Abl, Afti, Amph, Amun, Apc, Arf102F, Arf79F, ArfGAP3, Arpc1, Arr2, Atx2, Awh, CHORD, CSN4, CSN5, CSN8, CaMKII, CadN, Cam, Cbl, Cct1, Chc, Chi, CkIIalpha, Cul3, CycE, DCTN1-p150, DNApol-alpha60, Dark, Diap1, Dl, Doa, Drice, Dronc, E(spl)mgamma-HLH, EMC3, Egfr, Egm, Fas2, GAA1, Galphao, Galphaq, Gp150, Gprk1, Gug, Hipk, Hop, Hrb87F, Hs3st-B, Hsp83, Ire1, J…	up- and down- regulated
GO:0045595	regulation of cell differentiation	8.5e-31	1.1e-27	77.4	274	[AGO2, Abd-B, Abl, Akt1, Apc, Arf79F, Arpc1, Atg1, BRWD3, Bruce, C1GalTA, CG30382, CG34380, CG4061, CG42261, CG5214, CG6353, CG7834, CHORD, COX4, COX5A, COX7C, CSN5, CadN, Cas, Cdc42, Cyt-b5, Cyt-b5-r, DAAM, Dap160, Dark, Dhc64C, Diap1, Dl, Dlic, Dp, Drice, Dronc, Dscam1, E(spl)mgamma-HLH, E2f1, EcR, Egfr, Elp3, Fas2, Fmr1, G9a, GM130, Galphao, Galphaq, GckIII, Gprk1, HDAC1, Hop, Hs3st-B, Imp, Jr…	up- and down- regulated
GO:0006366	transcription from RNA polymerase II promoter	9.6e-29	1.3e-25	67.93	483	[AP-1-2beta, AP-2mu, Aatf, Abd-B, Acsl, Ada1-1, Ada2a, Ada2b, Ada3, Arc42, Asciz, Atf-2, Atf3, Atu, Axud1, B52, BRWD3, Bap55, Bap60, Bgb, Blimp-1, Brms1, BtbVII, CDC45L, CG11710, CG11902, CG12236, CG14442, CG15011, CG16903, CG17568, CG2469, CG31751, CG32104, CG32121, CG32732, CG34183, CG3726, CG3815, CG40228, CG5098, CG5694, CG6907, CG7368, CG7786, CG7927, CG8312, CG8569, CG8909, CG8924, CG9246, …	up- and down- regulated
GO:0048749	compound eye development	4.4e-28	6.1e-25	75	288	[AP-1-2beta, AP-1gamma, AP-1mu, AP-1sigma, Abl, Afti, Amph, Amun, Apc, Arf102F, Arf79F, ArfGAP3, Arpc1, Arr2, Atx2, Awh, CHORD, CSN4, CSN5, CSN8, CaMKII, CadN, Cam, Cbl, Cct1, Chc, Chi, CkIIalpha, Cul3, CycE, DCTN1-p150, DNApol-alpha60, Dark, Diap1, Dl, Doa, Drice, Dronc, E(spl)mgamma-HLH, EMC3, Egfr, Egm, GAA1, Galphao, Galphaq, Gp150, Gprk1, Hipk, Hop, Hrb87F, Hs3st-B, Hsp83, Ire1, Jra, Kr, Kr-…	up- and down- regulated
GO:0007267	cell-cell signaling	5.8e-28	7.9e-25	67.4	490	[5-HT2A, ACC, AP-1-2beta, AP-1gamma, AP-1mu, AP-1sigma, AP-2alpha, AP-2mu, AP-2sigma, ATPsynF, ATPsynbeta, Abl, Ace, Acsl, Adck, AdipoR, AdoR, Akt1, Amph, Ank2, Apc, Arf102F, Arf51F, Arf79F, ArfGAP3, Arl1, Arl2, Arpc2, Arr2, Atg1, Atpalpha, Axn, BTBD9, BicD, Blos1, CASK, CDase, CG10339, CG10657, CG10688, CG11155, CG12065, CG12333, CG12484, CG12818, CG13708, CG13807, CG13827, CG14057, CG14299, CG1…	up- and down- regulated
GO:0048592	eye morphogenesis	5.2e-27	7.1e-24	76.78	248	[AP-1sigma, Afti, Amph, Apc, ArfGAP3, Arpc1, Arr2, Atx2, CHORD, CSN4, CSN5, CSN8, CaMKII, CadN, Cam, Cbl, Cct1, Chc, Cul3, CycE, DCTN1-p150, DNApol-alpha60, Dark, Diap1, Dl, Doa, Drice, Dronc, EMC3, Egfr, Egm, Fas2, GAA1, Galphao, Galphaq, Gprk1, Hop, Hrb87F, Hs3st-B, Hsp83, Ire1, Jra, Khc, Kr-h1, Krn, Lam, LanA, Lar, Liprin-alpha, Lis-1, M6, Mad, Mbs, Mcm10, Mer, Mlf, Mnt, Mob2, Moe, Mtl, N, Nf-…	up- and down- regulated
GO:0090596	sensory organ morphogenesis	5.2e-27	7.1e-24	76.78	248	[AP-1sigma, Afti, Amph, Apc, ArfGAP3, Arpc1, Arr2, Atx2, CHORD, CSN4, CSN5, CSN8, CaMKII, CadN, Cam, Cbl, Cct1, Chc, Cul3, CycE, DCTN1-p150, DNApol-alpha60, Dark, Diap1, Dl, Doa, Drice, Dronc, EMC3, Egfr, Egm, Fas2, GAA1, Galphao, Galphaq, Gprk1, Hop, Hrb87F, Hs3st-B, Hsp83, Ire1, Jra, Khc, Kr-h1, Krn, Lam, LanA, Lar, Liprin-alpha, Lis-1, M6, Mad, Mbs, Mcm10, Mer, Mlf, Mnt, Mob2, Moe, Mtl, N, Nf-…	up- and down- regulated
GO:0030029	actin filament-based process	1.1e-26	1.6e-23	77.78	231	[ALiX, Abi, Abl, Act88F, Actn, Arf51F, Arp2, Arp3, Arpc1, Arpc2, Arpc3A, Arpc4, Arpc5, Atx2, BicC, Bsg, Btk29A, CAP, CG10939, CG13366, CG1674, CG32082, CG32264, CG34347, CG3618, CG5023, CaMKII, Cam, CanB2, Cdc42, Ced-12, Cip4, Cp1, Crk, CycT, DAAM, DCP1, Dg, Dl, FER, Fim, Fs(2)Ket, Galphai, Galphao, Gbeta13F, GckIII, Ggamma1, Girdin, Gprk1, Gprk2, HSPC300, Hakai, Hem, Hop, Hsp83, IKKepsilon, Khc,…	up- and down- regulated
GO:0030036	actin cytoskeleton organization	2.7e-26	3.6e-23	78.37	221	[ALiX, Abi, Abl, Act88F, Actn, Arf51F, Arp2, Arp3, Arpc1, Arpc2, Arpc3A, Arpc4, Arpc5, Atx2, BicC, Bsg, Btk29A, CAP, CG10939, CG13366, CG1674, CG32082, CG32264, CG34347, CG3618, CG5023, CanB2, Cdc42, Ced-12, Cip4, Cp1, Crk, CycT, DAAM, DCP1, Dg, Dl, FER, Fim, Fs(2)Ket, Galphai, Galphao, Gbeta13F, GckIII, Ggamma1, Girdin, Gprk1, HSPC300, Hakai, Hem, Hsp83, IKKepsilon, Khc, LIMK1, LamC, Lasp, Mhc, …	up- and down- regulated
GO:0006357	regulation of transcription from RNA polymerase II promoter	1.8e-25	2.4e-22	67.37	446	[AP-1-2beta, AP-2mu, Aatf, Abd-B, Acsl, Ada1-1, Ada2a, Ada2b, Ada3, Arc42, Asciz, Atf-2, Atf3, Atu, Axud1, B52, BRWD3, Bap55, Bap60, Bgb, Blimp-1, Brms1, BtbVII, CDC45L, CG11902, CG12236, CG14442, CG15011, CG16903, CG17568, CG2469, CG31751, CG32121, CG32732, CG34183, CG3726, CG3815, CG5098, CG5694, CG6907, CG7368, CG7786, CG7927, CG8312, CG8569, CG8909, CG8924, CG9246, CG9727, CHES-1-like, CREG, …	up- and down- regulated
GO:0007166	cell surface receptor signaling pathway	1.8e-25	2.5e-22	65.47	527	[ACC, AP-1mu, Abl, Ack, Ack-like, Acsl, AdipoR, AdoR, Akt1, Apc, Aps, Arp3, Arpc1, Arr2, Axn, Bap170, Bre1, Brms1, Btk29A, CG10459, CG10688, CG11155, CG11318, CG11982, CG31751, CG31935, CG32082, CG32447, CG3402, CG34380, CG34404, CG3822, CG4096, CG4813, CG8786, CG8909, CHOp24, CRMP, Cad99C, Caf1-105, CalpA, Cbl, Cby, Cdc42, Chc, Chmp1, Cirl, CkIIalpha, CkIIbeta, CkIalpha, CoRest, Coop, Coq2, Cow,…	up- and down- regulated
GO:0007163	establishment or maintenance of cell polarity	4e-25	5.5e-22	80.97	183	[14-3-3epsilon, 14-3-3zeta, AMPKalpha, AnxB9, Apc, Arl2, BicD, CASK, CG45049, CG5964, CG6664, CadN, Cbl, Cct1, Cdc42, Chc, Cont, Csk, DCTN1-p150, Dg, Dhc64C, Dl, Dp, Dys, E2f1, Eb1, Egfr, Exo84, FASN1, Galphai, Galphao, Gbeta13F, Ggamma1, Gprk1, Grip, Hop, Jra, KP78a, Kap3, Khc, Khc-73, Klp10A, Klp64D, Klp68D, Krn, Lis-1, Moe, Mtl, N, Nrx-IV, PI4KIIIalpha, Parp, Patj, Pka-C1, Pka-R1, Rab11, Rab6,…	up- and down- regulated
GO:0001745	compound eye morphogenesis	1e-24	1.4e-21	76.13	236	[AP-1sigma, Afti, Amph, Apc, ArfGAP3, Arpc1, Arr2, Atx2, CHORD, CSN4, CSN5, CSN8, CaMKII, CadN, Cam, Cbl, Cct1, Chc, Cul3, CycE, DCTN1-p150, DNApol-alpha60, Dark, Diap1, Dl, Doa, Drice, Dronc, EMC3, Egfr, Egm, GAA1, Galphao, Galphaq, Gprk1, Hop, Hrb87F, Hs3st-B, Hsp83, Ire1, Jra, Kr-h1, Krn, Lam, LanA, Lar, Liprin-alpha, Lis-1, M6, Mad, Mbs, Mcm10, Mer, Mlf, Mnt, Mob2, Moe, Mtl, N, Nf-YA, Nf-YB, …	up- and down- regulated
GO:0061564	axon development	1.2e-24	1.6e-21	73.71	272	[128up, 14-3-3epsilon, AGO2, AMPKalpha, AP-1sigma, Abi, Abl, Acsl, Ada2b, Akt1, Ank2, Apc, Arp3, Arpc1, Br140, CDC45L, CG13531, CG14535, CG4061, CG4203, CG6353, CG6959, CSN5, CaMKII, CadN, Cam, CdGAPr, Cdc42, Cdk5, Cdk8, Chi, CkIIalpha, Con, Cul3, D, DAAM, DCTN1-p150, DIP-gamma, Dad, Dg, Dl, Dlic, Drl-2, Dscam1, E(z), Egfr, Elp3, Ephrin, FER, Fas1, Fas2, Fas3, Fmr1, Galphaq, Gclc, Gcn5, Gprk1, Gt…	up- and down- regulated
GO:0045165	cell fate commitment	5.3e-23	7.1e-20	68.69	362	[14-3-3epsilon, 14-3-3zeta, AGO1, AP-1-2beta, ATPsynF, ATPsynbeta, Abd-B, Apc, ArfGAP3, Arl2, Arpc2, Asx, BicD, CASK, CG10657, CG12065, CG12333, CG12484, CG12818, CG13708, CG13807, CG13827, CG14057, CG14299, CG14544, CG15439, CG15443, CG16908, CG2091, CG2938, CG31122, CG31140, CG31612, CG31678, CG32206, CG32676, CG32732, CG3690, CG43729, CG43897, CG4733, CG6308, CG6509, CG6512, CG8142, CG8386, CG…	up- and down- regulated
GO:0090066	regulation of anatomical structure size	1e-21	1.4e-18	78.21	183	[AMPKalpha, Abl, Akt1, AnxB9, Arp2, Arp3, Arpc1, Arpc2, Arpc3A, Arpc4, Arpc5, Atpalpha, Atx2, Best1, Btk29A, CG10738, CG1227, CG14977, CG32082, CG43729, CG6191, CG7686, CHORD, Cad96Ca, Cad99C, CadN, Cdc42, Chc, Cip4, CycE, DAAM, Desat1, Drip, EcR, Egfr, Fas2, Gasp, Gcn2, Girdin, Gli, H, HSPC300, Hs3st-B, InR, Lac, LamC, Lar, Lasp, Liprin-alpha, Lst8, MAPk-Ak2, Madm, Mekk1, Mondo, Myb, Myc, Nipped…	up- and down- regulated
GO:0042330	taxis	3.8e-21	5.1e-18	71.43	270	[14-3-3epsilon, AGO2, AMPKalpha, AP-1sigma, Aats-tyr, Abi, Abl, Ace, Acsl, Apc, Bap55, Br140, CDC45L, CG14535, CG31751, CG3857, CG4203, CG6330, CaMKII, CadN, Cam, Cby, CdGAPr, Cdc42, Cdk5, Cdk8, CdsA, Chi, CkIIalpha, Cka, Clic, Con, D, DAAM, DIP-gamma, Dad, Ddc, Dg, Dl, Drl-2, Dscam1, E(Pc), E(z), Egfr, Elp3, Ephrin, FER, Fas1, Fas2, Fas3, Fmr1, Galphaq, HDAC1, Hipk, HisCl1, Hmgcr, Hrb27C, Hsc70-…	up- and down- regulated
GO:0051049	regulation of transport	4.7e-20	6e-17	73.67	221	[128up, AP-1mu, AP-2alpha, Abl, Act57B, Adck, AdipoR, AdoR, Akt1, Apoltp, Arf79F, Arl1, Best1, BicD, CASK, CG12241, CG1657, CG31935, CG3703, CG4041, CG4587, CG4928, CG4960, CG5745, CG5916, CG7324, CG8155, CG9650, CHOp24, Ca-alpha1D, CaBP1, CaMKII, Cad99C, Cam, Cas, Cdk12, Chc, ClC-a, ClC-b, ClC-c, Cnx99A, Crag, Cul4, DCTN2-p50, Diap2, Dys, EndoB, Ent2, Exn, FKBP59, Fife, Fs(2)Ket, Fur2, GAA1, GAB…	up- and down- regulated
GO:0046530	photoreceptor cell differentiation	5.3e-19	6.7e-16	77.73	164	[AP-1sigma, Afti, Amph, Atx2, BRWD3, Bsg, CHORD, CSN4, CSN5, CSN8, CaMKII, CadN, Cam, Cbl, DCTN1-p150, Dl, Doa, EMC3, EcR, Egfr, GAA1, Hop, Hsp83, Ire1, Jra, Khc, Kr-h1, Lar, Liprin-alpha, Lis-1, Mbs, Mcm10, Mer, Mob2, Moe, N, Nf-YA, Nf-YB, Nrt, Optix, PDZ-GEF, PIG-C, PIG-S, PQBP1, Patj, Pten, Rab11, Rab6, Rac1, Rac2, Raf, Rala, Ras85D, RasGAP1, Rcc1, RhoGAP100F, Rich, Rip11, S, S6kII, SP2353, Se…	up- and down- regulated
GO:0035282	segmentation	1e-18	1.2e-15	73.33	209	[AGO1, AGO2, Abd-B, Acsl, BicD, Bx, CDC45L, CSN5, CTCF, Ca-alpha1D, Caf1-55, Cby, Cdk4, Cdk8, Chc, Chi, Cp1, CycC, D, DCP1, Dcr-1, Dfd, Dg, Dl, Doa, Dsor1, Dsp1, Egfr, Ets97D, Grip75, Gug, HDAC1, Hakai, Hop, Hrb27C, Hs3st-B, Hsp83, IKKepsilon, Kdm2, Khc, Kr, Lasp, MED31, Mad, Mer, Mgat1, Mnt, Moe, N, Pat1, Pc, Pka-C1, Pop2, Rab11, Rab6, Raf, Ras85D, RasGAP1, Rbsn-5, Rop, Ser, SmD3, Sos, Stat92E, …	up- and down- regulated
GO:0009880	embryonic pattern specification	2.4e-17	3e-14	73.46	191	[AGO1, AGO2, Abd-B, BicD, CDC45L, CSN5, Ca-alpha1D, Cby, Cdk4, Chc, Chi, Cp1, D, DCP1, Dcr-1, Dfd, Dg, Dl, Doa, Dsor1, Egfr, Ets97D, Grip75, Gug, HDAC1, Hop, Hrb27C, Hsp83, IKKepsilon, Khc, Kr, Lasp, MED31, Mad, Mer, Mnt, Moe, Myc, N, Pat1, Pc, Pka-C1, Ptip, Pu, Rab11, Rab6, Raf, Ras85D, RasGAP1, Rbsn-5, Rop, SmD3, Sos, Stat92E, Su(H), Syt1, Syx1A, TER94, Tl, Tm1, Tm2, Tor, Ubx, Vps25, Vps36, Wnt…	up- and down- regulated
GO:0007350	blastoderm segmentation	1.7e-15	2.1e-12	72.84	177	[AGO1, AGO2, Abd-B, BicD, CDC45L, CSN5, Ca-alpha1D, Cby, Cdk4, Chc, Chi, Cp1, D, DCP1, Dcr-1, Dfd, Dg, Dl, Doa, Dsor1, Egfr, Ets97D, Grip75, HDAC1, Hop, Hrb27C, Hsp83, IKKepsilon, Khc, Kr, Lasp, MED31, Mad, Mer, Mnt, Moe, N, Pat1, Pc, Pka-C1, Rab11, Rab6, Raf, Ras85D, RasGAP1, Rbsn-5, Rop, SmD3, Sos, Stat92E, Su(H), Syt1, Syx1A, TER94, Tm1, Tm2, Tor, Ubx, Vps25, Vps36, Wnt2, aPKC, ade3, aos, arm,…	up- and down- regulated
GO:0007611	learning or memory	1e-09	1e-06	70.93	122	[14-3-3zeta, AGO1, Abl, AdoR, Ank2, Appl, Arr2, Atx2, Blos1, Btk29A, CASK, CRMP, CaMKII, CenG1A, Cep89, CrebB, Ddc, EcR, Egfr, Ent2, Fas2, Fas3, Fdh, Fmr1, FoxP, G9a, Galphas, Gclm, Gld2, Gp210, HDAC4, Hop, Krn, Mob2, Myd88, N, Nf1, Nipped-B, Nmdar1, Nmdar2, Nsun2, Oamb, PQBP1, Phm, Pka-C1, Pka-R1, Pp1-87B, Rab32, Rac1, Rac2, Rho1, S6kII, Sap47, Scamp, Sdc, Sh, Shal, Socs36E, Src64B, Stat92E, Su(…	up- and down- regulated
GO:0050890	cognition	1e-09	1e-06	70.93	122	[14-3-3zeta, AGO1, Abl, AdoR, Ank2, Appl, Arr2, Atx2, Blos1, Btk29A, CASK, CRMP, CaMKII, CenG1A, Cep89, CrebB, Ddc, EcR, Egfr, Ent2, Fas2, Fas3, Fdh, Fmr1, FoxP, G9a, Galphas, Gclm, Gld2, Gp210, HDAC4, Hop, Krn, Mob2, Myd88, N, Nf1, Nipped-B, Nmdar1, Nmdar2, Nsun2, Oamb, PQBP1, Phm, Pka-C1, Pka-R1, Pp1-87B, Rab32, Rac1, Rac2, Rho1, S6kII, Sap47, Scamp, Sdc, Sh, Shal, Socs36E, Src64B, Stat92E, Su(…	up- and down- regulated
GO:0006412	translation	8.7e-56	1.3e-52	83.26	368	[312, 4EHP, AGO1, AGO2, Aats-ala, Aats-ala-m, Aats-arg, Aats-asn, Aats-asp, Aats-cys, Aats-gln, Aats-glupro, Aats-gly, Aats-his, Aats-leu, Aats-lys, Aats-met-m, Aats-phe-m, Aats-ser, Aats-thr, Aats-trp, Aats-tyr, Aats-tyr-m, Aats-val, Adam, Adar, Ars2, Atx2, Bap55, BicC, CG10306, CG10947, CG12304, CG12413, CG12848, CG13096, CG13126, CG13163, CG14207, CG1427, CG14749, CG17259, CG1750, CG17514, CG1…	None
GO:0043604	amide biosynthetic process	2.2e-54	3.4e-51	80.72	406	[312, 4EHP, AGO1, AGO2, Aats-ala, Aats-ala-m, Aats-arg, Aats-asn, Aats-asp, Aats-cys, Aats-gln, Aats-glupro, Aats-gly, Aats-his, Aats-leu, Aats-lys, Aats-met-m, Aats-phe-m, Aats-ser, Aats-thr, Aats-trp, Aats-tyr, Aats-tyr-m, Aats-val, Adam, Adar, Ars2, Atx2, Bap55, BicC, CG10306, CG10947, CG12304, CG12413, CG12848, CG13096, CG13126, CG13163, CG14207, CG1427, CG14749, CG17259, CG1750, CG17514, CG1…	None
GO:0046907	intracellular transport	3.4e-54	5.1e-51	80.27	415	[128up, AP-1-2beta, AP-1gamma, AP-1mu, AP-1sigma, AP-2alpha, AP-2mu, AP-2sigma, ATPsynO, Abl, Acsl, Act57B, Afti, Akt1, Ank, Ank2, Apc, Aplip1, Arfrp1, Arl1, Arl5, Arl6, Arp1, Arp3, Arpc1, Arr2, Atg1, Atg4a, Atg4b, Atg6, Baldspot, Bet1, Bet3, Bet5, Blos4, CG10011, CG10144, CG10420, CG10688, CG11110, CG1116, CG11753, CG11779, CG12241, CG12379, CG13887, CG14438, CG14535, CG14749, CG14894, CG17883, …	None
GO:0043043	peptide biosynthetic process	4.1e-54	6.1e-51	81.06	398	[312, 4EHP, AGO1, AGO2, Aats-ala, Aats-ala-m, Aats-arg, Aats-asn, Aats-asp, Aats-cys, Aats-gln, Aats-glupro, Aats-gly, Aats-his, Aats-leu, Aats-lys, Aats-met-m, Aats-phe-m, Aats-ser, Aats-thr, Aats-trp, Aats-tyr, Aats-tyr-m, Aats-val, Adam, Adar, Ars2, Atx2, Bap55, BicC, CG10306, CG10947, CG12304, CG12413, CG12848, CG13096, CG13126, CG13163, CG14207, CG1427, CG14749, CG17259, CG1750, CG17514, CG1…	None
GO:0022613	ribonucleoprotein complex biogenesis	1.5e-46	2.2e-43	87.12	257	[312, AGO1, AGO2, Adam, Atx2, Bka, CG10055, CG10144, CG10306, CG10341, CG10628, CG10754, CG10914, CG11447, CG11486, CG11583, CG11837, CG12301, CG12320, CG12325, CG12333, CG12975, CG13096, CG13097, CG13185, CG14100, CG14210, CG14543, CG14641, CG14683, CG14722, CG1542, CG15535, CG15916, CG1646, CG1671, CG16941, CG17141, CG17652, CG17737, CG1789, CG2260, CG2807, CG2875, CG2972, CG3071, CG3198, CG320…	None
GO:0034660	ncRNA metabolic process	2.5e-45	3.7e-42	87.11	250	[Aats-ala, Aats-ala-m, Aats-arg, Aats-asn, Aats-asp, Aats-cys, Aats-gln, Aats-glupro, Aats-gly, Aats-his, Aats-leu, Aats-lys, Aats-met-m, Aats-phe-m, Aats-ser, Aats-thr, Aats-trp, Aats-tyr, Aats-tyr-m, Aats-val, Adat1, Ars2, BHD, Bka, CG10189, CG10341, CG10463, CG10495, CG11447, CG11837, CG12301, CG12325, CG12333, CG12975, CG13096, CG13097, CG13185, CG14057, CG14100, CG14210, CG14231, CG1427, CG1…	None
GO:0015031	protein transport	7.8e-45	1.1e-41	79.42	359	[128up, AP-1-2beta, AP-1gamma, AP-1mu, AP-1sigma, AP-2alpha, AP-2mu, AP-2sigma, Abl, Act57B, AdipoR, Afti, Akt1, Ank, Ank2, Apc, Arf102F, Arf51F, Arf79F, Arl1, Arl5, Arp3, Arpc1, Arr2, Atg3, Atg4a, Atg4b, Atg6, Baldspot, CCDC53, CG10011, CG10103, CG10144, CG10420, CG10688, CG11110, CG11753, CG11779, CG12241, CG12379, CG13887, CG14749, CG14894, CG15099, CG1657, CG1968, CG30441, CG3160, CG32113, CG…	None
GO:0009593	detection of chemical stimulus	1.3e-41	1.9e-38	5.74	12	[ATP8B, Dscam1, Egfr, GNBP3, Ir10a, Ir25a, Ir68a, Ir75d, Ir76b, Stim, Tor, Treh]	None
GO:0043603	cellular amide metabolic process	1e-40	1.5e-37	73.88	447	[312, 4EHP, AGO1, AGO2, Aats-ala, Aats-ala-m, Aats-arg, Aats-asn, Aats-asp, Aats-cys, Aats-gln, Aats-glupro, Aats-gly, Aats-his, Aats-leu, Aats-lys, Aats-met-m, Aats-phe-m, Aats-ser, Aats-thr, Aats-trp, Aats-tyr, Aats-tyr-m, Aats-val, Adam, Adar, Ars2, Atx2, Bap55, BicC, CDase, CG10306, CG10947, CG11110, CG11596, CG11771, CG12304, CG12413, CG12848, CG13096, CG13126, CG13163, CG14207, CG1427, CG14…	None
GO:0006518	peptide metabolic process	2.6e-40	3.8e-37	74.31	431	[312, 4EHP, AGO1, AGO2, Aats-ala, Aats-ala-m, Aats-arg, Aats-asn, Aats-asp, Aats-cys, Aats-gln, Aats-glupro, Aats-gly, Aats-his, Aats-leu, Aats-lys, Aats-met-m, Aats-phe-m, Aats-ser, Aats-thr, Aats-trp, Aats-tyr, Aats-tyr-m, Aats-val, Adam, Adar, Ars2, Atx2, Bap55, BicC, CG10306, CG10947, CG11110, CG11596, CG11771, CG12304, CG12413, CG12848, CG13096, CG13126, CG13163, CG14207, CG1427, CG14516, CG…	None
GO:0065003	macromolecular complex assembly	3.1e-39	4.4e-36	75.14	399	[AGO1, AGO2, ALiX, AP-1gamma, Acf, AdSL, Adam, Apc, Arp2, Arp3, Arpc1, Arpc2, Arpc3A, Arpc4, Arpc5, Atf-2, Atx2, B52, Bap60, Btk29A, CDC45L, CG10055, CG10144, CG10306, CG10340, CG10465, CG10754, CG11110, CG11486, CG11583, CG11722, CG11837, CG12096, CG12320, CG12325, CG13018, CG13126, CG13185, CG14215, CG14483, CG14641, CG1646, CG16941, CG17726, CG17737, CG17996, CG2046, CG2051, CG2807, CG31648, C…	None
GO:0034470	ncRNA processing	3.6e-38	5.2e-35	88.39	198	[Aats-ala, Aats-ala-m, Aats-phe-m, Adat1, Ars2, Bka, CG10189, CG10341, CG10463, CG10495, CG11447, CG11837, CG12301, CG12325, CG12333, CG12975, CG13096, CG13097, CG13185, CG14057, CG14100, CG14210, CG14231, CG1434, CG14543, CG14544, CG14683, CG15014, CG1542, CG15535, CG15916, CG1671, CG16790, CG1749, CG1750, CG17652, CG17807, CG1789, CG18048, CG18528, CG18596, CG2260, CG2875, CG2972, CG3021, CG304…	None
GO:0006974	cellular response to DNA damage stimulus	1e-34	1.5e-31	79.26	279	[14-3-3epsilon, AP-2mu, Ald, AlkB, Arp5, Arp8, BRWD3, Bap55, Blm, CDC45L, CG10336, CG12018, CG12096, CG13690, CG14130, CG18004, CG1814, CG30382, CG3326, CG4078, CG4449, CG5181, CG5316, CG6153, CG6171, CG8993, CG9272, CG9578, CG9588, CG9601, CHES-1-like, CSN1b, CSN3, CSN4, CSN5, CSN6, CSN7, CSN8, CaMKII, Caf1-180, Caf1-55, Cam, Cap-D3, Cdc7, Cdk1, Cdk8, Chrac-14, Chrac-16, CkIalpha, Clbn, Cul1, Cu…	None
GO:0006886	intracellular protein transport	1.3e-34	1.9e-31	80.82	257	[128up, AP-1-2beta, AP-1gamma, AP-1mu, AP-1sigma, AP-2alpha, AP-2mu, AP-2sigma, Abl, Act57B, Akt1, Ank, Ank2, Apc, Arl1, Arl5, Arp3, Arpc1, Arr2, Atg4a, Atg4b, Atg6, Baldspot, CG10011, CG10144, CG10420, CG10688, CG11110, CG11753, CG11779, CG12241, CG12379, CG13887, CG14894, CG30441, CG32113, CG32164, CG32165, CG32758, CG33298, CG3529, CG3703, CG4041, CG4074, CG5142, CG5447, CG5734, CG5745, CG5885…	None
GO:0034622	cellular macromolecular complex assembly	4e-33	5.6e-30	74.95	341	[AGO1, AGO2, ALiX, AP-1gamma, Acf, Adam, Arp2, Arp3, Arpc1, Arpc2, Arpc3A, Arpc4, Arpc5, Atx2, Btk29A, CDC45L, CG10055, CG10144, CG10306, CG10340, CG10754, CG11110, CG11486, CG11583, CG11722, CG11837, CG12096, CG12320, CG12325, CG13018, CG13126, CG13185, CG14215, CG14483, CG14641, CG1646, CG16941, CG17726, CG17737, CG17996, CG2046, CG2051, CG2807, CG31648, CG3198, CG32082, CG32164, CG32165, CG327…	None
GO:0007606	sensory perception of chemical stimulus	8.9e-32	1.2e-28	14.95	42	[ATP8B, Bx42, CaMKII, Cam, Dyrk2, Galphao, Galphaq, Galphas, Ir25a, Ir75d, Ir76b, Itp-r83A, Kap3, Klp64D, Klp68D, Mvl, Obp56d, Obp56g, Obp83a, Pino, Sh, Tk, Treh, dpr1, dpr11, dpr13, dpr15, dpr18, dpr20, dpr6, dpr7, dpr8, eag, eg, if, mew, mys, pdm3, pros, rdgA, scrib, sws]	None
GO:0042254	ribosome biogenesis	4.3e-30	6e-27	86.07	173	[312, Bka, CG10341, CG10628, CG10914, CG11447, CG11583, CG11837, CG12301, CG12325, CG12333, CG12975, CG13096, CG13097, CG13185, CG14100, CG14210, CG14543, CG14683, CG14722, CG1542, CG15535, CG15916, CG1671, CG17141, CG17652, CG1789, CG2260, CG2875, CG2972, CG3071, CG32069, CG32075, CG32409, CG32708, CG33158, CG3527, CG3570, CG3735, CG3817, CG4022, CG4038, CG4338, CG4364, CG4554, CG4866, CG5033, C…	None
GO:1901987	regulation of cell cycle phase transition	1.9e-29	2.7e-26	90.73	137	[14-3-3epsilon, AGO2, APC10, APC7, Ald, Aven, BRWD3, BuGZ, Bub1, Bub3, CDC45L, CG13599, CG15237, CHES-1-like, CSN1b, CSN3, CSN4, CSN5, CSN6, CSN7, CSN8, Cdc16, Cdk1, Cdk8, Chro, Cul1, Cul4, CycA, CycB3, CycC, CycE, CycG, Dhc64C, Dsor1, E(bx), E2f2, Egfr, FANCI, Imp, Invadolysin, Kap-alpha3, M1BP, MBD-R2, MED17, MED4, Mad, Mad1, Mcm3, Mcm7, Mfap1, Mnn1, Mnt, Mps1, Mtor, Myb, N, Not1, PEK, Pop2, Pr…	None
GO:1901990	regulation of mitotic cell cycle phase transition	1.9e-29	2.7e-26	90.73	137	[14-3-3epsilon, AGO2, APC10, APC7, Ald, Aven, BRWD3, BuGZ, Bub1, Bub3, CDC45L, CG13599, CG15237, CHES-1-like, CSN1b, CSN3, CSN4, CSN5, CSN6, CSN7, CSN8, Cdc16, Cdk1, Cdk8, Chro, Cul1, Cul4, CycA, CycB3, CycC, CycE, CycG, Dhc64C, Dsor1, E(bx), E2f2, Egfr, FANCI, Imp, Invadolysin, Kap-alpha3, M1BP, MBD-R2, MED17, MED4, Mad, Mad1, Mcm3, Mcm7, Mfap1, Mnn1, Mnt, Mps1, Mtor, Myb, N, Not1, PEK, Pop2, Pr…	None
GO:0032268	regulation of cellular protein metabolic process	2.3e-29	3.2e-26	69.01	452	[14-3-3epsilon, 14-3-3zeta, 312, 4EHP, 7B2, AGO1, AGO2, ALiX, ASPP, ATPsynD, Aats-leu, Aats-val, Abi, Ada2a, Ada2b, Ada3, Adam, Adar, Alg-2, Aplip1, Ars2, Ask1, Asx, Atac2, Atg17, Atg9, Atx2, Bap55, BicC, CDK2AP1, CG10306, CG10754, CG10947, CG12084, CG12362, CG13994, CG14184, CG14207, CG14749, CG14806, CG14812, CG16903, CG17124, CG17514, CG17737, CG18643, CG2469, CG30159, CG30291, CG31855, CG3198…	None
GO:0051094	positive regulation of developmental process	2.5e-29	3.5e-26	83.86	187	[4EHP, Abd-B, Abp1, Adck, Akt1, Ank2, Arp2, Arp3, Atg1, CG11583, CG30382, CG3527, CG42261, CG5033, CG6353, CG7006, CG7246, CG8939, Cdk12, DAAM, Dap160, Dark, Desat1, Dfd, Dhc64C, Dp, Drak, Drice, Dronc, Drp1, Dsor1, E(spl)mgamma-HLH, E2f1, Egfr, Fdx1, Fdx2, Fis1, Fmr1, G9a, GM130, Imp, InR, Jra, Lasp, Lis-1, Mad, Marf, Mcm10, Med, Mnt, Mul1, Myc, NC2beta, Nedd4, Nf-YB, Nf1, Ns1, Ns2, Ns3, Octbeta…	None
GO:0051240	positive regulation of multicellular organismal process	1.8e-27	2.4e-24	82.17	189	[4EHP, Abp1, Acer, Adck, Akt1, Ank2, Arp2, Arp3, Atg1, BTBD9, CG11583, CG1667, CG30382, CG3527, CG42261, CG5033, CG6353, CG7006, CG7246, CG8939, Cdk12, Dap160, Dark, Desat1, Dh31, Dhc64C, Dp, Drak, Drice, Dronc, Dsor1, E(spl)mgamma-HLH, E2f1, EcR, Egfr, Ets96B, Fdx1, Fdx2, Fmr1, G9a, GM130, Ih, Imp, InR, Itp-r83A, Jra, Lasp, Lis-1, Mad, Mcm10, Med, Mnt, Myc, NC2beta, Nedd4, Nf-YB, Nf1, Ns1, Ns2, …	None
GO:0006259	DNA metabolic process	6.4e-26	8.7e-23	74.52	272	[AGO2, AP-2mu, Acn, AlkB, Arp5, Arp8, Bap55, Blm, Btk29A, CDC45L, CG10336, CG11788, CG12018, CG13690, CG14814, CG14906, CG14965, CG18004, CG2990, CG3308, CG3326, CG3358, CG4078, CG4449, CG5181, CG5285, CG5316, CG6171, CG6712, CG6744, CG7686, CG8142, CG9272, CG9601, CTCF, Caf1-180, Caf1-55, Cap-D3, Cdc6, Cdc7, CkIalpha, CoRest, Ctf4, Cul4, CycE, CycG, DMAP1, DNA-ligI, DNApol-alpha180, DNApol-alpha…	None
GO:0007005	mitochondrion organization	3.8e-25	5.2e-22	78.23	212	[AGO2, Aats-his, Aats-tyr-m, Adck, Atg12, Atg17, Atg18a, Atg2, Atg3, Atg4a, Atg4b, Atg7, Atg8b, Atg9, Baldspot, CG10340, CG11110, CG11722, CG11779, CG11975, CG12379, CG12413, CG12848, CG13018, CG13163, CG14130, CG14483, CG14806, CG14894, CG17726, CG17996, CG2658, CG3021, CG3499, CG4610, CG4679, CG4908, CG5010, CG5059, CG5463, CG5676, CG5903, CG6094, CG6412, CG6512, CG6878, CG7382, CG7506, CG7772,…	None
GO:0045930	negative regulation of mitotic cell cycle	4e-25	5.4e-22	90.7	117	[14-3-3epsilon, Ald, Aven, BRWD3, BuGZ, Bub1, Bub3, CDC45L, CG10336, CG14020, CG15237, CG17249, CHES-1-like, CSN1b, CSN3, CSN4, CSN5, CSN6, CSN7, CSN8, Cdk1, Cdk8, Chro, Cul1, Cul4, CycA, CycC, CycG, Dsor1, E(bx), E2f2, Egfr, FANCI, Fancd2, Imp, Kap-alpha3, Lis-1, M1BP, MBD-R2, MED17, MED4, Mad, Mad1, Mcm3, Mcm7, Mnn1, Mnt, Mps1, Mtor, Not1, Pop2, Rbf, Rcd1, Rcd5, RecQ4, RecQ5, Rga, RpA-70, RpII1…	None
GO:0045786	negative regulation of cell cycle	4.5e-25	6.1e-22	88.36	129	[14-3-3epsilon, Ald, Aven, BRWD3, BuGZ, Bub1, Bub3, CDC45L, CG10336, CG14020, CG15237, CG17249, CG17816, CHES-1-like, CSN1b, CSN3, CSN4, CSN5, CSN6, CSN7, CSN8, Cdk1, Cdk8, Cep97, Chro, Cp110, Cul1, Cul4, CycA, CycC, CycG, Dsor1, E(bx), E2f2, Egfr, FANCI, Fancd2, Imp, Kap-alpha3, Lis-1, M1BP, MBD-R2, MED17, MED4, Mad, Mad1, Mcm3, Mcm7, Mer, Mi-2, Mnn1, Mnt, Mos, Mps1, Mtor, Not1, Pop2, Pten, Rbf,…	None
GO:0044265	cellular macromolecule catabolic process	1.3e-24	1.7e-21	72.8	289	[26-29-p, AGO1, AGO2, ALiX, APC10, Ate1, BTBD9, Bruce, CG10435, CG11044, CG11486, CG11658, CG11982, CG11999, CG12163, CG12362, CG13690, CG13917, CG15814, CG17068, CG2010, CG2091, CG2126, CG2247, CG30105, CG30382, CG31357, CG31855, CG32676, CG32850, CG3295, CG3308, CG33144, CG3356, CG3499, CG3857, CG40045, CG4238, CG43980, CG4911, CG5003, CG5087, CG5199, CG5604, CG5823, CG5961, CG6171, CG6610, CG6…	None
GO:0031399	regulation of protein modification process	2.1e-24	2.8e-21	75.31	244	[14-3-3epsilon, 14-3-3zeta, ALiX, ASPP, ATPsynD, Abi, Ada2a, Ada2b, Ada3, Alg-2, Aplip1, Ask1, Atac2, Atg17, Atg9, CDK2AP1, CG10754, CG12084, CG13994, CG14184, CG16903, CG17124, CG17514, CG2469, CG30159, CG30291, CG3198, CG33276, CG4849, CG5068, CG6345, CG6686, CG6907, CG6966, CG7427, CG8009, CG8312, CG8441, CG9246, CG9286, CG9951, CSN8, Caf1-55, Cand1, Cbl, Cdc37, Cdc42, Cdk12, Cdk7, CkIIalpha, …	None
GO:0048285	organelle fission	1e-23	1.3e-20	71.04	314	[14-3-3epsilon, AGO2, APC10, APC7, Arf51F, Arfrp1, Arl2, Arp1, Asciz, B52, Bap55, BicC, Blm, BuGZ, Bub1, Bub3, CG10336, CG11414, CG11788, CG11839, CG13599, CG13827, CG15237, CG16941, CG3326, CG34001, CG3436, CG4203, CG42787, CG7772, CG8188, CanB2, Cap-D2, Cap-D3, Cap-G, Cdc16, Cdc27, Cdc37, Cdk1, Cdk7, Cep135, Chro, CkIIalpha, Cks30A, Cog7, CycA, CycB, CycB3, CycE, CycG, DCTN1-p150, DCTN2-p50, Dh…	None
GO:0071826	ribonucleoprotein complex subunit organization	4e-23	5.3e-20	85.44	135	[AGO1, AGO2, Adam, Atx2, CG10055, CG10144, CG10306, CG10754, CG11486, CG11583, CG11837, CG12320, CG12325, CG13163, CG13185, CG14641, CG1646, CG16941, CG17737, CG2807, CG3198, CG32708, CG33158, CG4022, CG4806, CG5642, CG6015, CG6686, CG6712, CG6841, CG7006, CG7102, CG7488, CG7564, CG8549, CG9107, CG9667, Cp1, DCP1, DCP2, Dcr-1, Dcr-2, Dhc64C, Dim1, Dredd, EF-G2, Edc3, FBXO11, Gem2, Gem3, HBS1, HPS…	None
GO:0048646	anatomical structure formation involved in morphogenesis	6.2e-23	8.3e-20	66.88	420	[14-3-3epsilon, 14-3-3zeta, AGO1, AGO2, AP-1-2beta, AP-2mu, Abd-B, Abl, Act5C, Act88F, Actn, Akt1, Ance, Apc, Arf51F, Arl6, Arp3, Arpc1, BicD, Bsg, Btk29A, Bug22, CG13366, CG14020, CG14367, CG30382, CG30441, CG31751, CG43370, CG5142, CG5458, CG5964, CG8116, CLIP-190, CSN1b, CSN3, CSN5, CSN7, Cad74A, Cad99C, Caf1-55, CalpA, CanB2, Cap-G, Capr, Cby, Cdc42, Cdc7, Cdk1, CdsA, Ced-12, Cep135, Cep89, C…	None
GO:0000075	cell cycle checkpoint	7.1e-23	9.4e-20	90.6	106	[14-3-3epsilon, Ald, BRWD3, BuGZ, Bub1, Bub3, CDC45L, CG10336, CG15237, CG17249, CG9578, CHES-1-like, CSN1b, CSN3, CSN4, CSN5, CSN6, CSN7, CSN8, Cdk1, Cdk8, Chro, Cul1, Cul4, CycC, Dsor1, E(bx), FANCI, Fancd2, Imp, Kap-alpha3, Lis-1, M1BP, MBD-R2, MED17, MED4, Mad1, Mcm3, Mcm7, Mnn1, Mps1, Mtor, Not1, Pop2, Rad1, Rbf, Rcd1, Rcd5, RecQ4, RfC4, Rga, RpA-70, RpII15, RpII18, RpII215, Rpb4, Rpb5, Rpb8…	None
GO:1901988	negative regulation of cell cycle phase transition	8.2e-23	1e-19	91.15	103	[14-3-3epsilon, Ald, Aven, BRWD3, BuGZ, Bub1, Bub3, CDC45L, CG15237, CHES-1-like, CSN1b, CSN3, CSN4, CSN5, CSN6, CSN7, CSN8, Cdk1, Cdk8, Chro, Cul1, Cul4, CycA, CycC, CycG, Dsor1, E(bx), E2f2, Egfr, FANCI, Imp, Kap-alpha3, M1BP, MBD-R2, MED17, MED4, Mad, Mad1, Mcm3, Mcm7, Mnn1, Mnt, Mps1, Mtor, Not1, Pop2, Rbf, Rcd1, Rcd5, RecQ4, Rga, RpA-70, RpII15, RpII18, RpII215, Rpb4, Rpb5, Rpb8, SF2, SkpA, …	None
GO:1901991	negative regulation of mitotic cell cycle phase transition	8.2e-23	1e-19	91.15	103	[14-3-3epsilon, Ald, Aven, BRWD3, BuGZ, Bub1, Bub3, CDC45L, CG15237, CHES-1-like, CSN1b, CSN3, CSN4, CSN5, CSN6, CSN7, CSN8, Cdk1, Cdk8, Chro, Cul1, Cul4, CycA, CycC, CycG, Dsor1, E(bx), E2f2, Egfr, FANCI, Imp, Kap-alpha3, M1BP, MBD-R2, MED17, MED4, Mad, Mad1, Mcm3, Mcm7, Mnn1, Mnt, Mps1, Mtor, Not1, Pop2, Rbf, Rcd1, Rcd5, RecQ4, Rga, RpA-70, RpII15, RpII18, RpII215, Rpb4, Rpb5, Rpb8, SF2, SkpA, …	None
GO:0000280	nuclear division	1.9e-22	2.6e-19	70.73	302	[14-3-3epsilon, AGO2, APC10, APC7, Arf51F, Arfrp1, Arl2, Arp1, Asciz, B52, Bap55, BicC, Blm, BuGZ, Bub1, Bub3, CG10336, CG11414, CG11788, CG11839, CG13599, CG15237, CG16941, CG3326, CG34001, CG3436, CG4203, CG42787, CG8188, CanB2, Cap-D2, Cap-D3, Cap-G, Cdc16, Cdc27, Cdc37, Cdk1, Cdk7, Cep135, Chro, CkIIalpha, Cks30A, Cog7, CycA, CycB, CycB3, CycE, CycG, DCTN1-p150, DCTN2-p50, Dhc64C, Diap1, Diap…	None
GO:0016477	cell migration	2e-22	2.7e-19	74.22	239	[14-3-3epsilon, Aats-tyr, Abd-B, Abl, Abp1, Ack, Akt1, Apc, Arl1, BicC, CAP, CASK, CG11178, CG44774, CG4552, CG6509, CG8155, CSN5, CalpB, Catsup, Cbl, Cdc42, Ced-12, Cerk, Crk, Csk, Dad, Dhc64C, Diap1, Dl, Dll, Dsor1, EcR, Egfr, Fpps, Gbeta13F, Ggamma1, Gli, Hakai, Hem, Hmgcr, Hop, Hrb27C, Hrs, Invadolysin, Jafrac1, Kat60, Krn, LanA, Lis-1, Mad, Mdr49, Mhc, Mkk4, Mnt, Mrtf, Msp300, Mtl, Mulk, N, …	None
GO:0010948	negative regulation of cell cycle process	2.8e-22	3.7e-19	88.89	112	[14-3-3epsilon, Ald, Aven, BRWD3, BuGZ, Bub1, Bub3, CDC45L, CG15237, CG17816, CHES-1-like, CSN1b, CSN3, CSN4, CSN5, CSN6, CSN7, CSN8, Cdk1, Cdk8, Cep97, Chro, Cp110, Cul1, Cul4, CycA, CycC, CycG, Dsor1, E(bx), E2f2, Egfr, FANCI, Imp, Kap-alpha3, M1BP, MBD-R2, MED17, MED4, Mad, Mad1, Mcm3, Mcm7, Mi-2, Mnn1, Mnt, Mps1, Mtor, Not1, Pop2, Rbf, Rcd1, Rcd5, RecQ4, Rga, RpA-70, RpII15, RpII18, RpII215, …	None
GO:0042127	regulation of cell proliferation	3.5e-22	4.7e-19	80.09	169	[AGO2, Abl, Ack, Ack-like, Akt1, Atu, Axud1, Bgb, Btk29A, CG10336, CG10738, CG17059, CG17565, CG5033, CG5214, CG7834, CG9293, COX4, COX5A, COX7C, CSN5, Ca-alpha1D, Caf1-55, Cat, Cbl, Csk, Cul5, CycE, Cyt-b5, Cyt-b5-r, DCTN3-p24, DENR, Dap160, Dl, Dll, Doa, Dronc, E(spl)mgamma-HLH, E2f1, EcR, Egfr, FER, Fak, Fmr1, Hop, Hsp83, InR, Jra, Kr, Krn, Lam, LanA, MAGE, MED10, MED11, MED22, MED27, MED31, M…	None
GO:0008219	cell death	5.2e-22	6.8e-19	70.69	299	[AGO2, AIF, ASPP, Aac11, Aatf, Abd-B, Ack, Ack-like, Acn, Akap200, Akt1, Aldh, Apc, Appl, Atg1, Atg101, Atg12, Atg16, Atg17, Atg18a, Atg2, Atg3, Atg4a, Atg4b, Atg6, Atg7, Atg9, Atx2, Axn, BI-1, BRWD3, Bruce, CG12163, CG14130, CG14806, CG14812, CG14995, CG15120, CG31357, CG32202, CG4332, CG5059, CG5254, CG7546, CG7860, CG8149, CIAPIN1, CaMKII, Cam, Cbl, Cdc7, Cdk5, Cdk7, Cerk, Chc, Che-13, Clbn, C…	None
GO:0007093	mitotic cell cycle checkpoint	6.7e-22	8.8e-19	91.51	97	[14-3-3epsilon, Ald, BRWD3, BuGZ, Bub1, Bub3, CDC45L, CG10336, CG15237, CG17249, CHES-1-like, CSN1b, CSN3, CSN4, CSN5, CSN6, CSN7, CSN8, Cdk1, Cdk8, Chro, Cul1, Cul4, CycC, Dsor1, E(bx), FANCI, Fancd2, Imp, Kap-alpha3, Lis-1, M1BP, MBD-R2, MED17, MED4, Mad1, Mcm3, Mcm7, Mnn1, Mps1, Mtor, Not1, Pop2, Rbf, Rcd1, Rcd5, RecQ4, Rga, RpA-70, RpII15, RpII18, RpII215, Rpb4, Rpb5, Rpb8, SF2, SkpA, Spindly…	None
GO:0007034	vacuolar transport	7.5e-22	9.9e-19	89.74	105	[AP-1mu, Acsl, AnxB9, Arf102F, Arf51F, Arf79F, Arl1, Arl2, Arl5, Arr2, Atg6, Blos1, Blos3, CG10011, CG10103, CG10144, CG1116, CG11753, CG30423, CG32113, CG32758, CG33635, CG4074, CG5734, CG6903, Ccz1, Chmp1, Egfr, Exo84, Hrs, IKKepsilon, Klp98A, Lerp, Membrin, Mer, Mon1, Rab14, Rab35, Rab6, Rab7, Rab9, Rbsn-5, RhoGAP68F, Rich, SIDL, SWIP, Sbf, Sec5, Sec6, Snx1, Snx6, Stam, Syx7, TSG101, Tor, Ubc6…	None
GO:0022618	ribonucleoprotein complex assembly	9.6e-22	1.2e-18	85.71	126	[AGO1, AGO2, Adam, Atx2, CG10055, CG10144, CG10306, CG10754, CG11486, CG11583, CG11837, CG12320, CG12325, CG13185, CG14641, CG1646, CG16941, CG17737, CG2807, CG3198, CG32708, CG33158, CG4022, CG4806, CG5642, CG6015, CG6686, CG6712, CG6841, CG7006, CG7102, CG7488, CG7564, CG8549, CG9107, CG9667, Cp1, DCP1, DCP2, Dcr-1, Dcr-2, Dhc64C, Dim1, Dredd, Edc3, FBXO11, Gem2, Gem3, HPS4, Int6, IntS6, LSm1, …	None
GO:0044802	single-organism membrane organization	2.4e-21	3.1e-18	77.5	186	[128up, ATP8B, Ank, Ank2, Arl1, Arp3, Atg4a, Atg4b, Bsg25D, CDase, CG10420, CG11753, CG12241, CG14130, CG1598, CG2023, CG3149, CG31729, CG31935, CG32022, CG32082, CG32442, CG33298, CG3703, CG4041, CG42321, CG4942, CG5059, CG5447, CG5745, CG5885, CG5903, CG5916, CG6512, CG7324, CG8155, CG9356, CG9853, CLS, Cdc42, Cip4, Crag, Dd, Drp1, EndoB, Exo84, Fur1, GAA1, GABA-B-R2, GAPsec, Gos28, Grip, Gtp-b…	None
GO:0033365	protein localization to organelle	3.8e-21	5e-18	78.64	173	[128up, Act57B, Akt1, Arl1, Arl5, Arr2, Atg6, Baldspot, CG10420, CG10688, CG11110, CG11753, CG11779, CG12379, CG13887, CG14894, CG14977, CG1598, CG30441, CG31935, CG32022, CG32113, CG32164, CG32165, CG5742, CG5885, CG6512, CG6540, CG7382, CG7791, CG8004, CG8531, CG9393, CG9853, CaMKII, Cam, Cas, Cnb, Cul4, DCTN1-p150, Dhc64C, Diap2, Fs(2)Ket, GCC88, Gmap, Golgin245, Gp210, Grip, Gtp-bp, His2Av, H…	None
GO:0000226	microtubule cytoskeleton organization	4e-21	5.3e-18	72.54	251	[14-3-3epsilon, 14-3-3zeta, Act57B, Ank2, Apc, Arl2, BicC, BicD, Bsg25D, BuGZ, Bug22, CG11876, CG17816, CG3326, CG3967, CG42787, CG4537, CG5458, CG5525, CG6664, CG7033, CG8036, CG8142, CG8258, CHORD, CaMKII, Cam, Cby, Cdc5, Cep135, Cep97, Chc, Cks30A, Cnb, Cnot4, Cp110, DCTN1-p150, DCTN2-p50, Dhc64C, Diap1, Diap2, Dlic, Eb1, Fib, Fmr1, Galphai, Gprk1, Grip75, Grip84, Grip91, His2Av, Hsc70-3, Hsp8…	None
GO:0016197	endosomal transport	4.7e-21	6.2e-18	91.26	94	[AP-1mu, Acsl, AnxB9, Arf102F, Arf51F, Arf79F, Arl1, Arl2, Arl5, Atg6, Blos1, Blos3, CG10011, CG10103, CG10144, CG1116, CG11753, CG30423, CG32758, CG33635, CG4074, CG5734, Ccz1, Chmp1, Egfr, Exo84, Hrs, IKKepsilon, Klp98A, Membrin, Mer, Mon1, Rab14, Rab35, Rab6, Rab7, Rab9, Rbsn-5, RhoGAP68F, Rich, SIDL, SWIP, Sbf, Sec5, Sec6, Snx1, Snx6, Stam, Syx7, TSG101, Tor, Ubc6, Vamp7, Vha68-2, VhaM8.9, Vp…	None
GO:0048870	cell motility	7.2e-21	9.4e-18	72.51	248	[14-3-3epsilon, Aats-tyr, Abd-B, Abl, Abp1, Ack, Akt1, Apc, Arl1, BicC, Bug22, CAP, CASK, CG11178, CG44774, CG4552, CG6509, CG8155, CSN5, CalpB, Catsup, Cbl, Cdc42, Ced-12, Cerk, Crk, Csk, DCX-EMAP, Dad, Dhc16F, Dhc64C, Diap1, Dl, Dll, Dpy-30L2, Dsor1, EcR, Egfr, Fpps, Gbeta13F, Ggamma1, Gli, HSPC300, Hakai, Hem, Hmgcr, Hop, Hrb27C, Hrs, Invadolysin, Jafrac1, Kat60, Krn, LanA, Lis-1, Mad, Mdr49, …	None
GO:0018205	peptidyl-lysine modification	1.1e-20	1.5e-17	82.93	136	[Act87E, Ada1-1, Ada2a, Ada2b, Ada3, Aos1, Art1, Art4, Atac1, Atac2, Atac3, Bap55, Brd8, CG11412, CG11539, CG12316, CG2051, CG2469, CG32732, CG3967, CG4449, CG4452, CG4565, CG5013, CG6907, CG8005, CG9154, CG9246, CG9293, CG9643, Caf1-55, Cfp1, Chrac-14, CoRest, D12, DMAP1, Dpy-30L2, E(Pc), E(z), Eaf6, Elp3, FRG1, G9a, Gas41, Gcn5, Gug, HDAC1, HDAC3, HDAC4, Hcf, Hcs, Hmt4-20, Ing3, Jarid2, Lpt, MA…	None
GO:0010256	endomembrane system organization	1.3e-20	1.7e-17	79.6	160	[AP-1gamma, AP-1mu, ATP8B, Abi, Ank, Ank2, Arl1, Arp3, Bsg25D, CG10075, CG10738, CG11753, CG12393, CG14020, CG1598, CG16817, CG31650, CG31935, CG32022, CG32082, CG32442, CG33298, CG4041, CG43322, CG4848, CG5196, CG5447, CG5510, CG7456, CG8230, CG8735, CG9008, CG9356, CG9853, COX4, Cad96Ca, Cdc42, Chc, Cip4, ClC-c, Cog7, Crag, Dd, EfTuM, EndoB, Exo84, GAA1, GM130, GPHR, Gmap, Golgin84, Grasp65, Hs…	None
GO:0051345	positive regulation of hydrolase activity	1.7e-20	2.2e-17	78.34	170	[7B2, Als2, ArfGAP1, ArfGAP3, Asap, Asx, Axn, BHD, Bet3, Bet5, CG10188, CG1116, CG12241, CG1416, CG14806, CG14977, CG1657, CG16896, CG17883, CG18659, CG30440, CG31935, CG3309, CG34408, CG3703, CG4041, CG42684, CG43658, CG4552, CG5110, CG5189, CG5521, CG5745, CG5916, CG7324, CG7742, CG7787, CG8155, CG8243, CG8531, Ccz1, CdGAPr, Cdep, Ced-12, CenB1A, CenG1A, Che-13, Crag, Cul3, Cyt-c-p, Dark, Dhit,…	None
GO:0051656	establishment of organelle localization	1.9e-20	2.5e-17	76.64	187	[AGO2, AP-1-2beta, AP-1gamma, AP-1mu, AP-1sigma, AP-2alpha, AP-2mu, AP-2sigma, Amph, Aplip1, Arf102F, Arf51F, Arf79F, Arfrp1, Arl1, Arl2, Arp1, BicD, Blos1, CASK, CDase, CG31251, CG31935, CG32409, CG6664, CG7686, Chc, Chro, Clc, Cp190, Csp, CycB, DCTN1-p150, DCTN4-p62, Dap160, Dhc64C, Drp1, Eb1, Eps-15, Esyt2, Exo70, Exo84, Fmr1, GABA-B-R2, Galphai, Git, Gos28, Gprk1, Hrs, Incenp, Khc, Khc-73, Kl…	None
GO:0050767	regulation of neurogenesis	2.2e-20	2.8e-17	77.78	175	[AGO2, Abl, Akt1, Arpc1, BRWD3, CG30382, CG34380, CG4061, CG42261, CG5214, CG6353, CG7834, CHORD, COX4, COX5A, COX7C, CadN, Cas, Cdc42, DAAM, Dap160, Dhc64C, Dl, Dlic, Dscam1, E(spl)mgamma-HLH, EcR, Elp3, Fas2, Fmr1, G9a, GM130, Galphao, Gprk1, HDAC1, Hs3st-B, Imp, Kr-h1, LIMK1, Lar, Liprin-alpha, Lis-1, MAGE, MED10, MED11, MED22, MED27, MED31, MED4, MED6, Mbs, Mcm10, Mctp, Mer, Mical, Mnt, Myc, …	None
GO:0007608	sensory perception of smell	2.3e-20	3e-17	14.29	24	[ATP8B, Bx42, CaMKII, Cam, Dyrk2, Galphaq, Ir25a, Ir76b, Itp-r83A, Kap3, Klp64D, Klp68D, Obp56d, Pino, Tk, eag, eg, if, mew, mys, pdm3, rdgA, scrib, sws]	None
GO:0007067	mitotic nuclear division	3.8e-20	4.9e-17	74.64	209	[14-3-3epsilon, AGO2, APC10, APC7, Arfrp1, Arl2, Arp1, Asciz, B52, Bap55, BicC, BuGZ, Bub1, Bub3, CG10336, CG11414, CG11788, CG11839, CG13599, CG15237, CG16941, CG3326, CG34001, CG3436, CG4203, CG42787, CG8188, Cap-D2, Cap-D3, Cap-G, Cdc16, Cdc27, Cdc37, Cdk1, Cdk7, Cep135, Chro, CkIIalpha, CycA, CycB, CycB3, CycE, DCTN1-p150, DCTN2-p50, Dhc64C, Diap1, Diap2, Dlc90F, Dlic, Eb1, Fs(2)Ket, Gie, Glu…	None
GO:0016072	rRNA metabolic process	4.5e-20	5.8e-17	86.61	110	[Bka, CG10341, CG11447, CG11837, CG12301, CG12325, CG12333, CG12975, CG13096, CG13097, CG13185, CG14100, CG14210, CG14543, CG14683, CG1542, CG15535, CG15916, CG1671, CG17652, CG1789, CG2260, CG2875, CG2972, CG3071, CG32069, CG32075, CG32409, CG32708, CG3527, CG3570, CG3735, CG3817, CG4022, CG4038, CG4338, CG4364, CG4554, CG4866, CG5033, CG5589, CG6686, CG6712, CG6724, CG7137, CG7246, CG7275, CG76…	None
GO:0044773	mitotic DNA damage checkpoint	5.3e-20	6.9e-17	94.05	79	[14-3-3epsilon, Ald, BRWD3, CDC45L, CG10336, CHES-1-like, CSN1b, CSN3, CSN4, CSN5, CSN6, CSN7, CSN8, Cdk1, Cdk8, Cul1, Cul4, CycC, Dsor1, E(bx), FANCI, Fancd2, Imp, Kap-alpha3, M1BP, MBD-R2, MED17, MED4, Mcm3, Mcm7, Mnn1, Not1, Pop2, Rbf, Rcd1, Rcd5, RecQ4, Rga, RpA-70, RpII15, RpII18, RpII215, Rpb4, Rpb5, Rpb8, SF2, SkpA, Spt5, Su(var)2-10, Tango6, Tctp, Topors, alien, betaTub60D, dgt1, eIF4G, g…	None
GO:0007017	microtubule-based process	5.9e-20	7.6e-17	68.38	320	[14-3-3epsilon, 14-3-3zeta, Act57B, Ank2, Apc, Aplip1, Arfrp1, Arl2, Arp1, Arp10, Atg1, BicC, BicD, Bsg25D, BuGZ, Bug22, CG11876, CG14535, CG17528, CG17816, CG30441, CG3326, CG3967, CG42787, CG42837, CG4537, CG5142, CG5458, CG5525, CG6664, CG7033, CG7276, CG8031, CG8036, CG8142, CG8258, CG8407, CG9313, CHORD, CLIP-190, CaMKII, Cam, Cby, Cdc5, Cep135, Cep97, Chc, Che-13, Cks30A, Cnb, Cnot4, Cp110,…	None
GO:0006364	rRNA processing	8.2e-20	1e-16	86.51	109	[Bka, CG10341, CG11447, CG11837, CG12301, CG12325, CG12333, CG12975, CG13096, CG13097, CG13185, CG14100, CG14210, CG14543, CG14683, CG1542, CG15535, CG15916, CG1671, CG17652, CG1789, CG2260, CG2875, CG2972, CG3071, CG32069, CG32075, CG32409, CG32708, CG3527, CG3570, CG3735, CG3817, CG4022, CG4038, CG4338, CG4364, CG4554, CG4866, CG5033, CG5589, CG6686, CG6712, CG6724, CG7137, CG7246, CG7275, CG76…	None
GO:1902582	single-organism intracellular transport	8.1e-20	1e-16	76.35	184	[128up, ATPsynO, Act57B, Akt1, Ank, Ank2, Aplip1, Arfrp1, Arp1, Atg1, Atg4a, Atg4b, Baldspot, CG10420, CG11779, CG12379, CG30441, CG32164, CG32165, CG32442, CG42837, CG5142, CG5447, CG5885, CG6512, CG6540, CG7382, CG8531, COX5B, CaMKII, Cam, Cas, Cby, Che-13, Cul4, DCTN1-p150, DCTN2-p50, DCTN5-p25, Dhc64C, Diap2, Dlc90F, Dlic, Fbp1, Fs(2)Ket, Gp210, Grip, Gtp-bp, Hop, JhI-1, Kap-alpha1, Kap-alpha…	None
GO:0007264	small GTPase mediated signal transduction	9.2e-20	1.1e-16	76.47	182	[14-3-3epsilon, 14-3-3zeta, Akap200, Als2, Arf102F, Arf51F, Arf79F, ArfGAP1, Arfrp1, Arl1, Arl2, Arl4, Arl5, Arl6, CG10188, CG10754, CG1657, CG18659, CG30440, CG31935, CG3198, CG3402, CG34408, CG3630, CG42541, CG42684, CG43658, CG4849, CG5521, CG6607, CG6686, CG7787, CG8519, CRMP, CdGAPr, Cdc37, Cdc42, Cdep, Cdk12, CenG1A, Cka, Crag, Dsor1, Efa6, Exn, Fgop2, Fip1, Fnta, GEFmeso, Gdi, Gie, Gprk1, …	None
GO:0006605	protein targeting	1.1e-19	1.4e-16	79.38	154	[128up, Act57B, Akt1, Ank, Ank2, Arl1, Arl5, Arr2, Atg4a, Atg4b, Atg6, Baldspot, CG10420, CG10688, CG11110, CG11753, CG11779, CG12379, CG14894, CG32113, CG32164, CG32165, CG5447, CG5885, CG6512, CG6540, CG7382, CG7791, CG8004, CG8531, CG9393, CaMKII, Cam, Cas, Cul4, Diap2, Fs(2)Ket, GCC88, Gmap, Golgin245, Gp210, Grip, Gtp-bp, Hop, Kap-alpha1, Kap-alpha3, Karybeta3, KrT95D, Membrin, Mtor, Nup133,…	None
GO:0006281	DNA repair	1.1e-19	1.5e-16	80.33	147	[AP-2mu, AlkB, Arp5, Arp8, Bap55, Blm, CDC45L, CG13690, CG18004, CG3326, CG4078, CG4449, CG5181, CG5316, CG6171, CG9272, CG9601, Caf1-180, Caf1-55, Cap-D3, Cdc7, CkIalpha, CycG, DMAP1, DNA-ligI, DNApol-alpha180, DNApol-epsilon255, DNApol-epsilon58, DNApol-eta, DNApol-gamma35, DNApol-iota, Ddx1, Egfr, Eph, Ercc1, Etl1, FANCI, Fancd2, Fancl, Fancm, Fen1, Gen, Gnf1, His2Av, Imp, Ino80, Irbp, Ku80, L…	None
GO:0023014	signal transduction by protein phosphorylation	1.2e-19	1.5e-16	81.03	141	[14-3-3epsilon, 14-3-3zeta, ALiX, ATPsynD, Alg-2, Aplip1, Ask1, Atf-2, Atg9, Btk29A, CG10754, CG14184, CG30159, CG3198, CG33276, CG4849, CG6686, Cdc37, Cdc42, Cdc7, Cdk12, Cka, Crk, Dhx15, Doa, Dsor1, Fak, Fgop2, Fip1, Fnta, GckIII, Hmgcr, Jra, Krn, M1BP, MAPk-Ak2, MKP-4, Mef2, Mekk1, Mkk4, Mkp, Mkp3, Mnn1, Mob4, Mos, Mtl, N, Nf-YB, PDZ-GEF, POSH, PSR, Pak, Pak3, Pp1-87B, Prp19, Ptp61F, Rac1, Rac…	None
GO:0042325	regulation of phosphorylation	1.1e-19	1.5e-16	75.59	192	[14-3-3epsilon, 14-3-3zeta, ALiX, ASPP, ATPsynD, Abi, Alg-2, Aplip1, Ask1, Atg17, Atg9, CDK2AP1, CG10754, CG14184, CG16903, CG17124, CG17514, CG30159, CG30291, CG3198, CG33276, CG4849, CG6345, CG6686, CG6907, CG8312, CG8441, CG9286, Cbl, Cdc37, Cdc42, Cdk12, Cdk7, CkIIbeta, Cka, Cks30A, Crk, CycA, CycB, CycB3, CycC, CycD, CycE, CycG, CycH, CycK, CycT, CycY, Dad, Dap160, Dg, Dhx15, Dsor1, Egfr, El…	None
GO:0012501	programmed cell death	1.9e-19	2.4e-16	70.34	268	[AGO2, AIF, ASPP, Aac11, Aatf, Abd-B, Ack, Ack-like, Acn, Akap200, Akt1, Apc, Atg1, Atg101, Atg12, Atg16, Atg17, Atg18a, Atg2, Atg3, Atg4a, Atg4b, Atg6, Atg7, Atg9, BI-1, BRWD3, Bruce, CG12163, CG14130, CG14806, CG14812, CG14995, CG31357, CG32202, CG4332, CG5059, CG5254, CG7546, CG7860, CG8149, CIAPIN1, CaMKII, Cam, Cdc7, Cdk5, Cdk7, Cerk, Chc, Che-13, Clbn, Cp1, Csk, Cul1, Cul3, CycE, Cyp1, Cyt-…	None
GO:0040029	regulation of gene expression, epigenetic	2e-19	2.5e-16	80.45	144	[ADD1, AGO1, AGO2, AP-2mu, Ada3, Adar, Ars2, Atx2, Bap170, Bap55, Bin1, Bub1, CDC45L, CG17265, CG2051, CG40228, CG5877, CG7137, CG8036, CG8677, CRIF, CTCF, Caf1-55, Cbp20, Cbp80, CoRest, Cp1, Cp190, DCP1, DCP2, Dcr-1, Dcr-2, Dg, Dpy-30L2, Dredd, Elp1, FBXO11, FRG1, HDAC1, HDAC3, HPS4, Hen1, Hers, His2Av, Hmt4-20, Hsc70-3, Hsc70-4, Ime4, JHDM2, JIL-1, Kr, Lam, LamC, LanA, MBD-like, MRG15, Mcm10, N…	None
GO:0010389	regulation of G2/M transition of mitotic cell cycle	2.2e-19	2.8e-16	93.02	80	[14-3-3epsilon, Ald, Aven, BRWD3, CDC45L, CSN1b, CSN3, CSN4, CSN5, CSN6, CSN7, CSN8, Cdk1, Cdk8, Cul1, Cul4, CycB3, CycC, Dsor1, E(bx), FANCI, Imp, Kap-alpha3, M1BP, MBD-R2, MED17, MED4, Mcm3, Mcm7, Mfap1, Myb, Not1, PEK, Pop2, Prp38, Rbf, Rcd1, Rcd5, RecQ4, Rga, RpA-70, RpII15, RpII18, RpII215, Rpb4, Rpb5, Rpb8, SF2, Sap30, SkpA, Spt5, Su(var)2-10, Tango6, Tctp, Topors, Xpd, alien, dgt1, eIF4G, …	None
GO:1902749	regulation of cell cycle G2/M phase transition	2.2e-19	2.8e-16	93.02	80	[14-3-3epsilon, Ald, Aven, BRWD3, CDC45L, CSN1b, CSN3, CSN4, CSN5, CSN6, CSN7, CSN8, Cdk1, Cdk8, Cul1, Cul4, CycB3, CycC, Dsor1, E(bx), FANCI, Imp, Kap-alpha3, M1BP, MBD-R2, MED17, MED4, Mcm3, Mcm7, Mfap1, Myb, Not1, PEK, Pop2, Prp38, Rbf, Rcd1, Rcd5, RecQ4, Rga, RpA-70, RpII15, RpII18, RpII215, Rpb4, Rpb5, Rpb8, SF2, Sap30, SkpA, Spt5, Su(var)2-10, Tango6, Tctp, Topors, Xpd, alien, dgt1, eIF4G, …	None
GO:0006399	tRNA metabolic process	2.8e-19	3.6e-16	88.29	98	[Aats-ala, Aats-ala-m, Aats-arg, Aats-asn, Aats-asp, Aats-cys, Aats-gln, Aats-glupro, Aats-gly, Aats-his, Aats-leu, Aats-lys, Aats-met-m, Aats-phe-m, Aats-ser, Aats-thr, Aats-trp, Aats-tyr, Aats-tyr-m, Aats-val, Adat1, CG10189, CG10463, CG10495, CG12975, CG14057, CG14231, CG1427, CG1434, CG14544, CG15014, CG17259, CG1749, CG1750, CG17807, CG18048, CG18528, CG18596, CG18643, CG3021, CG3045, CG3228…	None
GO:0010608	posttranscriptional regulation of gene expression	3.6e-19	4.6e-16	78.16	161	[312, 4EHP, AGO1, AGO2, Aats-leu, Aats-val, Adam, Adar, Ars2, Atx2, Bap55, BicC, CG10306, CG10947, CG14207, CG14749, CG17265, CG17514, CG17737, CG18643, CG33123, CG33785, CG33786, CG4679, CG4866, CG5642, CG5877, CG6094, CG7414, CG9791, CRIF, Cbp20, Cbp80, Cp1, DCP1, DCP2, DENR, Dcr-1, Dcr-2, Dg, Dp, Dp1, Dredd, Elp1, Fmr1, GAPsec, Gcn2, Gem3, HPS4, Hen1, Hrb27C, Hsc70-3, Hsc70-4, Ime4, Int6, IntS…	None
GO:0007095	mitotic G2 DNA damage checkpoint	4.1e-19	5.2e-16	95.89	70	[14-3-3epsilon, Ald, BRWD3, CDC45L, CSN1b, CSN3, CSN4, CSN5, CSN6, CSN7, CSN8, Cdk1, Cdk8, Cul1, Cul4, CycC, Dsor1, E(bx), FANCI, Imp, Kap-alpha3, M1BP, MBD-R2, MED17, MED4, Mcm3, Mcm7, Not1, Pop2, Rbf, Rcd1, Rcd5, RecQ4, Rga, RpA-70, RpII15, RpII18, RpII215, Rpb4, Rpb5, Rpb8, SF2, SkpA, Spt5, Su(var)2-10, Tango6, Tctp, Topors, alien, dgt1, eIF4G, gfzf, gpp, grp, lwr, me31B, mei-41, mei-9, mre11,…	None
GO:0031572	G2 DNA damage checkpoint	4.1e-19	5.2e-16	95.89	70	[14-3-3epsilon, Ald, BRWD3, CDC45L, CSN1b, CSN3, CSN4, CSN5, CSN6, CSN7, CSN8, Cdk1, Cdk8, Cul1, Cul4, CycC, Dsor1, E(bx), FANCI, Imp, Kap-alpha3, M1BP, MBD-R2, MED17, MED4, Mcm3, Mcm7, Not1, Pop2, Rbf, Rcd1, Rcd5, RecQ4, Rga, RpA-70, RpII15, RpII18, RpII215, Rpb4, Rpb5, Rpb8, SF2, SkpA, Spt5, Su(var)2-10, Tango6, Tctp, Topors, alien, dgt1, eIF4G, gfzf, gpp, grp, lwr, me31B, mei-41, mei-9, mre11,…	None
GO:0044774	mitotic DNA integrity checkpoint	4.3e-19	5.4e-16	92.94	79	[14-3-3epsilon, Ald, BRWD3, CDC45L, CG10336, CHES-1-like, CSN1b, CSN3, CSN4, CSN5, CSN6, CSN7, CSN8, Cdk1, Cdk8, Cul1, Cul4, CycC, Dsor1, E(bx), FANCI, Fancd2, Imp, Kap-alpha3, M1BP, MBD-R2, MED17, MED4, Mcm3, Mcm7, Mnn1, Not1, Pop2, Rbf, Rcd1, Rcd5, RecQ4, Rga, RpA-70, RpII15, RpII18, RpII215, Rpb4, Rpb5, Rpb8, SF2, SkpA, Spt5, Su(var)2-10, Tango6, Tctp, Topors, alien, betaTub60D, dgt1, eIF4G, g…	None
GO:0051276	chromosome organization	5.4e-19	6.8e-16	71.35	244	[APC10, APC7, Acf, Ada2b, Arp5, Arp8, Atf-2, Bap60, Blm, Btk29A, BuGZ, Bub1, Bub3, CDC45L, CG11403, CG11788, CG15237, CG2051, CG3326, CG34001, CG4078, CG4203, CG9791, CTCF, CaMKII, Caf1-105, Caf1-180, Caf1-55, Cam, Cap-D2, Cap-D3, Cap-G, Cdc16, Chrac-14, Chro, Cp190, CycA, CycB, DCTN1-p150, Ddx1, Dhc64C, Doa, Dp, Dp1, Dsp1, Eb1, Fancm, Fmr1, GatA, Gie, GluClalpha, Gprk1, HDAC1, HP1b, Hel89B, Hem,…	None
GO:0009057	macromolecule catabolic process	8.2e-19	1e-15	67.65	320	[26-29-p, AGO1, AGO2, ALiX, APC10, Apc, Ate1, Atg1, Atg7, BTBD9, Bruce, CG10435, CG11044, CG11486, CG11658, CG11982, CG11999, CG12163, CG12362, CG13690, CG13917, CG15814, CG17068, CG18815, CG2010, CG2091, CG2126, CG2247, CG30105, CG30382, CG31357, CG31855, CG32676, CG32850, CG3295, CG3308, CG33144, CG3356, CG3499, CG3857, CG40045, CG42296, CG4238, CG43980, CG4911, CG5003, CG5087, CG5199, CG5604, …	None
GO:0006417	regulation of translation	9.2e-19	1.1e-15	79.89	143	[312, 4EHP, AGO1, AGO2, Aats-leu, Aats-val, Adam, Adar, Ars2, Atx2, Bap55, BicC, CG10306, CG10947, CG14207, CG14749, CG17514, CG17737, CG18643, CG33123, CG33785, CG33786, CG4679, CG4866, CG5642, CG6094, CG7414, CG9791, Cbp20, Cbp80, Cp1, DCP1, DCP2, DENR, Dcr-1, Dcr-2, Dg, Dp, Dp1, Dredd, Fmr1, GAPsec, Gcn2, Gem3, HPS4, Hrb27C, Ime4, Int6, IntS6, JhI-1, Lis-1, MCTS1, Myd88, Nbr, Not1, Not10, Not3…	None
GO:0019220	regulation of phosphate metabolic process	1e-18	1.3e-15	72.46	221	[14-3-3epsilon, 14-3-3zeta, ALiX, ASPP, ATPsynD, Abi, AdoR, Alg-2, Aplip1, Ask1, Atg17, Atg9, CDK2AP1, CG10754, CG13994, CG14184, CG14689, CG16903, CG17124, CG17514, CG30159, CG30291, CG3198, CG33276, CG4849, CG5068, CG6345, CG6686, CG6907, CG8009, CG8312, CG8441, CG9286, Cbl, Cdc37, Cdc42, Cdk12, Cdk7, CkIIbeta, Cka, Cks30A, Crk, CycA, CycB, CycB3, CycC, CycD, CycE, CycG, CycH, CycK, CycT, CycY,…	None
GO:0051174	regulation of phosphorus metabolic process	1e-18	1.3e-15	72.46	221	[14-3-3epsilon, 14-3-3zeta, ALiX, ASPP, ATPsynD, Abi, AdoR, Alg-2, Aplip1, Ask1, Atg17, Atg9, CDK2AP1, CG10754, CG13994, CG14184, CG14689, CG16903, CG17124, CG17514, CG30159, CG30291, CG3198, CG33276, CG4849, CG5068, CG6345, CG6686, CG6907, CG8009, CG8312, CG8441, CG9286, Cbl, Cdc37, Cdc42, Cdk12, Cdk7, CkIIbeta, Cka, Cks30A, Crk, CycA, CycB, CycB3, CycC, CycD, CycE, CycG, CycH, CycK, CycT, CycY,…	None
GO:0001932	regulation of protein phosphorylation	1.3e-18	1.7e-15	75.74	178	[14-3-3epsilon, 14-3-3zeta, ALiX, ASPP, ATPsynD, Abi, Alg-2, Aplip1, Ask1, Atg17, Atg9, CDK2AP1, CG10754, CG14184, CG16903, CG17514, CG30159, CG30291, CG3198, CG33276, CG4849, CG6345, CG6686, CG6907, CG8312, CG8441, CG9286, Cbl, Cdc37, Cdc42, Cdk12, Cdk7, CkIIbeta, Cka, Cks30A, Crk, CycA, CycB, CycB3, CycC, CycD, CycE, CycG, CycH, CycK, CycT, CycY, Dap160, Dhx15, Dsor1, Egfr, Elp1, Elp3, Fak, Fgo…	None
GO:0070925	organelle assembly	1.5e-18	1.9e-15	71.69	233	[Act88F, Actn, Arl6, Atg101, Atg12, Atg14, Atg16, Atg17, Atg18a, Atg2, Atg3, Atg4a, Atg4b, Atg6, Atg7, Atg8b, Atg9, Atx2, Bsg, BuGZ, Bug22, CG11486, CG11583, CG11781, CG11975, CG12325, CG13185, CG13366, CG14020, CG14367, CG17816, CG30441, CG32708, CG33158, CG42787, CG43370, CG5142, CG5458, CG5964, CG6712, CG7006, CG7488, CG8116, CG8549, CG9107, CaMKII, Cam, CanB2, Cby, Cep135, Cep89, Cep97, Chd1,…	None
GO:0016458	gene silencing	1.7e-18	2.1e-15	78	156	[ADD1, AGO1, AGO2, AP-2mu, Adar, Ars2, Atx2, Bap170, Bap55, Bin1, Bub1, CDC45L, CG17265, CG2051, CG5877, CG7137, CG8036, CG8677, CRIF, Caf1-55, Cbp20, Cbp80, CoRest, Cp1, Cp190, DCP1, DCP2, Dcr-1, Dcr-2, Dg, Dpy-30L2, Dredd, E(z), Elp1, FBXO11, FRG1, Fmr1, HDAC1, HDAC3, HPS4, Hen1, Hers, His2Av, Hmt4-20, Hr39, Hsc70-3, Hsc70-4, Ime4, JHDM2, JIL-1, Kr, Lam, LamC, LanA, MBD-like, MRG15, Mcm10, Mes-…	None
GO:0080134	regulation of response to stress	1.7e-18	2.2e-15	74.06	197	[AGO2, ALiX, Akt1, Alg-2, Aos1, Aplip1, Ask1, Atg18a, Atg6, Atg7, Atg9, BI-1, Blm, CG10333, CG13994, CG1667, CG17680, CG2051, CG32795, CG3326, CG33276, CG4061, CG4078, CG5044, CG6353, CG7896, CG9925, CYLD, CaMKII, Cad96Ca, Cam, Cap-D3, Cdc42, Cka, Clbn, Crag, Crk, Csp, DMAP1, Dcr-2, Dhx15, Diap2, Dll, Doa, Dredd, E(bx), Egfr, Egm, Eph, Etl1, Fadd, G9a, GILT1, GNBP1, GNBP3, GlyP, Gp150, Gprk1, HBS…	None
GO:0043632	modification-dependent macromolecule catabolic process	2e-18	2.6e-15	73.48	205	[AGO2, ALiX, APC10, Ate1, BTBD9, Bruce, CG10435, CG11044, CG11658, CG11982, CG11999, CG12362, CG13917, CG15814, CG17068, CG2010, CG2126, CG2247, CG30382, CG31357, CG31855, CG32850, CG3295, CG33144, CG3356, CG40045, CG4238, CG43980, CG4911, CG5003, CG5087, CG5199, CG5604, CG5823, CG5961, CG6758, CG7102, CG7694, CG8184, CG8188, CG8786, CG8974, CG9003, CG9426, CG9934, CG9951, CSN3, CSN4, CSN5, Cbl, …	None
GO:0000165	MAPK cascade	2.6e-18	3.2e-15	81.82	126	[14-3-3epsilon, 14-3-3zeta, ALiX, ATPsynD, Alg-2, Aplip1, Ask1, Atf-2, Atg9, Btk29A, CG10754, CG14184, CG30159, CG3198, CG33276, CG4849, CG6686, Cdc37, Cdc42, Cdk12, Cka, Crk, Dhx15, Doa, Dsor1, Fak, Fgop2, Fip1, Fnta, Hmgcr, Jra, Krn, M1BP, MAPk-Ak2, MKP-4, Mef2, Mekk1, Mkk4, Mkp, Mkp3, Mnn1, Mob4, Mos, Mtl, N, Nf-YB, PDZ-GEF, POSH, PSR, Pak, Pp1-87B, Prp19, Ptp61F, Rac1, Rac2, Raf, Rala, Rap1, …	None
GO:0019941	modification-dependent protein catabolic process	2.7e-18	3.4e-15	73.63	201	[AGO2, ALiX, APC10, Ate1, BTBD9, Bruce, CG10435, CG11044, CG11658, CG11982, CG11999, CG12362, CG13917, CG15814, CG17068, CG2010, CG2126, CG2247, CG30382, CG31357, CG31855, CG32850, CG3295, CG33144, CG3356, CG40045, CG4238, CG43980, CG4911, CG5003, CG5087, CG5199, CG5604, CG5823, CG5961, CG6758, CG7102, CG7694, CG8184, CG8188, CG8786, CG8974, CG9003, CG9426, CG9934, CG9951, CSN3, CSN4, CSN5, Cbl, …	None
GO:0034248	regulation of cellular amide metabolic process	2.9e-18	3.6e-15	76.11	172	[312, 4EHP, AGO1, AGO2, Aats-leu, Aats-val, Adam, Adar, Ars2, Atx2, Bap55, BicC, CG10306, CG10947, CG14207, CG14749, CG17514, CG17737, CG18643, CG33123, CG33785, CG33786, CG4679, CG4866, CG5642, CG6094, CG7414, CG9791, Ca-alpha1D, Cbp20, Cbp80, Cp1, DCP1, DCP2, DENR, Dcr-1, Dcr-2, Dg, Diap2, Dll, Dp, Dp1, Dredd, Fadd, Fmr1, GAPsec, Gcn2, Gem3, Gprk2, HPS4, Hel89B, Hrb27C, IKKbeta, Ime4, Int6, Int…	None
GO:0071822	protein complex subunit organization	3e-18	3.8e-15	70.69	246	[ALiX, AdSL, Apc, Arp2, Arp3, Arpc1, Arpc2, Arpc3A, Arpc4, Arpc5, Atx2, B52, Btk29A, CG10340, CG10465, CG11110, CG11722, CG12096, CG13018, CG13126, CG14215, CG14483, CG14749, CG17726, CG17996, CG2046, CG31648, CG32082, CG32164, CG32165, CG34384, CG3803, CG42787, CG43322, CG4908, CG5037, CG5969, CG6094, CG6512, CG6540, CG7382, CG7456, CG7506, CG7770, CG8858, CG9467, CG9588, CIA30, COX6B, CSN1b, CS…	None
GO:0000086	G2/M transition of mitotic cell cycle	4.8e-18	6e-15	90.32	84	[14-3-3epsilon, Ald, Aven, BRWD3, CDC45L, CG5921, CSN1b, CSN3, CSN4, CSN5, CSN6, CSN7, CSN8, Cdk1, Cdk8, Cul1, Cul4, CycB, CycB3, CycC, Dsor1, E(bx), Egfr, FANCI, Imp, Kap-alpha3, M1BP, MBD-R2, MED17, MED4, Mcm3, Mcm7, Mfap1, Myb, Not1, PEK, Pop2, Prp38, Rbf, Rcd1, Rcd5, RecQ4, Rga, RpA-70, RpII15, RpII18, RpII215, Rpb4, Rpb5, Rpb8, SF2, Sap30, SkpA, Spt5, Su(var)2-10, Tango6, Tctp, Topors, Xpd, …	None
GO:0010941	regulation of cell death	4.9e-18	6.1e-15	73.95	193	[Aac11, Aatf, Abd-B, Ack, Akt1, Aldh, Apc, Appl, Atg1, Atg7, Atx2, Axn, BI-1, BRWD3, Bruce, CG14806, CG14812, CG15120, CG31357, CG5059, CG7546, CIAPIN1, Cbl, Che-13, Clbn, Csk, Cul1, Cul3, CycE, Cyt-c-p, DUBAI, Dark, Daxx, Den1, Der-1, Dfd, Diap1, Diap2, Dp, Dredd, Drep1, Drep2, Drice, Dronc, E2f1, E2f2, EcR, Ect4, Egfr, Fadd, Fmr1, Galphaq, H, HDAC3, Hand, Hipk, HtrA2, IKKepsilon, Jra, MAGE, MED…	None
GO:0007391	dorsal closure	5.6e-18	7e-15	86.73	98	[Abl, Ack, Btk29A, Cdc42, Cg25C, Cka, Dok, Egfr, FASN1, FER, Ggamma1, Gprk1, Hakai, InR, Inx3, Jra, Mad, Mbs, Mkk4, Mnt, Mtl, Myo10A, N, Nmt, Nrt, Nrx-IV, PDZ-GEF, POSH, Pak, Pkn, Rab11, Rab30, Rac1, Rac2, Rala, Rap1, Ras85D, Rho1, Rok, Sac1, Sec61alpha, Shark, Src42A, Src64B, Tak1, Traf4, Traf6, Vav, alph, aop, arm, bsk, cbt, chico, cno, cora, crb, cv-c, dib, dlg1, dpp, dsh, ed, emc, ena, fas, g…	None
GO:0006511	ubiquitin-dependent protein catabolic process	6.5e-18	8.1e-15	73.43	199	[AGO2, ALiX, APC10, Ate1, BTBD9, Bruce, CG10435, CG11044, CG11658, CG11982, CG11999, CG12362, CG13917, CG15814, CG17068, CG2010, CG2126, CG2247, CG30382, CG31357, CG31855, CG32850, CG3295, CG33144, CG3356, CG40045, CG4238, CG43980, CG4911, CG5003, CG5087, CG5199, CG5604, CG5823, CG5961, CG6758, CG7102, CG7694, CG8184, CG8188, CG8786, CG8974, CG9003, CG9426, CG9934, CG9951, CSN3, CSN4, CSN5, Cbl, …	None
GO:0050906	detection of stimulus involved in sensory perception	8.5e-18	1e-14	19.12	39	[ATP8B, Arpc1, CG14446, CG14946, CG30382, CG34380, CG42261, CG6018, CG8297, Cby, Dscam1, FKBP59, Fic, Fmr1, Galphao, Ir25a, Ir75d, Ir76b, Lis-1, Mctp, Mnt, NC2beta, Nep3, Piezo, Sbp2, Sdc, Treh, Vha100-1, cac, cact, cpo, dlp, dpr11, hiw, hmw, inaD, mtd, nompC, subdued]	None
GO:0044839	cell cycle G2/M phase transition	1.1e-17	1.4e-14	88.78	87	[14-3-3epsilon, Ald, Aven, BRWD3, CDC45L, CG5921, CSN1b, CSN3, CSN4, CSN5, CSN6, CSN7, CSN8, Cdk1, Cdk8, Cul1, Cul4, CycB, CycB3, CycC, Dsor1, E(bx), Egfr, FANCI, Imp, Kap-alpha3, M1BP, MBD-R2, MED17, MED4, Mcm3, Mcm7, Mfap1, Myb, Not1, PEK, Pop2, Prp38, Rbf, Rcd1, Rcd5, RecQ4, Rga, RpA-70, RpII15, RpII18, RpII215, Rpb4, Rpb5, Rpb8, SF2, Sap30, SkpA, Spt5, Su(var)2-10, Tango6, Tctp, Topors, Xpd, …	None
GO:0006909	phagocytosis	1.6e-17	2e-14	74.89	176	[AMPKalpha, ATPsynB, ATPsyngamma, Abi, Act5C, Act88F, Arp3, Arpc5, Atx2, Axn, BRWD3, Bap170, Bre1, Bx, CG10778, CG11652, CG12071, CG16791, CG17652, CG17754, CG30427, CG31064, CG3494, CG42541, CG42813, CG4552, CG4615, CG5599, CG5745, CG5844, CG5861, CG6091, CG6191, CG6364, CG6479, CG6652, CG7275, CG7367, CG7368, CG7589, CG7593, CHES-1-like, CaBP1, CalpA, Cas, Cdc42, Cdc7, Cdk12, CenB1A, Chi, CkIal…	None
GO:0072594	establishment of protein localization to organelle	1.7e-17	2.2e-14	78.77	141	[128up, Act57B, Akt1, Arl1, Arl5, Arr2, Atg6, Baldspot, CG10420, CG10688, CG11110, CG11753, CG11779, CG12379, CG14894, CG31935, CG32113, CG32164, CG32165, CG5885, CG6512, CG6540, CG7382, CG7791, CG8004, CG8531, CG9393, CaMKII, Cam, Cas, Cul4, Diap2, Fs(2)Ket, GCC88, Gmap, Golgin245, Gp210, Grip, Gtp-bp, Hop, Kap-alpha1, Kap-alpha3, Karybeta3, Membrin, Mtor, Nup133, Nup153, Nup154, Nup160, Nup205,…	None
GO:0022604	regulation of cell morphogenesis	1.8e-17	2.3e-14	76.3	161	[Abi, Abl, Akt1, AnxB11, Arf79F, Arpc1, Arpc2, Asator, Ask1, Atpalpha, BRWD3, CASK, CG12007, CG30382, CG34380, CG3618, CG42261, CG7028, CG7115, CadN, Cdc42, Cdc7, Cdk9, CkIalpha, CycE, CycT, DAAM, Dlic, Dok, Drak, Dscam1, Elp3, FER, Fak, Fas2, Fmr1, Fs(2)Ket, G9a, GM130, Galphao, Ggamma1, Gprk1, HDAC1, HSPC300, Hem, Hop, Hsp83, LIMK1, Lar, Liprin-alpha, Lis-1, MAPk-Ak2, Mctp, Mnt, Moe, Mp20, Mtl,…	None
GO:0044818	mitotic G2/M transition checkpoint	2.3e-17	2.9e-14	93.33	70	[14-3-3epsilon, Ald, BRWD3, CDC45L, CSN1b, CSN3, CSN4, CSN5, CSN6, CSN7, CSN8, Cdk1, Cdk8, Cul1, Cul4, CycC, Dsor1, E(bx), FANCI, Imp, Kap-alpha3, M1BP, MBD-R2, MED17, MED4, Mcm3, Mcm7, Not1, Pop2, Rbf, Rcd1, Rcd5, RecQ4, Rga, RpA-70, RpII15, RpII18, RpII215, Rpb4, Rpb5, Rpb8, SF2, SkpA, Spt5, Su(var)2-10, Tango6, Tctp, Topors, alien, dgt1, eIF4G, gfzf, gpp, grp, lwr, me31B, mei-41, mei-9, mre11,…	None
GO:0006403	RNA localization	3.1e-17	3.9e-14	77.32	150	[AGO2, AP-2mu, Arl1, Bet3, BicD, CDC45L, CG14438, CG14749, CG5382, CG6540, CG8184, CG8671, Cbp80, Chc, CkIIalpha, CkIIbeta, Cp1, D, DCP1, DCTN1-p150, DCTN2-p50, Dbp80, Dcr-1, Dcr-2, Dhc64C, Dl, Dlic, Ets97D, Fmr1, Gmer, Grip75, Hel25E, Hpr1, Hrb27C, Hsp83, JhI-1, Khc, Lasp, Lis-1, Mat89Ba, Mer, Mtor, Ndc1, Nup133, Nup153, Nup154, Nup160, Nup214, Nup54, Nup58, Nup62, Nup75, Nup93-2, Nup98-96, Nxt1…	None
GO:0010972	negative regulation of G2/M transition of mitotic cell cycle	4.4e-17	5.4e-14	92.31	72	[14-3-3epsilon, Ald, Aven, BRWD3, CDC45L, CSN1b, CSN3, CSN4, CSN5, CSN6, CSN7, CSN8, Cdk1, Cdk8, Cul1, Cul4, CycC, Dsor1, E(bx), FANCI, Imp, Kap-alpha3, M1BP, MBD-R2, MED17, MED4, Mcm3, Mcm7, Not1, Pop2, Rbf, Rcd1, Rcd5, RecQ4, Rga, RpA-70, RpII15, RpII18, RpII215, Rpb4, Rpb5, Rpb8, SF2, SkpA, Spt5, Su(var)2-10, Tango6, Tctp, Topors, Xpd, alien, dgt1, eIF4G, gfzf, gpp, grp, lwr, me31B, mei-41, me…	None
GO:1902750	negative regulation of cell cycle G2/M phase transition	4.4e-17	5.4e-14	92.31	72	[14-3-3epsilon, Ald, Aven, BRWD3, CDC45L, CSN1b, CSN3, CSN4, CSN5, CSN6, CSN7, CSN8, Cdk1, Cdk8, Cul1, Cul4, CycC, Dsor1, E(bx), FANCI, Imp, Kap-alpha3, M1BP, MBD-R2, MED17, MED4, Mcm3, Mcm7, Not1, Pop2, Rbf, Rcd1, Rcd5, RecQ4, Rga, RpA-70, RpII15, RpII18, RpII215, Rpb4, Rpb5, Rpb8, SF2, SkpA, Spt5, Su(var)2-10, Tango6, Tctp, Topors, Xpd, alien, dgt1, eIF4G, gfzf, gpp, grp, lwr, me31B, mei-41, me…	None
GO:0043087	regulation of GTPase activity	5.7e-17	7e-14	79.17	133	[Als2, ArfGAP1, ArfGAP3, Asap, Axn, BHD, Bet3, Bet5, CG10188, CG1116, CG12241, CG14977, CG1657, CG16896, CG17883, CG18659, CG30440, CG31935, CG3309, CG34408, CG3703, CG4041, CG42684, CG43658, CG4552, CG5110, CG5189, CG5521, CG5745, CG5916, CG7324, CG7742, CG7787, CG8155, CG8243, CG9135, Ccz1, CdGAPr, Cdep, Ced-12, CenB1A, CenG1A, Crag, Crk, Dhit, Efa6, EndoB, Exn, GAPsec, GEFmeso, Git, Graf, Mon1…	None
GO:0006913	nucleocytoplasmic transport	1.1e-16	1.3e-13	81.25	117	[Abl, Act57B, Akt1, CG14438, CG14749, CG32164, CG32165, CG32409, CG6540, CG7686, CaMKII, Cam, Cas, Clbn, Cul4, Dbp80, Diap2, Fs(2)Ket, Gp210, Grip, Hel25E, Hop, Hph, Hpr1, JhI-1, Kap-alpha1, Kap-alpha3, Karybeta3, Mat89Ba, Mtor, Mys45A, Nmd3, Ns3, Nup133, Nup153, Nup154, Nup160, Nup205, Nup214, Nup358, Nup44A, Nup50, Nup54, Nup58, Nup62, Nup75, Nup93-2, Nup98-96, Nxt1, PCID2, Pen, Phax, Pka-C1, R…	None
GO:0016573	histone acetylation	1e-16	1.3e-13	89.77	79	[Act87E, Ada1-1, Ada2a, Ada2b, Ada3, Atac1, Atac2, Atac3, Bap55, Brd8, CG11412, CG11539, CG12316, CG2051, CG6907, CG9246, CG9293, Caf1-55, Chrac-14, CoRest, D12, DMAP1, E(Pc), Eaf6, Elp3, Gas41, Gcn5, Gug, HDAC1, HDAC3, HDAC4, Hcf, Ing3, MRG15, Mocs2, MrgBP, NAA20, NC2beta, Naa60, Nipped-A, Parg, Pop2, Rpb4, Sap130, Sbf, Set8, Sgf29, Sirt1, Spt20, Spt3, Taf1, Taf12, Tip60, YL-1, Yeti, brm, chm, d…	None
GO:0051169	nuclear transport	1.1e-16	1.3e-13	81.25	117	[Abl, Act57B, Akt1, CG14438, CG14749, CG32164, CG32165, CG32409, CG6540, CG7686, CaMKII, Cam, Cas, Clbn, Cul4, Dbp80, Diap2, Fs(2)Ket, Gp210, Grip, Hel25E, Hop, Hph, Hpr1, JhI-1, Kap-alpha1, Kap-alpha3, Karybeta3, Mat89Ba, Mtor, Mys45A, Nmd3, Ns3, Nup133, Nup153, Nup154, Nup160, Nup205, Nup214, Nup358, Nup44A, Nup50, Nup54, Nup58, Nup62, Nup75, Nup93-2, Nup98-96, Nxt1, PCID2, Pen, Phax, Pka-C1, R…	None
GO:0090305	nucleic acid phosphodiester bond hydrolysis	1.1e-16	1.3e-13	81.56	115	[AGO1, AGO2, BI-1, CG10214, CG1109, CG11486, CG13096, CG13690, CG14057, CG16790, CG16940, CG2145, CG2972, CG30105, CG3160, CG32069, CG32075, CG32409, CG32708, CG33082, CG33260, CG34317, CG5316, CG5626, CG6171, CG6744, CG7728, CG8038, CG8414, CG8461, Clp, Cp1, Cpsf100, Cpsf160, Cpsf73, CstF-64, DCP1, DNApol-alpha180, DNApol-epsilon255, DNApol-epsilon58, Dcr-1, Dcr-2, Ddx1, Dis3, Drep4, Edc3, EndoG…	None
GO:0007265	Ras protein signal transduction	1.7e-16	2.1e-13	77.6	142	[14-3-3epsilon, 14-3-3zeta, Akap200, Als2, Arf79F, ArfGAP1, CG10188, CG10754, CG1657, CG18659, CG30440, CG31935, CG3198, CG3402, CG3630, CG42684, CG43658, CG4849, CG6607, CG6686, CRMP, Cdc37, Cdc42, Cdep, Cdk12, Cka, Crag, Dsor1, Efa6, Exn, Fgop2, Fip1, Fnta, GEFmeso, Gprk1, Graf, Hmgcr, Lk6, Lrr47, M1BP, MESK2, MESK4, MESR3, MESR4, MESR6, Mob4, Mtl, NFAT, Nf1, Pak, PlexA, Pp1-87B, Prp19, PsGEF, …	None
GO:0018394	peptidyl-lysine acetylation	3.1e-16	3.7e-13	88.89	80	[Act87E, Ada1-1, Ada2a, Ada2b, Ada3, Atac1, Atac2, Atac3, Bap55, Brd8, CG11412, CG11539, CG12316, CG2051, CG3967, CG6907, CG9246, CG9293, Caf1-55, Chrac-14, CoRest, D12, DMAP1, E(Pc), Eaf6, Elp3, Gas41, Gcn5, Gug, HDAC1, HDAC3, HDAC4, Hcf, Ing3, MRG15, Mocs2, MrgBP, NAA20, NC2beta, Naa60, Nipped-A, Parg, Pop2, Rpb4, Sap130, Sbf, Set8, Sgf29, Sirt1, Spt20, Spt3, Taf1, Taf12, Tip60, YL-1, Yeti, brm…	None
GO:0048598	embryonic morphogenesis	3.5e-16	4.3e-13	72.59	188	[5-HT2A, AP-1-2beta, Abl, Ack, Apc, Btk29A, CG30382, CG31751, Ca-alpha1D, Cdc42, Cg25C, Cka, Dad, Dll, Dok, Dronc, Drp1, EcR, Egfr, FASN1, FER, Gbeta13F, Ggamma1, Gprk1, Gprk2, Hakai, Hop, InR, Inx2, Inx3, Irp-1A, Jra, Kr, Lac, Mad, Mbs, Mkk4, Mnt, Mtl, Myo10A, N, Nmt, Nrt, Nrx-IV, PDZ-GEF, POSH, Pak, Patj, PhKgamma, Pi3K92E, Pkn, Pld, Plp, Prosalpha6, Ptp61F, Pvf1, Rab11, Rab30, Rac1, Rac2, Raf,…	None
GO:0032543	mitochondrial translation	4.1e-16	4.9e-13	86.87	86	[Aats-his, Aats-tyr-m, CG12413, CG12848, CG13163, CG4679, CG5463, CG6094, CG6412, CG9791, EF-G2, EfTuM, GatA, Thor, bonsai, ico, mRpL1, mRpL10, mRpL11, mRpL12, mRpL13, mRpL15, mRpL16, mRpL17, mRpL18, mRpL19, mRpL2, mRpL20, mRpL21, mRpL22, mRpL23, mRpL24, mRpL27, mRpL28, mRpL3, mRpL30, mRpL32, mRpL33, mRpL34, mRpL35, mRpL36, mRpL37, mRpL38, mRpL39, mRpL4, mRpL40, mRpL41, mRpL42, mRpL43, mRpL44, mR…	None
GO:1904396	regulation of neuromuscular junction development	4.1e-16	4.9e-13	85.32	93	[Abl, Abp1, Acsl, Akt1, Ank2, Arp2, Arp3, CASK, CG10688, CaMKII, Cdc42, Cdk5, Cip4, Cul2, Cul5, DIP-gamma, Dad, Eps-15, Fak, Fas2, Fmr1, Fsn, Galphao, HSPC300, Kat60, LanA, Liprin-gamma, Mad, Med, Mnt, Mob2, Mob4, Nf1, Octbeta2R, PI4KIIIalpha, PIP5K59B, Pak, Patr-1, Rab11, Rae1, RhoGAP68F, RhoGAP92B, S6kII, Sdc, SkpA, Src42A, Src64B, Syn1, Synd, Syp, TBPH, Tbce, Ube3a, WASp, alpha-Spec, atl, beta…	None
GO:0043547	positive regulation of GTPase activity	4.3e-16	5.2e-13	78.66	129	[Als2, ArfGAP1, ArfGAP3, Asap, Axn, BHD, Bet3, Bet5, CG10188, CG1116, CG12241, CG14977, CG1657, CG16896, CG17883, CG18659, CG30440, CG31935, CG3309, CG34408, CG3703, CG4041, CG42684, CG43658, CG4552, CG5110, CG5189, CG5521, CG5745, CG5916, CG7324, CG7742, CG7787, CG8155, CG8243, Ccz1, CdGAPr, Cdep, Ced-12, CenB1A, CenG1A, Crag, Dhit, Efa6, EndoB, Exn, GAPsec, GEFmeso, Git, Graf, Mon1, Nf1, Ocrl, …	None
GO:0001667	ameboidal-type cell migration	4.5e-16	5.4e-13	76.29	148	[Akt1, BicC, CASK, CG4552, CG6509, CG8155, CalpB, Catsup, Cbl, Ced-12, Crk, Dhc64C, Diap1, Dl, Dsor1, EcR, Egfr, Gbeta13F, Ggamma1, Gli, Hakai, Hop, Hrb27C, Hrs, Krn, Lis-1, Mhc, Mkk4, Mrtf, N, Ppat-Dpck, Ptpmeg2, Pu, Pvf1, RN-tre, Rab11, Rab7, Rac1, Rac2, Raf, Rala, Ras85D, Rho1, RhoL, Rme-8, Sdc, Sec5, Sec6, Sema-1a, Sema-2a, Sema-5c, Sin3A, Socs36E, Stam, Stat92E, Tsp26A, Tsp3A, Tsp86D, Vang, …	None
GO:0090132	epithelium migration	4.9e-16	5.9e-13	77.53	138	[Akt1, BicC, CASK, CG4552, CG6509, CG8155, CalpB, Catsup, Cbl, Ced-12, Crk, Dhc64C, Diap1, Dl, Dsor1, EcR, Egfr, Girdin, Gli, Hakai, Hop, Hrb27C, Hrs, Krn, Lis-1, Mhc, Mkk4, Mrtf, N, Ppat-Dpck, Ptpmeg2, Pu, Pvf1, RN-tre, Rab11, Rab7, Rac1, Rac2, Raf, Rala, Ras85D, Rho1, RhoL, Rme-8, Sdc, Sec5, Sec6, Sin3A, Socs36E, Stam, Stat92E, Tsp26A, Tsp3A, Tsp86D, Vang, ab, aop, awd, baz, bbg, bnl, brn, bsk,…	None
GO:0050790	regulation of catalytic activity	5.3e-16	6.4e-13	65.03	344	[14-3-3zeta, 7B2, ASPP, Abi, Acf, Als2, ArfGAP1, ArfGAP3, Asap, Ask1, Asx, Atg17, Axn, BHD, BI-1, Bet3, Bet5, CG10188, CG10973, CG1116, CG12084, CG12241, CG13551, CG13994, CG1416, CG14689, CG14806, CG14812, CG14977, CG1657, CG16896, CG16903, CG17124, CG17514, CG17883, CG18659, CG30291, CG30440, CG31935, CG3309, CG34408, CG34424, CG3703, CG4041, CG42684, CG43658, CG4552, CG5068, CG5110, CG5189, CG…	None
GO:0010631	epithelial cell migration	7.9e-16	9.5e-13	77.4	137	[Akt1, BicC, CASK, CG4552, CG6509, CG8155, CalpB, Catsup, Cbl, Ced-12, Crk, Dhc64C, Diap1, Dl, Dsor1, EcR, Egfr, Gli, Hakai, Hop, Hrb27C, Hrs, Krn, Lis-1, Mhc, Mkk4, Mrtf, N, Ppat-Dpck, Ptpmeg2, Pu, Pvf1, RN-tre, Rab11, Rab7, Rac1, Rac2, Raf, Rala, Ras85D, Rho1, RhoL, Rme-8, Sdc, Sec5, Sec6, Sin3A, Socs36E, Stam, Stat92E, Tsp26A, Tsp3A, Tsp86D, Vang, ab, aop, awd, baz, bbg, bnl, brn, bsk, btl, bu…	None
GO:0031667	response to nutrient levels	8.3e-16	9.9e-13	75.62	152	[AMPKalpha, Adgf-A, Ak6, Aps, Atg1, Atg12, Atg16, Atg17, Atg18a, Atg2, Atg3, Atg6, Atg7, Atg8b, Atg9, Axn, BI-1, Bka, Bruce, CG10214, CG11920, CG12301, CG12325, CG13097, CG13185, CG14057, CG1671, CG2972, CG30349, CG3071, CG3527, CG4038, CG4705, CG4866, CG7137, CG7246, CG7609, CG7728, CG8038, CG8064, CG9107, CG9422, CG9799, CIA30, Calr, CkIIalpha, CkIIbeta, Cp1, Crtc, DCP1, Dark, Dcr-1, Desat1, Eg…	None
GO:0051297	centrosome organization	9.2e-16	1.1e-12	80.71	113	[Act57B, CG17816, CG7033, CHORD, CaMKII, Cam, Cdc5, Cep135, Cep97, Cnb, Cnot4, Cp110, DCTN1-p150, Dhc64C, Fib, Grip75, Grip84, Grip91, His2Av, Hsc70-3, Hsp83, Invadolysin, Khc, Klp10A, Klp61F, Klp67A, Lam, LanA, Lis-1, Myb, Nup153, Nup205, Pen, Plp, Poc1, Pp2A-29B, Prosbeta5, Prosbeta7, Rae1, Rcd1, Rcd2, Rcd5, RpL10, RpL10Ab, RpL11, RpL13, RpL13A, RpL14, RpL17, RpL18A, RpL19, RpL21, RpL23A, RpL24…	None
GO:0002181	cytoplasmic translation	1.1e-15	1.3e-12	83.62	97	[Adam, CG5220, DENR, Elf, MCTS1, Pym, Rack1, Rbp2, RpL10, RpL10Ab, RpL11, RpL12, RpL13, RpL13A, RpL14, RpL15, RpL17, RpL18, RpL18A, RpL19, RpL21, RpL22, RpL23, RpL23A, RpL24, RpL24-like, RpL26, RpL27, RpL27A, RpL28, RpL29, RpL3, RpL30, RpL31, RpL32, RpL34b, RpL35, RpL35A, RpL36, RpL36A, RpL37A, RpL37a, RpL38, RpL39, RpL4, RpL40, RpL5, RpL6, RpL7, RpL7A, RpL8, RpL9, RpLP0, RpLP0-like, RpLP1, RpLP2…	None
GO:0009267	cellular response to starvation	1.1e-15	1.3e-12	83.62	97	[AMPKalpha, Adgf-A, Ak6, Atg1, Atg12, Atg16, Atg17, Atg18a, Atg2, Atg3, Atg6, Atg7, Atg8b, Atg9, BI-1, Bka, Bruce, CG10214, CG11920, CG12301, CG12325, CG13097, CG13185, CG14057, CG1671, CG2972, CG30349, CG3071, CG3527, CG4038, CG4705, CG4866, CG7137, CG7246, CG7609, CG7728, CG8038, CG8064, CG9107, CG9422, CG9799, CkIIalpha, CkIIbeta, Cp1, DCP1, Ets97D, Fer3HCH, Fib, GlyS, Gnmt, Mat89Ba, Mondo, NH…	None
GO:0043067	regulation of programmed cell death	1.1e-15	1.3e-12	74.21	164	[Aac11, Aatf, Abd-B, Ack, Akt1, Apc, Atg1, Atg7, BI-1, BRWD3, Bruce, CG14806, CG14812, CG31357, CG5059, CG7546, CIAPIN1, Che-13, Clbn, Csk, Cul1, Cul3, CycE, Cyt-c-p, DUBAI, Dark, Daxx, Den1, Der-1, Dfd, Diap1, Diap2, Dp, Dredd, Drep1, Drep2, Drice, Dronc, E2f1, E2f2, EcR, Egfr, Fadd, Fmr1, Galphaq, HDAC3, Hand, Hipk, HtrA2, IKKepsilon, MAGE, MED24, Mcm10, Mdh1, Mdh2, Mer, Met, Mtch, Myc, Naam, N…	None
GO:0007417	central nervous system development	1.2e-15	1.4e-12	70.57	211	[AGO2, Abi, Abl, Act5C, Apc, Appl, C1GalTA, CDC45L, CG12301, CG17221, CG2469, CG31751, CG8963, CalpA, Calr, Cap-D2, Cas, Ced-12, CkIIbeta, Csp, CycE, CycT, D, DAAM, Dark, Dhc64C, Dl, Dll, Dmtn, Doa, Dronc, Dscam1, E2f1, EcR, Egfr, Eph, Ephrin, Fas2, Fmr1, Galphai, Galphao, Git, GluClalpha, HGTX, HSPC300, Hem, Invadolysin, Itp-r83A, JhI-1, Kr, Lam, LanA, Lis-1, Mad, Mgat1, Mnt, N, Nipped-B, Notum,…	None
GO:0090130	tissue migration	1.4e-15	1.7e-12	76.34	142	[Akt1, BicC, CASK, CG4552, CG6509, CG8155, CalpB, Catsup, Cbl, Ced-12, Crk, Dhc64C, Diap1, Dl, Dsor1, EcR, Egfr, Girdin, Gli, Hakai, Hop, Hrb27C, Hrs, Krn, Lis-1, Mhc, Mkk4, Mrtf, N, Ppat-Dpck, Ptpmeg2, Pu, Pvf1, RN-tre, Rab11, Rab7, Rac1, Rac2, Raf, Rala, Ras85D, Rho1, RhoL, Rme-8, Sdc, Sec5, Sec6, Sin3A, Socs36E, Stam, Stat92E, Tsp26A, Tsp3A, Tsp86D, Vang, ab, aop, awd, baz, bbg, bnl, brn, bsk,…	None
GO:0006475	internal protein amino acid acetylation	1.5e-15	1.8e-12	87.91	80	[Act87E, Ada1-1, Ada2a, Ada2b, Ada3, Atac1, Atac2, Atac3, Bap55, Brd8, CG11412, CG11539, CG12316, CG2051, CG3967, CG6907, CG9246, CG9293, Caf1-55, Chrac-14, CoRest, D12, DMAP1, E(Pc), Eaf6, Elp3, Gas41, Gcn5, Gug, HDAC1, HDAC3, HDAC4, Hcf, Ing3, MRG15, Mocs2, MrgBP, NAA20, NC2beta, Naa60, Nipped-A, Parg, Pop2, Rpb4, Sap130, Sbf, Set8, Sgf29, Sirt1, Spt20, Spt3, Taf1, Taf12, Tip60, YL-1, Yeti, brm…	None
GO:0016358	dendrite development	1.7e-15	2e-12	71.86	189	[AMPKalpha, Aats-gln, Aats-gly, Aats-trp, Abl, Acf, Akt1, Arc42, Arpc1, Bap55, Bap60, BuGZ, Bug22, CDC45L, CG30382, CG31751, CG34380, CG42261, CHORD, CadN, Caf1-55, Cdc42, Chi, Cul3, D, Dark, Dcr-1, Dhc64C, Dl, Dlic, Dronc, Dscam1, E(Pc), E(bx), E(z), E2f1, EcR, Egfr, EloC, Fmr1, G9a, GM130, Galphao, Gcn5, Girdin, Gnf1, HDAC1, Hand, HmgD, Iswi, Kat60, Khc, Lis-1, MED11, MED24, MED4, MEP-1, Mctp, …	None
GO:0051962	positive regulation of nervous system development	1.9e-15	2.3e-12	85.44	88	[Abp1, Akt1, Ank2, Arp2, Arp3, CG30382, CG42261, CG6353, Dap160, Dhc64C, E(spl)mgamma-HLH, Fmr1, G9a, GM130, Imp, Lis-1, Mad, Mcm10, Med, Mnt, Myc, NC2beta, Nedd4, Nf-YB, Octbeta2R, Pak, Pak3, Piezo, RIOK1, RIOK2, Rab1, Rac1, Rac2, Raf, Ras85D, RasGAP1, RhoGAP68F, RhoGAP92B, Rop, Sar1, Sbp2, Sdc, Sec23, Synd, TBPH, Top3beta, Vang, aPKC, alph, aop, ari-1, bsk, bun, cac, cact, caz, chico, cpb, da, …	None
GO:0006473	protein acetylation	2e-15	2.4e-12	87.1	81	[Act87E, Ada1-1, Ada2a, Ada2b, Ada3, Atac1, Atac2, Atac3, Bap55, Brd8, CG11412, CG11539, CG12316, CG2051, CG3967, CG6907, CG9246, CG9293, Caf1-55, Chrac-14, CoRest, D12, DMAP1, E(Pc), Eaf6, Elp3, Gas41, Gcn5, Gug, HDAC1, HDAC3, HDAC4, Hcf, Ing3, MRG15, Mocs2, MrgBP, NAA20, NC2beta, Naa60, Nipped-A, Parg, Pop2, Rpb4, Sap130, Sbf, Set8, Sgf29, Sirt1, Spt20, Spt3, Taf1, Taf12, Tip60, YL-1, Yeti, brm…	None
GO:0031669	cellular response to nutrient levels	2.1e-15	2.4e-12	83.05	98	[AMPKalpha, Adgf-A, Ak6, Atg1, Atg12, Atg16, Atg17, Atg18a, Atg2, Atg3, Atg6, Atg7, Atg8b, Atg9, BI-1, Bka, Bruce, CG10214, CG11920, CG12301, CG12325, CG13097, CG13185, CG14057, CG1671, CG2972, CG30349, CG3071, CG3527, CG4038, CG4705, CG4866, CG7137, CG7246, CG7609, CG7728, CG8038, CG8064, CG9107, CG9422, CG9799, CkIIalpha, CkIIbeta, Cp1, DCP1, Ets97D, Fer3HCH, Fib, GlyS, Gnmt, Mat89Ba, Mondo, NH…	None
GO:0031023	microtubule organizing center organization	2.3e-15	2.7e-12	79.59	117	[Act57B, CG17816, CG7033, CHORD, CaMKII, Cam, Cby, Cdc5, Cep135, Cep97, Cnb, Cnot4, Cp110, DCTN1-p150, Dhc64C, Fib, Grip75, Grip84, Grip91, His2Av, Hsc70-3, Hsp83, Invadolysin, Khc, Klp10A, Klp61F, Klp67A, Lam, LanA, Lis-1, Myb, Ndc1, Nup153, Nup205, Pen, Plp, Poc1, Pp2A-29B, Prosbeta5, Prosbeta7, Rae1, Rcd1, Rcd2, Rcd5, RpL10, RpL10Ab, RpL11, RpL13, RpL13A, RpL14, RpL17, RpL18A, RpL19, RpL21, Rp…	None
GO:0001738	morphogenesis of a polarized epithelium	2.5e-15	2.9e-12	81.2	108	[Abl, Akap200, CG10068, CG11438, CG43921, CadN, Cct1, DCTN1-p150, Dhc64C, Dl, Egfr, Galphao, Gprk1, Hop, Jra, Krn, LIMK1, Mkk4, Mtl, N, Patj, Pburs, Pcl, Pka-C1, Pten, Rab23, Rac1, Rac2, Rala, Rap1, Rbsn-5, Rcc1, Rho1, Rok, S, SMC3, Shroom, Tak1, Vang, VhaM8.9, aPKC, aop, aos, app, baz, bdg, bsk, btsz, chas, cno, crb, d, dco, dgo, dlg1, dlt, ds, dsh, e(y)2, ec, flr, ft, fw, fwd, fz, gish, grh, he…	None
GO:0009890	negative regulation of biosynthetic process	2.6e-15	3.1e-12	65.73	305	[312, 4EHP, ADD1, AGO1, AGO2, AP-2mu, Acf, Adar, Ars2, Asx, Atx2, BHD, Bap170, Bap55, BicC, Bin1, Blimp-1, Brms1, Bub1, CDC45L, CG10336, CG15011, CG2051, CG31751, CG3662, CG3815, CG5446, CG5877, CG6843, CG7137, CG7927, CG8036, CG8569, CG8677, CG9246, CREG, CTCF, Caf1-55, Cas, Cbl, Cbp20, Cbp80, CoRest, Coop, Cp1, Cp190, CtBP, D, DCP1, DCP2, DMAP1, Dcr-1, Dcr-2, Dfd, Dg, Dl, Dll, Dpy-30L2, Dredd, …	None
GO:0031327	negative regulation of cellular biosynthetic process	2.6e-15	3.1e-12	65.73	305	[312, 4EHP, ADD1, AGO1, AGO2, AP-2mu, Acf, Adar, Ars2, Asx, Atx2, BHD, Bap170, Bap55, BicC, Bin1, Blimp-1, Brms1, Bub1, CDC45L, CG10336, CG15011, CG2051, CG31751, CG3662, CG3815, CG5446, CG5877, CG6843, CG7137, CG7927, CG8036, CG8569, CG8677, CG9246, CREG, CTCF, Caf1-55, Cas, Cbl, Cbp20, Cbp80, CoRest, Coop, Cp1, Cp190, CtBP, D, DCP1, DCP2, DMAP1, Dcr-1, Dcr-2, Dfd, Dg, Dl, Dll, Dpy-30L2, Dredd, …	None
GO:0007098	centrosome cycle	3e-15	3.6e-12	83.93	94	[CG17816, CG7033, CHORD, CaMKII, Cam, Cdc5, Cep135, Cep97, Cnb, Cp110, DCTN1-p150, Dhc64C, Grip75, Grip84, Grip91, His2Av, Hsc70-3, Hsp83, Invadolysin, Khc, Klp10A, Klp61F, Klp67A, Lis-1, Myb, Nup153, Pen, Pp2A-29B, Rcd1, Rcd2, Rcd5, RpL10, RpL10Ab, RpL11, RpL13, RpL13A, RpL14, RpL17, RpL18A, RpL19, RpL21, RpL23A, RpL24, RpL27, RpL27A, RpL28, RpL3, RpL30, RpL35, RpL4, RpL6, RpL7, RpL7A, RpL8, RpL…	None
GO:0009451	RNA modification	3.5e-15	4.1e-12	88.37	76	[Aats-ala, Aats-ala-m, Adar, Adat1, CG10189, CG10341, CG10463, CG10495, CG10927, CG11447, CG11837, CG12975, CG13096, CG14100, CG14231, CG1434, CG14544, CG14683, CG15014, CG1749, CG1750, CG17807, CG18048, CG18528, CG18596, CG3021, CG3045, CG32281, CG33276, CG33785, CG33786, CG34195, CG3434, CG3527, CG3570, CG3808, CG4038, CG4045, CG4159, CG42261, CG4610, CG5220, CG5292, CG6345, CG6379, CG6388, CG6…	None
GO:0009991	response to extracellular stimulus	4e-15	4.7e-12	74.88	152	[AMPKalpha, Adgf-A, Ak6, Aps, Atg1, Atg12, Atg16, Atg17, Atg18a, Atg2, Atg3, Atg6, Atg7, Atg8b, Atg9, Axn, BI-1, Bka, Bruce, CG10214, CG11920, CG12301, CG12325, CG13097, CG13185, CG14057, CG1671, CG2972, CG30349, CG3071, CG3527, CG4038, CG4705, CG4866, CG7137, CG7246, CG7609, CG7728, CG8038, CG8064, CG9107, CG9422, CG9799, CIA30, Calr, CkIIalpha, CkIIbeta, Cp1, Crtc, DCP1, Dark, Dcr-1, Desat1, Eg…	None
GO:0007298	border follicle cell migration	4.3e-15	5.1e-12	80.74	109	[CASK, CG4552, CG6509, CG8155, CalpB, Catsup, Cbl, Ced-12, Crk, Dhc64C, Diap1, Dl, Dsor1, EcR, Egfr, Gli, Hop, Hrb27C, Hrs, Krn, Lis-1, Mhc, Mkk4, Mrtf, N, Ptpmeg2, Pvf1, RN-tre, Rab11, Rab7, Rac1, Rac2, Raf, Rala, Ras85D, Rho1, RhoL, Rme-8, Sec5, Sec6, Socs36E, Stat92E, Tsp26A, Tsp3A, Tsp86D, Vang, ab, aop, baz, bbg, brn, bsk, btl, ci, cindr, cpb, dop, dor, dsh, ena, ergic53, ex, flr, fz, hep, h…	None
GO:0006461	protein complex assembly	5e-15	5.9e-12	69.87	211	[ALiX, AdSL, Apc, Arp2, Arp3, Arpc1, Arpc2, Arpc3A, Arpc4, Arpc5, Atx2, B52, Btk29A, CG10340, CG10465, CG11110, CG11722, CG12096, CG13018, CG13126, CG14215, CG14483, CG17726, CG17996, CG2046, CG31648, CG32082, CG32164, CG32165, CG34384, CG3803, CG42787, CG43322, CG4908, CG5037, CG5969, CG6512, CG7382, CG7456, CG7506, CG7770, CG8858, CG9467, CG9588, CIA30, COX6B, CSN1b, CSN8, CanB2, Cand1, Cdc42, …	None
GO:0070271	protein complex biogenesis	5e-15	5.9e-12	69.87	211	[ALiX, AdSL, Apc, Arp2, Arp3, Arpc1, Arpc2, Arpc3A, Arpc4, Arpc5, Atx2, B52, Btk29A, CG10340, CG10465, CG11110, CG11722, CG12096, CG13018, CG13126, CG14215, CG14483, CG17726, CG17996, CG2046, CG31648, CG32082, CG32164, CG32165, CG34384, CG3803, CG42787, CG43322, CG4908, CG5037, CG5969, CG6512, CG7382, CG7456, CG7506, CG7770, CG8858, CG9467, CG9588, CIA30, COX6B, CSN1b, CSN8, CanB2, Cand1, Cdc42, …	None
GO:0031098	stress-activated protein kinase signaling cascade	5.7e-15	6.6e-12	89.74	70	[ALiX, Alg-2, Aplip1, Ask1, Atf-2, Atg9, Btk29A, CG33276, CYLD, Cdc42, Cka, Crk, Dhx15, Dok, Jra, MAPk-Ak2, MKP-4, Mekk1, Mkk4, Mnn1, Mtl, N, POSH, PSR, Pak, Rac1, Rac2, Rala, Rap1, Rho1, Sac1, Sdc, Shark, Sin1, SkpA, Src42A, Src64B, Tak1, Traf4, Traf6, Usp5, XNP, alph, aop, ben, bsk, cno, cpa, cpb, drk, ebi, egr, flw, hep, ics, kay, msn, ninaE, park, peb, puc, pyd, raw, rdx, rl, sgg, slim, slpr,…	None
GO:0071103	DNA conformation change	6.1e-15	7.2e-12	79.05	117	[Acf, Arp5, Arp8, Atf-2, Bap60, Blm, CDC45L, CG11403, CG2051, CG4078, CG9791, Caf1-105, Caf1-180, Caf1-55, Cap-D2, Cap-D3, Cap-G, Chrac-14, Ddx1, Dp, Dp1, Dsp1, Fancm, Fmr1, GluClalpha, HDAC1, HP1b, Hel89B, Hem, Hers, Hira, His1:CG33861, His2Av, His4r, Incenp, Ino80, Invadolysin, Irbp, Iswi, Ku80, MBD-like, MTA1-like, Marcal1, Mcm10, Mcm2, Mcm3, Mcm5, Mcm6, Mcm7, Mekk1, Mi-2, Myb, Naa60, Nap1, Or…	None
GO:0051961	negative regulation of nervous system development	6.3e-15	7.4e-12	82.76	96	[AGO2, Abl, Acsl, Akt1, Arpc1, CG10688, CG34380, CG4061, CG5214, CG7834, COX4, COX5A, COX7C, CadN, CalpA, Cip4, Dad, Dl, EcR, Fak, Fas2, Fmr1, Fsn, Galphao, HDAC1, Hs3st-B, Kr-h1, LanA, Liprin-gamma, MAGE, MED10, MED11, MED22, MED27, MED31, MED4, MED6, Mctp, Mer, Mnt, Mob2, Mob4, N, Nf1, Patr-1, Pten, Rab11, Rae1, S6kII, Sema-1a, Sema-2a, Sema-5c, SkpA, Socs36E, Src42A, Src64B, Syp, TBPH, Ube3a, …	None
GO:0045664	regulation of neuron differentiation	7e-15	8.2e-12	77.44	127	[Abl, Akt1, Arpc1, BRWD3, CG30382, CG34380, CG4061, CG42261, CG6353, CHORD, CadN, Cas, Cdc42, DAAM, Dhc64C, Dlic, Dscam1, EcR, Elp3, Fas2, Fmr1, G9a, GM130, Galphao, Gprk1, HDAC1, Imp, Kr-h1, LIMK1, Lar, Liprin-alpha, Lis-1, Mbs, Mcm10, Mctp, Mical, Mnt, N, NC2beta, NetA, Nf-YB, PDZ-GEF, Pak, Pi3K92E, Piezo, PlexA, Ppt1, Pten, Rab1, Rac1, Rac2, Raf, Ras85D, RasGAP1, Rho1, RhoGAPp190, RhoGEF2, Rok…	None
GO:0071496	cellular response to external stimulus	7e-15	8.2e-12	81.25	104	[AMPKalpha, Adgf-A, Ak6, Atg1, Atg12, Atg16, Atg17, Atg18a, Atg2, Atg3, Atg6, Atg7, Atg8b, Atg9, BI-1, Bka, Bruce, CG10214, CG11920, CG12301, CG12325, CG13097, CG13185, CG14057, CG1671, CG2972, CG30349, CG3071, CG3527, CG4038, CG4705, CG4866, CG7137, CG7246, CG7609, CG7728, CG8038, CG8064, CG9107, CG9422, CG9799, CkIIalpha, CkIIbeta, Cp1, DCP1, Ets97D, Fer3HCH, Fib, GABA-B-R2, Gat, GlyS, Gnmt, Ma…	None
GO:0042594	response to starvation	1e-14	1.2e-11	76.11	137	[AMPKalpha, Adgf-A, Ak6, Aps, Atg1, Atg12, Atg16, Atg17, Atg18a, Atg2, Atg3, Atg6, Atg7, Atg8b, Atg9, Axn, BI-1, Bka, Bruce, CG10214, CG11920, CG12301, CG12325, CG13097, CG13185, CG14057, CG1671, CG2972, CG30349, CG3071, CG3527, CG4038, CG4705, CG4866, CG7137, CG7246, CG7609, CG7728, CG8038, CG8064, CG9107, CG9422, CG9799, CIA30, Calr, CkIIalpha, CkIIbeta, Cp1, Crtc, DCP1, Dark, Dcr-1, Desat1, Et…	None
GO:0031401	positive regulation of protein modification process	1.1e-14	1.3e-11	77.3	126	[14-3-3epsilon, 14-3-3zeta, ALiX, ASPP, Abi, Ada2a, Ada2b, Ada3, Alg-2, Ask1, Atac2, Atg17, Atg9, CDK2AP1, CG10754, CG14184, CG16903, CG3198, CG4849, CG6686, CG7427, CG8009, CG9951, Cdc37, Cdc42, Cdk12, Cka, Cks30A, Crk, CycC, CycH, CycK, CycT, Dap160, Dhx15, Diap1, Dsor1, Egfr, Fgop2, Fip1, Fnta, G9a, Hmgcr, Hrs, Krn, Lk6, Lpt, M1BP, Mekk1, Mer, Mkk4, Mnn1, Mob4, Mos, Nf-YB, Pabp2, Pgam5, Pli, P…	None
GO:0006338	chromatin remodeling	1.5e-14	1.8e-11	83.49	91	[Acf, Act5C, Act87E, Ada2a, Ada2b, Ada3, Arp5, Arp6, Arp8, Atac1, Atac2, Atac3, Atf-2, Bap111, Bap55, Bap60, Brd8, CG10395, CG12659, CG2051, CG40228, Caf1-55, Chd1, Chrac-14, Chrac-16, CtBP, D12, DMAP1, Dp, Dp1, Dsp1, E(Pc), E(bx), Eph, Fmr1, Gas41, Gcn5, HP1b, Hcf, Hel25E, Hem, Hers, Hira, Ing3, Ino80, Invadolysin, Iswi, MRG15, Mekk1, Mi-2, Mocs2, MrgBP, Mtor, NC2beta, Nap1, Nipped-A, Nlp, Nup15…	None
GO:0031668	cellular response to extracellular stimulus	1.9e-14	2.2e-11	81.67	98	[AMPKalpha, Adgf-A, Ak6, Atg1, Atg12, Atg16, Atg17, Atg18a, Atg2, Atg3, Atg6, Atg7, Atg8b, Atg9, BI-1, Bka, Bruce, CG10214, CG11920, CG12301, CG12325, CG13097, CG13185, CG14057, CG1671, CG2972, CG30349, CG3071, CG3527, CG4038, CG4705, CG4866, CG7137, CG7246, CG7609, CG7728, CG8038, CG8064, CG9107, CG9422, CG9799, CkIIalpha, CkIIbeta, Cp1, DCP1, Ets97D, Fer3HCH, Fib, GlyS, Gnmt, Mat89Ba, Mondo, NH…	None
GO:0007219	Notch signaling pathway	2.6e-14	3e-11	75.84	135	[ACC, AP-1mu, Arp3, Arpc1, Bre1, Brms1, CG31751, CRMP, Caf1-105, Chc, CoRest, CycG, Dap160, Dl, E(bx), E(spl)mgamma-HLH, Eps-15, Fkbp14, Gmd, H, Hey, Hipk, Hrs, Hs3st-B, Ime4, Kul, Myc, N, Nak, Ndfip, Nedd4, Nipped-A, Nle, Nurf-38, PRAS40, Pen, Psn, RFeSP, Rab7, Rala, Rbcn-3A, Rbcn-3B, RpL13A, RpL40, RpS27A, Rtf1, Sara, Ser, Smr, Su(H), Su(dx), Su(var)3-3, Taf1, Taf12, Taf2, Taf5, Taf6, Traf6, Ts…	None
GO:0007297	ovarian follicle cell migration	2.7e-14	3.2e-11	78.62	114	[BicC, CASK, CG4552, CG6509, CG8155, CalpB, Catsup, Cbl, Ced-12, Crk, Dhc64C, Diap1, Dl, Dsor1, EcR, Egfr, Gli, Hop, Hrb27C, Hrs, Krn, Lis-1, Mhc, Mkk4, Mrtf, N, Ppat-Dpck, Ptpmeg2, Pvf1, RN-tre, Rab11, Rab7, Rac1, Rac2, Raf, Rala, Ras85D, Rho1, RhoL, Rme-8, Sec5, Sec6, Socs36E, Stat92E, Tsp26A, Tsp3A, Tsp86D, Vang, ab, aop, baz, bbg, brn, bsk, btl, bun, ci, cindr, cpb, dop, dor, dsh, ena, ergic5…	None
GO:0043408	regulation of MAPK cascade	3.3e-14	3.9e-11	80.47	103	[14-3-3epsilon, 14-3-3zeta, ALiX, ATPsynD, Alg-2, Aplip1, Ask1, Atg9, CG10754, CG14184, CG30159, CG3198, CG33276, CG4849, CG6686, Cdc37, Cdk12, Cka, Crk, Dhx15, Dsor1, Fak, Fgop2, Fip1, Fnta, Hmgcr, M1BP, MAPk-Ak2, MKP-4, Mekk1, Mkk4, Mkp, Mkp3, Mnn1, Mob4, Mos, N, Nf-YB, POSH, PSR, Pp1-87B, Prp19, Ptp61F, Raf, Rala, Rap1, Ras85D, Sac1, Sdc, SkpA, Slmap, Strip, Tak1, Takl1, Traf4, Tsp42Ea, Usp5, …	None
GO:0090501	RNA phosphodiester bond hydrolysis	3.9e-14	4.5e-11	87.8	72	[AGO1, AGO2, BI-1, CG10214, CG1109, CG11486, CG13096, CG13690, CG14057, CG16790, CG16940, CG2145, CG2972, CG30105, CG32069, CG32075, CG32409, CG32708, CG33082, CG33260, CG34317, CG5626, CG7728, CG8038, CG8414, CG8461, Clp, Cpsf100, Cpsf160, Cpsf73, CstF-64, Dcr-1, Dcr-2, Dis3, EndoG, IntS11, IntS9, Ire1, JhI-1, NHP2, Not1, Not3, PAN2, Pcf11, Pop2, RNASEK, RNaseX25, Rga, RpS21, Rpp20, Rrp4, Rrp42,…	None
GO:0048813	dendrite morphogenesis	4.5e-14	5.2e-11	70.98	181	[AMPKalpha, Aats-gln, Aats-gly, Aats-trp, Abl, Acf, Arc42, Arpc1, Bap55, Bap60, BuGZ, Bug22, CDC45L, CG30382, CG31751, CG34380, CG42261, CadN, Caf1-55, Cdc42, Chi, Cul3, D, Dark, Dcr-1, Dhc64C, Dl, Dlic, Dronc, Dscam1, E(Pc), E(bx), E(z), E2f1, EcR, Egfr, EloC, Fmr1, G9a, GM130, Galphao, Gcn5, Girdin, Gnf1, HDAC1, Hand, HmgD, Iswi, Khc, Lis-1, MED11, MED24, MED4, MEP-1, Mctp, Mi-2, Mical, Mnt, Mt…	None
GO:0042273	ribosomal large subunit biogenesis	4.6e-14	5.3e-11	94.64	53	[CG11583, CG12333, CG13096, CG13185, CG14722, CG1542, CG32069, CG32075, CG32409, CG3817, CG4364, CG5033, CG5114, CG6712, CG6724, CG6769, CG7006, CG7845, CG8414, CG8939, CG9246, Ip259, Mys45A, NHP2, Non3, Ns1, Rbm13, RpL10, RpL10Ab, RpL11, RpL12, RpL14, RpL23A, RpL24, RpL24-like, RpL26, RpL3, RpL35, RpL35A, RpL5, RpL6, RpL7, RpL7A, RpLP0-like, RpS9, Surf6, eIF6, hoip, mRpL1, mRpL11, mRpL20, mRpL24…	None
GO:0031344	regulation of cell projection organization	5.2e-14	6e-11	78.99	109	[Abl, Akt1, Arp2, Arp3, Arpc1, C1GalTA, CG30382, CG34380, CG4061, CG42261, CG6353, CHORD, CaMKII, Cad99C, CadN, Cdc42, DAAM, Dlic, Dscam1, Elp3, Fmr1, G9a, GM130, Galphao, Gprk1, HDAC1, HSPC300, Imp, Kr-h1, LIMK1, Lar, Liprin-alpha, Lis-1, Mctp, Mnt, Myd88, N, NC2beta, NetA, Pak, Pi3K92E, Piezo, PlexA, Ppt1, PsGEF, Pten, Rab1, Rac1, Rac2, Rho1, RhoGAPp190, RhoGEF2, Rok, Rop, SCAR, Sar1, Sbp2, Sec…	None
GO:0051235	maintenance of location	5.2e-14	6e-11	82.73	91	[AMPKalpha, Acsl, Act5C, Actn, Akt1, Ank, Arf79F, CG10671, CG1882, CG32113, CG5742, CG9186, Cdc42, CdsA, Dg, Dhc64C, Fak, Fer1HCH, Fer2LCH, Fer3HCH, Gprk1, Indy, Invadolysin, Itp-r83A, KdelR, Lsd-2, Mef2, Msp300, Parg, Parp, Pax, Pten, Rab32, Rac2, Rbf, Roc1a, Rok, SERCA, SNF4Agamma, SPoCk, Scgdelta, Seipin, SsRbeta, Stim, Su(dx), Su(fu), Tapdelta, Uba1, Uba2, Ubc2, Vinc, Vps13, ZnT35C, ZnT63C, Z…	None
GO:0006260	DNA replication	5.7e-14	6.6e-11	81.74	94	[AGO2, Blm, Btk29A, CDC45L, CG10336, CG11788, CG12018, CG13690, CG18004, CG2990, CG4078, CG7686, CG8142, Caf1-180, Cdc6, Cdc7, Ctf4, CycE, DNA-ligI, DNApol-alpha180, DNApol-alpha50, DNApol-alpha60, DNApol-alpha73, DNApol-epsilon255, DNApol-epsilon58, DNApol-gamma35, Dsp1, E2f1, E2f2, Fen1, Gnf1, Lig4, Lon, Marcal1, Mcm10, Mcm2, Mcm3, Mcm5, Mcm6, Mcm7, Myc, NfI, Orc1, Orc2, Orc5, PCNA, Parp, Pdp1,…	None
GO:0007167	enzyme linked receptor protein signaling pathway	5.9e-14	6.8e-11	69.39	204	[Abl, Ack, Ack-like, Acsl, Akt1, Aps, Bap170, Btk29A, CG10459, CG11982, CG32082, CG34380, CG4096, CG8909, CalpA, Cbl, Cdc42, Chmp1, Coq2, Crk, Csk, Cul1, Cul2, DENR, Dad, Dd, Egfr, Eph, Ephrin, Ext2, FER, Fak, Fas2, Fmr1, Gp150, Gug, Hop, Hrs, Hs6st, Hsp83, Ilp3, InR, Irk2, Krn, Lis-1, Lnk, Lpin, MAN1, Mad, Med, Mer, Mmp2, Mnt, Neto, Nrg, Nrt, Ns1, Ns3, Nup133, Nup153, Nup160, Nup205, Nup214, Nup…	None
GO:0051403	stress-activated MAPK cascade	6.9e-14	8e-11	89.19	66	[ALiX, Alg-2, Aplip1, Ask1, Atf-2, Atg9, Btk29A, CG33276, Cdc42, Cka, Crk, Dhx15, Jra, MAPk-Ak2, MKP-4, Mekk1, Mkk4, Mnn1, Mtl, N, POSH, PSR, Pak, Rac1, Rac2, Rala, Rap1, Rho1, Sac1, Sdc, Shark, SkpA, Src42A, Src64B, Tak1, Traf4, Usp5, XNP, alph, aop, ben, bsk, cno, cpa, cpb, drk, ebi, egr, flw, hep, ics, kay, msn, ninaE, park, peb, puc, pyd, raw, rdx, rl, sgg, slim, slpr, stck, syd]	None
GO:0006261	DNA-dependent DNA replication	9.5e-14	1e-10	86.9	73	[AGO2, Btk29A, CDC45L, CG10336, CG13690, CG2990, CG7686, CG8142, Caf1-180, Cdc6, Cdc7, Ctf4, DNA-ligI, DNApol-alpha180, DNApol-alpha50, DNApol-alpha60, DNApol-alpha73, DNApol-epsilon255, DNApol-epsilon58, DNApol-gamma35, Dsp1, E2f1, E2f2, Fen1, Lig4, Lon, Marcal1, Mcm10, Mcm2, Mcm3, Mcm5, Mcm6, Mcm7, Myc, Orc1, Orc2, Orc5, PCNA, Parp, Pdp1, Psf1, Psf2, Rbf, RfC3, RfC38, RfC4, Rif1, RpA-70, SkpA, …	None
GO:0050916	sensory perception of sweet taste	9e-14	1e-10	4.84	3	[Galphao, Galphas, Mvl]	None
GO:0008593	regulation of Notch signaling pathway	9.6e-14	1.1e-10	80.49	99	[ACC, AP-1mu, Arp3, Arpc1, Brms1, CG31751, CRMP, Caf1-105, Chc, CoRest, CycG, Dap160, E(bx), Eps-15, Fkbp14, H, Hey, Hipk, Hrs, Ime4, Kul, Myc, N, Nak, Ndfip, Nedd4, Nipped-A, Nurf-38, Psn, RFeSP, Rab7, Rala, Rbcn-3A, Rbcn-3B, Rtf1, Sara, Ser, Smr, Su(dx), Su(var)3-3, Traf6, Tsp26A, Tsp3A, Tsp86D, Usp10, Usp12-46, Utx, Uvrag, VhaAC39-1, Vps16A, Vps2, Vps20, Vps25, Vps28, Vps36, Vps4, al, alpha-Es…	None
GO:1902532	negative regulation of intracellular signal transduction	9.6e-14	1.1e-10	84.95	79	[AMPKalpha, ATPsynD, Akap200, Atg1, Atg18a, Atg2, CG30423, CG33276, CG42684, Cul1, E(bx), Fak, Ide, LRR, Lk6, MESR3, MESR4, MESR6, MKP-4, Mkp, Mkp3, Mnn1, N, NFAT, Nf1, Nprl2, Nprl3, Opa1, PRAS40, PSR, Pez, Pten, Ptp61F, Rala, RapGAP1, RasGAP1, S6kII, Sac1, SkpA, Socs16D, Socs36E, Socs44A, Su(var)2-10, Tsc1, Ubc6, Usp5, Vps60, alph, aop, aos, bsk, chb, cpa, cpb, cv-c, ebi, ed, ex, flw, gig, ics, …	None
GO:0006915	apoptotic process	1e-13	1.2e-10	70.34	185	[AIF, ASPP, Aac11, Abd-B, Ack, Acn, Akt1, Atg1, Atg7, BI-1, Bruce, CG14806, CG14812, CG31357, CG32202, CG4332, CG5059, CG7546, CIAPIN1, Cdk5, Che-13, Clbn, Cp1, Cul1, Cul3, CycE, Cyt-c-p, DCP1, DUBAI, Dark, Daxx, Dcr-1, Dcr-2, Den1, Der-1, Dfd, Diap1, Diap2, Dp, Dredd, Drep1, Drep2, Drep4, Drice, Dronc, Drp1, E2f1, E2f2, EcR, Egfr, EndoG, Fadd, GckIII, HDAC3, Hand, HtrA2, IKKepsilon, MAGE, MED24,…	None
GO:0046331	lateral inhibition	1.1e-13	1.2e-10	72.4	160	[ATPsynF, ATPsynbeta, ArfGAP3, Arpc2, CASK, CG10657, CG12065, CG12333, CG12484, CG12818, CG13708, CG13807, CG13827, CG14057, CG14299, CG14544, CG15439, CG15443, CG16908, CG2091, CG2938, CG31122, CG31140, CG31612, CG31678, CG32206, CG32676, CG32732, CG3690, CG43729, CG43897, CG4733, CG6308, CG6509, CG6512, CG8142, CG8386, CG9270, CG9518, CG9596, CSN1b, CSN3, CSN4, CSN6, CSN7, CaMKII, Cam, Cep135, …	None
GO:0060341	regulation of cellular localization	1.1e-13	1.2e-10	77.93	113	[ACC, Abl, Act57B, Akt1, Arl1, BicD, CASK, CG30423, CG31935, CG4960, CHOp24, CaMKII, Cam, Cas, Cnx99A, Crag, Cul4, DCTN2-p50, Diap2, Dys, Exn, Fife, Fs(2)Ket, GAA1, GABA-B-R2, Gos28, ICA69, Ih, Kap-alpha3, Khc, Klp61F, Lasp, Mi-2, Mtor, NFAT, Nup214, PIG-C, PIG-S, PIG-U, Parp, Pka-C1, Ppt1, Rab11, RanBP3, Ranbp21, Rbf, Rcc1, Rim, Rop, S6kII, SH3PX1, Sar1, Sec16, Sec23, Slh, Stim, Su(fu), Syt1, Sy…	None
GO:0045934	negative regulation of nucleobase-containing compound metabolic process	1.2e-13	1.4e-10	66.08	261	[ADD1, AGO1, AGO2, AP-2mu, Acf, Acn, Asx, BHD, BI-1, Bap170, Bin1, Blimp-1, Blm, Brms1, Bub1, CDC45L, CG10336, CG15011, CG2051, CG31751, CG3815, CG5446, CG5877, CG6843, CG7137, CG7927, CG8036, CG8569, CG8677, CG9246, CREG, CTCF, Caf1-55, Cap-D3, Cas, CoRest, Coop, Cp190, CtBP, D, DMAP1, Dcr-2, Dfd, Dl, Dll, Dpy-30L2, Dsp1, E(spl)mgamma-HLH, E(z), E2f1, E2f2, EcR, Eip75B, FBXO11, FRG1, GABA-B-R2, …	None
GO:0051056	regulation of small GTPase mediated signal transduction	1.6e-13	1.8e-10	80.33	98	[14-3-3epsilon, 14-3-3zeta, Akap200, Als2, ArfGAP1, CG10188, CG10754, CG1657, CG18659, CG30440, CG31935, CG3198, CG34408, CG3630, CG42684, CG43658, CG4849, CG5521, CG6686, Cdc37, Cdep, Cdk12, Cka, Crag, Dsor1, Efa6, Exn, Fgop2, Fip1, Fnta, GEFmeso, Hmgcr, Lk6, M1BP, MESK2, MESK4, MESR3, MESR4, MESR6, Mob4, NFAT, Nf1, Pp1-87B, Prp19, PsGEF, Ptp61F, Rabex-5, Raf, RapGAP1, RasGAP1, Rgl, RhoGAP1A, Rh…	None
GO:0045168	cell-cell signaling involved in cell fate commitment	2.1e-13	2.4e-10	72.07	160	[ATPsynF, ATPsynbeta, ArfGAP3, Arpc2, CASK, CG10657, CG12065, CG12333, CG12484, CG12818, CG13708, CG13807, CG13827, CG14057, CG14299, CG14544, CG15439, CG15443, CG16908, CG2091, CG2938, CG31122, CG31140, CG31612, CG31678, CG32206, CG32676, CG32732, CG3690, CG43729, CG43897, CG4733, CG6308, CG6509, CG6512, CG8142, CG8386, CG9270, CG9518, CG9596, CSN1b, CSN3, CSN4, CSN6, CSN7, CaMKII, Cam, Cep135, …	None
GO:0051236	establishment of RNA localization	2.2e-13	2.5e-10	83.17	84	[AGO2, AP-2mu, Arl1, Bet3, BicD, CG14438, CG14749, CG5382, CG6540, CG8184, CG8671, Cbp80, Chc, DCTN1-p150, DCTN2-p50, Dbp80, Dcr-1, Dcr-2, Dhc64C, Dlic, Fmr1, Gmer, Hel25E, Hpr1, JhI-1, Mat89Ba, Mtor, Ndc1, Nup133, Nup153, Nup154, Nup160, Nup214, Nup54, Nup58, Nup62, Nup75, Nup93-2, Nup98-96, Nxt1, PCID2, Phax, Pi3K59F, RASSF8, Rab7, Rae1, Ranbp16, Ranbp21, Sap-r, Sgf11, Smg5, Smg6, Srp72, Tom20,…	None
GO:0007059	chromosome segregation	3.5e-13	3.9e-10	72.3	154	[14-3-3zeta, APC10, APC7, BuGZ, Bub1, Bub3, CG11788, CG15237, CG17778, CG30152, CG3326, CG34001, CG4203, CG7949, Cap-D2, Cap-D3, Cap-G, Cdc16, Cdc37, Chro, CycA, CycB, DCTN1-p150, Dhc64C, Dp, Dp1, Eb1, Ercc1, Fim, Gie, Gli, GluClalpha, Gprk1, Hr39, Incenp, Invadolysin, JIL-1, Kat60, Klp10A, Klp3A, Klp61F, Klp67A, LanA, MAN1, MRG15, Mad1, Mcm10, Mcm5, Mer, Mi-2, Moe, Mps1, Mtor, Naa60, Ndc80, Nipp…	None
GO:0050657	nucleic acid transport	3.9e-13	4.4e-10	83	83	[AGO2, AP-2mu, Arl1, Bet3, BicD, CG14438, CG14749, CG5382, CG6540, CG8184, CG8671, Cbp80, Chc, DCTN1-p150, DCTN2-p50, Dbp80, Dcr-1, Dcr-2, Dhc64C, Dlic, Fmr1, Gmer, Hel25E, Hpr1, JhI-1, Mat89Ba, Mtor, Ndc1, Nup133, Nup153, Nup154, Nup160, Nup214, Nup54, Nup58, Nup62, Nup75, Nup93-2, Nup98-96, Nxt1, PCID2, Phax, Pi3K59F, RASSF8, Rab7, Rae1, Ranbp16, Ranbp21, Sap-r, Sgf11, Smg5, Smg6, Srp72, Tom20,…	None
GO:0050658	RNA transport	3.9e-13	4.4e-10	83	83	[AGO2, AP-2mu, Arl1, Bet3, BicD, CG14438, CG14749, CG5382, CG6540, CG8184, CG8671, Cbp80, Chc, DCTN1-p150, DCTN2-p50, Dbp80, Dcr-1, Dcr-2, Dhc64C, Dlic, Fmr1, Gmer, Hel25E, Hpr1, JhI-1, Mat89Ba, Mtor, Ndc1, Nup133, Nup153, Nup154, Nup160, Nup214, Nup54, Nup58, Nup62, Nup75, Nup93-2, Nup98-96, Nxt1, PCID2, Phax, Pi3K59F, RASSF8, Rab7, Rae1, Ranbp16, Ranbp21, Sap-r, Sgf11, Smg5, Smg6, Srp72, Tom20,…	None
GO:0051253	negative regulation of RNA metabolic process	4e-13	4.6e-10	66.14	250	[ADD1, AGO1, AGO2, AP-2mu, Acf, Asx, BHD, BI-1, Bap170, Bin1, Blimp-1, Brms1, Bub1, CDC45L, CG15011, CG2051, CG31751, CG3815, CG5446, CG5877, CG6843, CG7137, CG7927, CG8036, CG8569, CG8677, CG9246, CREG, CTCF, Caf1-55, Cas, CoRest, Coop, Cp190, CtBP, D, DMAP1, Dcr-2, Dfd, Dl, Dll, Dpy-30L2, Dsp1, E(spl)mgamma-HLH, E(z), E2f1, E2f2, EcR, Eip75B, FBXO11, FRG1, Gug, H, HDAC1, HDAC3, HGTX, HP1b, HPS4…	None
GO:0048193	Golgi vesicle transport	4.2e-13	4.8e-10	79.37	100	[Arf79F, Arl1, Arl5, Bet1, Bet3, Bet5, CG11753, CG13887, CG17883, CG1968, CG3104, CG31729, CG32069, CG42321, CG4293, CG43322, CG4848, CG5484, CG5510, CG6488, CG7011, CG7456, CG9536, CHOp24, Cog7, GABPI, GCC88, GM130, Gga, Gmap, Golgin245, Golgin84, Gos28, KdelR, Lerp, Madm, Membrin, Mppe, PAPLA1, PGAP5, Pld, Rab1, Rab11, Rab14, Rab35, Rab6, Rab9Fb, Rbsn-5, Rint1, S, SIDL, Sar1, Sec13, Sec16, Sec2…	None
GO:0007254	JNK cascade	4.5e-13	5e-10	88.73	63	[ALiX, Alg-2, Aplip1, Ask1, Atg9, Btk29A, CG33276, Cdc42, Cka, Crk, Jra, MAPk-Ak2, MKP-4, Mekk1, Mkk4, Mnn1, Mtl, N, POSH, PSR, Pak, Rac1, Rac2, Rala, Rap1, Rho1, Sac1, Sdc, Shark, SkpA, Src42A, Src64B, Tak1, Traf4, Usp5, XNP, alph, aop, ben, bsk, cno, cpa, cpb, drk, ebi, egr, flw, hep, ics, kay, msn, ninaE, park, peb, puc, pyd, raw, rdx, rl, sgg, slpr, stck, syd]	None
GO:0044248	cellular catabolic process	4.5e-13	5.1e-10	61.79	393	[26-29-p, AGO1, AGO2, ALiX, AOX3, APC10, Ace, Adgf-A, Ahcy13, Aps, Arc42, Ate1, Atg1, BTBD9, Bruce, CDase, CG10435, CG10932, CG11044, CG11486, CG11658, CG11982, CG11999, CG12163, CG12362, CG13690, CG13917, CG14516, CG14688, CG15533, CG15814, CG17068, CG17337, CG18643, CG2010, CG2091, CG2126, CG2247, CG2540, CG2818, CG30105, CG30382, CG31357, CG31855, CG32676, CG32850, CG3295, CG3308, CG33144, CG3…	None
GO:0080135	regulation of cellular response to stress	4.8e-13	5.4e-10	80.7	92	[AGO2, ALiX, Akt1, Alg-2, Aplip1, Ask1, Atg9, BI-1, Blm, CG3326, CG33276, CG4061, CG4078, CG6353, CaMKII, Cam, Cap-D3, Cka, Clbn, Crk, Dhx15, Egm, Eph, Imp, JHDM2, MAPk-Ak2, MESR4, MKP-4, Mekk1, Mkk4, Mnn1, N, NFAT, Nse1, Opa1, POSH, PSR, Pdi, Pino, Pten, Rala, Rap1, Rev1, SNF4Agamma, Sac1, Sdc, SkpA, Tak1, Traf4, Ubc6, Usp1, Usp5, XNP, ago, alph, armi, ball, ben, betaTub60D, bsk, chico, cno, cpa…	None
GO:0044711	single-organism biosynthetic process	7.9e-13	8.8e-10	62.37	358	[4EHP, ACC, AGBE, AMPdeam, ATP6, ATPCL, ATPsynB, ATPsynC, ATPsynCF6, ATPsynD, ATPsynE, ATPsynF, ATPsynG, ATPsynO, ATPsynbeta, ATPsyndelta, ATPsyngamma, Ac13E, Actn, AdSL, AdSS, AdenoK, Adgf-A, Adi1, Adk1, Adk2, Adk3, AdoR, Alg10, Aprt, AsnS, Atf-2, Baldspot, C1GalTA, CG10166, CG10253, CG10268, CG10585, CG10671, CG10738, CG10778, CG11089, CG11134, CG11190, CG11334, CG11876, CG11899, CG12170, CG121…	None
GO:0006367	transcription initiation from RNA polymerase II promoter	1e-12	1.1e-09	83.7	77	[Arc42, B52, Cdk8, CycC, CycH, Dsp1, Gas41, M1BP, MED1, MED10, MED14, MED15, MED16, MED17, MED21, MED23, MED24, MED25, MED26, MED27, MED31, MED4, MED6, MED7, MED8, Mat1, NC2alpha, NC2beta, Rbp1, RpII15, Rpt1, Rpt2, Rpt3, Rpt4, Rpt5, Rpt6, Rsf1, SC35, SF2, Spt3, Srp54, Srp54k, Taf1, Taf10, Taf11, Taf12, Taf13, Taf2, Taf4, Taf5, Taf6, Taf7, Taf8, Tbp, TfIIA-L, TfIIA-S, TfIIB, TfIIEalpha, TfIIEbeta,…	None
GO:0008033	tRNA processing	1.1e-12	1.2e-09	87.67	64	[Aats-ala, Aats-ala-m, Aats-phe-m, Adat1, CG10189, CG10463, CG10495, CG12975, CG14057, CG14231, CG1434, CG14544, CG15014, CG1749, CG1750, CG17807, CG18048, CG18528, CG18596, CG3021, CG3045, CG32281, CG33082, CG33260, CG33276, CG33785, CG33786, CG34195, CG34317, CG3434, CG4045, CG4159, CG42261, CG4610, CG4611, CG4933, CG5220, CG5292, CG5626, CG6345, CG6353, CG6388, CG6550, CG8038, CG8078, CG9596, …	None
GO:0046578	regulation of Ras protein signal transduction	1.3e-12	1.4e-09	80	92	[14-3-3epsilon, 14-3-3zeta, Akap200, Als2, ArfGAP1, CG10188, CG10754, CG1657, CG18659, CG30440, CG31935, CG3198, CG3630, CG42684, CG43658, CG4849, CG6686, Cdc37, Cdep, Cdk12, Cka, Crag, Dsor1, Efa6, Exn, Fgop2, Fip1, Fnta, GEFmeso, Hmgcr, Lk6, M1BP, MESK2, MESK4, MESR3, MESR4, MESR6, Mob4, NFAT, Nf1, Pp1-87B, Prp19, PsGEF, Ptp61F, Rabex-5, Raf, RasGAP1, Rgl, RhoGAP1A, RhoGEF2, RhoGEF3, RhoGEF4, R…	None
GO:1902679	negative regulation of RNA biosynthetic process	1.5e-12	1.6e-09	66.12	240	[ADD1, AGO1, AGO2, AP-2mu, Acf, Asx, BHD, Bap170, Bin1, Blimp-1, Brms1, Bub1, CDC45L, CG15011, CG2051, CG31751, CG3815, CG5446, CG5877, CG6843, CG7137, CG7927, CG8036, CG8569, CG8677, CG9246, CREG, CTCF, Caf1-55, Cas, CoRest, Coop, Cp190, CtBP, D, DMAP1, Dcr-2, Dfd, Dl, Dll, Dpy-30L2, Dsp1, E(spl)mgamma-HLH, E(z), E2f1, E2f2, EcR, Eip75B, FBXO11, FRG1, Gug, H, HDAC1, HDAC3, HGTX, HP1b, HPS4, Hers…	None
GO:1903507	negative regulation of nucleic acid-templated transcription	1.5e-12	1.6e-09	66.12	240	[ADD1, AGO1, AGO2, AP-2mu, Acf, Asx, BHD, Bap170, Bin1, Blimp-1, Brms1, Bub1, CDC45L, CG15011, CG2051, CG31751, CG3815, CG5446, CG5877, CG6843, CG7137, CG7927, CG8036, CG8569, CG8677, CG9246, CREG, CTCF, Caf1-55, Cas, CoRest, Coop, Cp190, CtBP, D, DMAP1, Dcr-2, Dfd, Dl, Dll, Dpy-30L2, Dsp1, E(spl)mgamma-HLH, E(z), E2f1, E2f2, EcR, Eip75B, FBXO11, FRG1, Gug, H, HDAC1, HDAC3, HGTX, HP1b, HPS4, Hers…	None
GO:0008360	regulation of cell shape	1.6e-12	1.8e-09	78.03	103	[Abi, Abl, Akt1, AnxB11, Arf79F, Arpc2, Asator, Ask1, Atpalpha, BRWD3, CASK, CG12007, CG3618, CG7028, CG7115, Cdc42, Cdc7, Cdk9, CkIalpha, CycE, CycT, Dok, Drak, FER, Fak, Fas2, Fs(2)Ket, Ggamma1, Gprk1, HSPC300, Hem, Hop, Hsp83, Lar, MAPk-Ak2, Moe, Mp20, Mtl, PDZ-GEF, PIP4K, Pak, Pka-C1, Pten, Rab1, Rab11, Rab18, Rab40, Rac1, Rac2, Ran, RanGAP, Rap1, Rho1, RhoGEF2, RhoGEF4, RhoL, Rok, SCAR, Sec2…	None
GO:0051648	vesicle localization	1.8e-12	2e-09	76.76	109	[AP-1-2beta, AP-1gamma, AP-1mu, AP-1sigma, AP-2alpha, AP-2mu, AP-2sigma, Amph, Aplip1, Arf102F, Arf51F, Arf79F, Arl1, Arl2, BicD, Blos1, CASK, CDase, CG31935, Chc, Clc, Csp, DCTN1-p150, Dap160, Drp1, Eps-15, Esyt2, Exo70, Exo84, Fife, Fmr1, GABA-B-R2, Git, Gos28, Hrs, Khc-73, Liprin-alpha, Lis-1, Miro, NFAT, Nlg3, Nrt, Nrx-IV, PP2A-B', Pi4KIIalpha, Ppt1, Rab27, Rbf, RhoGAP100F, Rim, Rop, Sar1, Sc…	None
GO:0001736	establishment of planar polarity	2e-12	2.2e-09	79.17	95	[Abl, Akap200, CG10068, CG11438, CG43921, CadN, Cct1, Dl, Egfr, Galphao, Gprk1, Hop, Jra, Krn, LIMK1, Mkk4, Mtl, N, Patj, Pburs, Pcl, Pka-C1, Pten, Rac1, Rac2, Rala, Rap1, Rbsn-5, Rho1, Rok, S, SMC3, Shroom, Tak1, Vang, VhaM8.9, aop, aos, app, baz, bdg, bsk, btsz, chas, cno, d, dco, dgo, ds, dsh, e(y)2, ec, flr, ft, fw, fwd, fz, gish, grh, hep, hop, if, in, inv, jbug, kay, kermit, kug, lola, mirr…	None
GO:0007164	establishment of tissue polarity	2e-12	2.2e-09	79.17	95	[Abl, Akap200, CG10068, CG11438, CG43921, CadN, Cct1, Dl, Egfr, Galphao, Gprk1, Hop, Jra, Krn, LIMK1, Mkk4, Mtl, N, Patj, Pburs, Pcl, Pka-C1, Pten, Rac1, Rac2, Rala, Rap1, Rbsn-5, Rho1, Rok, S, SMC3, Shroom, Tak1, Vang, VhaM8.9, aop, aos, app, baz, bdg, bsk, btsz, chas, cno, d, dco, dgo, ds, dsh, e(y)2, ec, flr, ft, fw, fwd, fz, gish, grh, hep, hop, if, in, inv, jbug, kay, kermit, kug, lola, mirr…	None
GO:0032880	regulation of protein localization	2e-12	2.2e-09	79.17	95	[128up, ACC, ATP8B, Abl, Act57B, AdipoR, Akt1, Arl1, CG14020, CG1657, CG30423, CHOp24, CaMKII, Cam, Cas, Cby, Cdk1, Crag, Cul4, Diap2, Fbxl7, Fs(2)Ket, GAA1, GABA-B-R2, Galphai, Gtp-bp, Kap-alpha3, Klp61F, Mi-2, Mtor, Nup214, PIG-C, PIG-S, PIG-U, Parp, Pka-C1, Ptp61F, Ptpa, Rab1, Rab11, Ran, RanBP3, RanGAP, Ranbp21, Rbf, RhoGAP92B, S6kII, Sar1, Sec16, Snx1, Snx3, Snx6, Stim, Su(dx), Su(fu), Tab2,…	None
GO:0043543	protein acylation	2e-12	2.2e-09	79.17	95	[Act87E, Ada1-1, Ada2a, Ada2b, Ada3, Atac1, Atac2, Atac3, Bap55, Brd8, CG11412, CG11539, CG12316, CG1407, CG17075, CG2051, CG34449, CG3967, CG5196, CG5447, CG5880, CG6907, CG8314, CG9246, CG9293, Caf1-55, Chrac-14, CoRest, D12, DMAP1, Dnz1, E(Pc), Eaf6, Elp3, GABPI, Gas41, Gcn5, Gug, HDAC1, HDAC3, HDAC4, Hcf, Ing3, MRG15, Mocs2, MrgBP, NAA20, NC2beta, Naa60, Nipped-A, Nmt, Parg, Patsas, Pop2, Rpb…	None
GO:0015931	nucleobase-containing compound transport	2.1e-12	2.3e-09	79.49	93	[AGO2, AP-2mu, Arl1, Bet3, BicD, CG14438, CG14749, CG5382, CG6540, CG8184, CG8671, Cbp80, Chc, Csat, DCTN1-p150, DCTN2-p50, Dbp80, Dcr-1, Dcr-2, Dhc64C, Dlic, Ent1, Ent2, Fmr1, Gmer, Hel25E, Hpr1, JhI-1, Mat89Ba, Mtor, Ndc1, Nup133, Nup153, Nup154, Nup160, Nup214, Nup54, Nup58, Nup62, Nup75, Nup93-2, Nup98-96, Nxt1, PCID2, Pde6, Phax, Pi3K59F, RASSF8, Rab7, Rae1, Ranbp16, Ranbp21, Rim2, Sap-r, Sg…	None
GO:0045892	negative regulation of transcription, DNA-templated	2.3e-12	2.5e-09	66.19	233	[ADD1, AGO1, AGO2, AP-2mu, Acf, Asx, BHD, Bap170, Bin1, Blimp-1, Brms1, Bub1, CDC45L, CG15011, CG2051, CG31751, CG3815, CG5877, CG6843, CG7137, CG7927, CG8036, CG8569, CG8677, CG9246, CREG, CTCF, Caf1-55, Cas, CoRest, Coop, Cp190, CtBP, D, DMAP1, Dcr-2, Dfd, Dl, Dll, Dpy-30L2, Dsp1, E(spl)mgamma-HLH, E(z), E2f1, E2f2, EcR, Eip75B, FBXO11, FRG1, Gug, HDAC1, HDAC3, HGTX, HP1b, HPS4, Hers, His2Av, H…	None
GO:0042981	regulation of apoptotic process	2.6e-12	2.9e-09	72.45	142	[Aac11, Abd-B, Ack, Akt1, Atg1, Atg7, BI-1, Bruce, CG14806, CG14812, CG31357, CG5059, CG7546, CIAPIN1, Che-13, Clbn, Cul1, Cul3, CycE, Cyt-c-p, DUBAI, Dark, Daxx, Den1, Der-1, Dfd, Diap1, Diap2, Dp, Dredd, Drep1, Drep2, Drice, Dronc, E2f1, E2f2, EcR, Egfr, Fadd, HDAC3, Hand, HtrA2, IKKepsilon, MAGE, MED24, Mcm10, Mdh1, Mdh2, Mer, Mtch, Myc, Naam, Nf-YB, Opa1, PDCD-5, PP2A-B', PSR, Pdi, Pdk1, Phlp…	None
GO:0042327	positive regulation of phosphorylation	2.7e-12	3e-09	77.86	102	[14-3-3epsilon, 14-3-3zeta, ALiX, ASPP, Abi, Alg-2, Ask1, Atg17, Atg9, CDK2AP1, CG10754, CG14184, CG16903, CG17514, CG3198, CG4849, CG6686, Cdc37, Cdc42, Cdk12, Cka, Cks30A, Crk, CycC, CycH, CycK, CycT, Dap160, Dhx15, Dsor1, Egfr, Fgop2, Fip1, Fnta, Hmgcr, Krn, Lk6, M1BP, Mekk1, Mer, Mkk4, Mnn1, Mob4, Mos, Nf-YB, Pgam5, Pp1-87B, Prp19, Pvf1, Rac1, Rac2, Raf, Ras85D, Rho1, RpLP1, Sdc, Slik, Slmap,…	None
GO:0006022	aminoglycan metabolic process	3e-12	3.3e-09	20.53	31	[CG12009, CG13643, CG14304, CG14880, CG17826, CG30438, CG42296, CG5756, CG8460, CG9380, Cda5, Cht11, Cht5, Cht6, Ext2, Fuca, GNBP1, Gasp, GlcAT-I, Hsepi, Idgf2, Idgf4, Peritrophin-A, botv, exp, fdl, mmy, obst-A, sgl, ttv, verm]	None
GO:0050909	sensory perception of taste	3.1e-12	3.5e-09	11.25	9	[Galphao, Galphas, Ir76b, Itp-r83A, Mvl, Sh, Treh, dpr1, pros]	None
GO:0043414	macromolecule methylation	3.3e-12	3.6e-09	78.99	94	[Art1, Art3, Art4, Art7, CG11447, CG11837, CG12975, CG14100, CG14544, CG14683, CG14906, CG17807, CG18048, CG18528, CG18596, CG2469, CG32281, CG32732, CG34195, CG3527, CG3570, CG3793, CG3808, CG4045, CG42261, CG4565, CG4610, CG5013, CG5220, CG6379, CG6388, CG7818, CG8939, CG9154, CG9531, CG9596, CG9643, Caf1-55, Cfp1, CoRest, Dpy-30L2, E(z), FRG1, Fib, G9a, Hcf, Hen1, Hmt4-20, Ime4, Jarid2, LKRSDH…	None
GO:0002164	larval development	3.3e-12	3.7e-09	73.6	131	[ATP7, Aats-gly, Adgf-A, Alh, Apc, Baldspot, CDC45L, CG1129, CG3209, CG4036, CG5800, CG8149, CSN5, CTPsyn, CrebA, D, Dad, Dl, E2f1, Eip63E, EloB, Elp3, Eogt, Gale, Gug, Hand, His2Av, Hop, Kdm2, Mical, Moe, Msp300, N, NnaD, Noa36, Nup98-96, Pi3K92E, Poxm, Pten, Pu, Rac1, Rac2, Raf, Ras85D, RecQ4, Rho1, RpS8, SPARC, Sar1, Scox, Sec13, Sec23, SelR, Ser, Set2, Sin3A, Smn, SrpRbeta, Stat92E, Su(H), Su…	None
GO:0051298	centrosome duplication	3.4e-12	3.8e-09	82.29	79	[CG17816, CG7033, CHORD, CaMKII, Cam, Cdc5, Cep135, Cep97, Cnb, Cp110, Grip75, Grip84, Grip91, His2Av, Hsc70-3, Invadolysin, Klp10A, Klp61F, Myb, Nup153, Pen, Pp2A-29B, Rcd1, Rcd2, Rcd5, RpL10, RpL10Ab, RpL11, RpL13, RpL13A, RpL14, RpL17, RpL18A, RpL19, RpL21, RpL23A, RpL24, RpL27, RpL27A, RpL28, RpL3, RpL30, RpL35, RpL4, RpL6, RpL7, RpL7A, RpL8, RpL9, RpS23, RpS4, RpS6, RpS9, SAK, Sas-4, Sas-6, …	None
GO:0016050	vesicle organization	5.1e-12	5.7e-09	78.51	95	[AP-1-2beta, AP-1gamma, AP-1mu, AP-1sigma, AP-2alpha, AP-2mu, AP-2sigma, Arl1, Blos1, Blos4, CDase, CG12241, CG3703, CG4041, CG42321, CG5745, CG5916, CG7324, CG8155, Chc, Clc, Drp1, Fmr1, GABA-B-R2, GAPsec, Gos28, Hrs, Membrin, Pallidin, Pi4KIIalpha, Pld, RN-tre, Rab11, Rab14, Rab32, Rab7, Rbf, Rbsn-5, SH3PX1, Sar1, Sec13, Sec16, Sec22, Sec23, Sec24AB, Sec24CD, Sec31, Sec5, Shroom, Snap25, Snap29…	None
GO:0032392	DNA geometric change	5.5e-12	6.1e-09	97.56	40	[Arp5, Arp8, Blm, CDC45L, CG11403, CG4078, CG9791, Ddx1, Dsp1, Fancm, Hel89B, Ino80, Irbp, Iswi, Ku80, Marcal1, Mcm2, Mcm3, Mcm5, Mcm6, Mcm7, Mi-2, Psf1, Psf2, Psf3, RecQ4, RecQ5, Sld5, Top2, Xpd, armi, dpa, hay, mrn, mtDNA-helicase, nbs, pont, rad50, rec, rept]	None
GO:0032508	DNA duplex unwinding	5.5e-12	6.1e-09	97.56	40	[Arp5, Arp8, Blm, CDC45L, CG11403, CG4078, CG9791, Ddx1, Dsp1, Fancm, Hel89B, Ino80, Irbp, Iswi, Ku80, Marcal1, Mcm2, Mcm3, Mcm5, Mcm6, Mcm7, Mi-2, Psf1, Psf2, Psf3, RecQ4, RecQ5, Sld5, Top2, Xpd, armi, dpa, hay, mrn, mtDNA-helicase, nbs, pont, rad50, rec, rept]	None
GO:0006352	DNA-templated transcription, initiation	6.4e-12	7e-09	80.77	84	[Arc42, B52, Brf, CG33051, CG7339, Cdk8, CycC, CycH, Dsp1, Gas41, His4r, M1BP, MED1, MED10, MED14, MED15, MED16, MED17, MED21, MED23, MED24, MED25, MED26, MED27, MED31, MED4, MED6, MED7, MED8, Mat1, NC2alpha, NC2beta, Rbp1, Ref1, RpII15, Rpt1, Rpt2, Rpt3, Rpt4, Rpt5, Rpt6, Rsf1, SC35, SF2, Spt3, Srp54, Srp54k, Taf1, Taf10, Taf11, Taf12, Taf13, Taf2, Taf4, Taf5, Taf6, Taf7, Taf8, Tbp, TfIIA-L, TfI…	None
GO:0045926	negative regulation of growth	6.4e-12	7e-09	80.77	84	[AGO2, Abl, Acsl, Akt1, CG10688, Capr, Cip4, Csk, Dad, EcR, Fak, Fbxl7, Fmr1, Fsn, Galphao, Hexo2, Ide, LanA, Liprin-gamma, Mer, Mnt, Mob2, Mob4, Nf1, Patr-1, Pten, RASSF8, Rab11, Rab7, Rabex-5, Rae1, Scm, Sema-1a, Sema-2a, Sema-5c, Sesn, SkpA, Src42A, Src64B, Syp, TBPH, TSG101, Tao, Tor, Trc8, Tsc1, Ube3a, Vps28, Vps4, WASp, ago, betaTub60D, bif, btl, chrb, cic, crb, dj-1beta, ed, ena, ewg, ex, …	None
GO:0009953	dorsal/ventral pattern formation	6.5e-12	7.1e-09	74.23	121	[14-3-3epsilon, AnxB9, BicD, CDC45L, CG11399, CG14073, CG1943, CG8149, CG8405, CSN5, CalpA, Cbl, CkIIalpha, CkIIbeta, CrebA, D, Dhc64C, Dl, Dll, Dp, E(spl)mgamma-HLH, E2f1, Egfr, Fmr1, H, Hs3st-B, Khc, Lis-1, MFS14, Med, Myd88, N, Notum, Parp, Psn, RFeSP, Rab7, Raf, Ser, Slh, Su(H), Su(Tpl), Su(dx), Syp, Tl, ade3, alpha-Est7, alphaTub84B, ap, bai, cact, cactin, capt, cbt, chb, chm, cic, ck, cnc, …	None
GO:0006030	chitin metabolic process	6.7e-12	7.3e-09	17.65	21	[CG12009, CG13643, CG14304, CG14880, CG17826, CG42296, CG5756, CG8460, Cda5, Cht11, Cht5, Cht6, Gasp, Idgf2, Idgf4, Peritrophin-A, exp, fdl, mmy, obst-A, verm]	None
GO:0035265	organ growth	6.7e-12	7.4e-09	85	68	[Akt1, Capr, DNApol-epsilon255, Desat1, Egfr, Fbxl7, Fmr1, Git, Hipk, HnRNP-K, Hs6st, InR, Mer, Myc, N, Pdk1, Pi3K21B, Pi3K92E, Pka-C1, Pten, RtGEF, S6k, Sfmbt, Su(var)2-10, Sxl, TSG101, Tao, Tor, Tsc1, Ubx, Vha68-2, Wbp2, Zyx, bchs, betaTub60D, bi, chico, crb, d, dally, dco, dlp, dpp, e(y)2, eIF-4a, ebi, ed, ex, ft, gig, hpo, hyd, jub, kis, kug, lig, nos, p53, pasha, pcm, rin, sav, sbb, scrib, t…	None
GO:0007293	germarium-derived egg chamber formation	7e-12	7.7e-09	77.52	100	[14-3-3epsilon, 14-3-3zeta, AGO1, AP-2mu, Apc, Arpc1, BicD, Btk29A, CSN1b, CSN3, CSN5, CSN7, Cap-G, Cdc42, Cdk1, Cip4, Csk, Cul5, Dcr-1, Dg, Dhc64C, Dl, Egfr, Fmr1, Ime4, Inx2, Lis-1, Mondo, N, Nost, Nprl2, Nprl3, Nup44A, PI4KIIIalpha, Pen, Rab11, Rab6, Rbp9, Rcd1, Sce, Scm, Smurf, Src64B, Stat92E, Syx7, TSG101, Tor, Vps20, Vps25, Vps28, Vps60, aPKC, alien, alpha-Cat, alpha-Spec, arm, armi, baz, …	None
GO:0031324	negative regulation of cellular metabolic process	7.2e-12	7.9e-09	60.86	398	[14-3-3zeta, 312, 4EHP, ADD1, AGO1, AGO2, AP-2mu, ATPsynD, Acf, Acn, Adar, Ars2, Asx, Atx2, BHD, BI-1, Bap170, Bap55, BicC, Bin1, Blimp-1, Blm, Brms1, Bub1, CDC45L, CG10336, CG13994, CG14689, CG14812, CG15011, CG2051, CG31751, CG33276, CG3662, CG3815, CG5446, CG5877, CG6843, CG7137, CG7927, CG8036, CG8312, CG8441, CG8569, CG8677, CG9246, CREG, CSN4, CSN5, CTCF, Caf1-55, Cand1, Cap-D3, Cas, Cbl, C…	None
GO:0006109	regulation of carbohydrate metabolic process	7.9e-12	8.6e-09	71.94	141	[14-3-3zeta, AMPKalpha, AP-2sigma, ATPCL, ATPsynbeta, Abl, Ada3, Adar, Adgf-A, AdoR, Akt1, Atf3, Atg1, Brf, CG11221, CG1909, CG30382, CG9548, Ca-beta, CaMKI, Cas, Cbl, Cdc42, Cdk5, CkIalpha, CrebA, Cul1, Dg, Dll, E2f1, ERR, EcR, Egfr, Eip75B, EndoB, Eno, Eph, Ets97D, Fur2, GluClalpha, GlyP, GlyS, Hnf4, Hr39, Hr96, Hsc70-3, Ide, InR, Jafrac1, Kap-alpha3, Kr, LanA, MED28, Men-b, Met, Mfap1, Mnt, Mo…	None
GO:1903827	regulation of cellular protein localization	8.3e-12	9.1e-09	86.3	63	[ACC, Abl, Act57B, Akt1, Arl1, CG30423, CHOp24, CaMKII, Cam, Cas, Crag, Cul4, Diap2, Fs(2)Ket, GAA1, Kap-alpha3, Klp61F, Mi-2, Mtor, Nup214, PIG-C, PIG-S, PIG-U, Parp, Pka-C1, Rab11, RanBP3, Ranbp21, Rbf, S6kII, Sar1, Sec16, Stim, Su(fu), Tab2, Trn, aurA, betaTub60D, cact, cos, crb, dco, eca, emb, fu, lace, mbo, noi, olf186-F, p53, pav, peb, pros, ptc, rdx, scra, sgg, slmb, sm, smo, smt3, wapl, w…	None
GO:1902533	positive regulation of intracellular signal transduction	8.7e-12	9.5e-09	74.52	117	[14-3-3epsilon, 14-3-3zeta, ALiX, Alg-2, Ask1, Atg9, BRWD3, CG10188, CG10754, CG10960, CG12213, CG14184, CG14812, CG14977, CG30440, CG31694, CG3198, CG3630, CG4022, CG43658, CG4705, CG4849, CG5110, CG5189, CG6686, CG7609, CG8108, Cdc37, Cdk12, Cka, Clbn, Crk, CtBP, Dhx15, Dsor1, Exn, Fer3HCH, Fgop2, Fip1, Fnta, Git, Gprk2, Hipk, Hmgcr, Ipk2, M1BP, MESK2, MESK4, Mekk1, Mkk4, Mnn1, Mob4, Mondo, Mos…	None
GO:0010720	positive regulation of cell development	1e-11	1e-08	82.42	75	[Akt1, Atg1, CG30382, CG42261, CG6353, DAAM, Dap160, Dark, Dhc64C, Dp, Drice, Dronc, E(spl)mgamma-HLH, E2f1, Fmr1, G9a, GM130, Imp, Lasp, Lis-1, Mcm10, Myc, NC2beta, Nf-YB, Pi3K59F, Piezo, RIOK1, RIOK2, Rab1, Rac1, Rac2, Raf, Ras85D, RasGAP1, Rop, Sar1, Sbp2, Sec23, TBPH, Tm2, Vang, aPKC, alph, aop, ari-1, bsk, bun, chico, da, didum, dpn, dpy, drk, dsh, ec, fz, gcm, l(3)mbt, lva, lz, mbt, morgue,…	None
GO:0001934	positive regulation of protein phosphorylation	1.1e-11	1.2e-08	77.34	99	[14-3-3epsilon, 14-3-3zeta, ALiX, ASPP, Abi, Alg-2, Ask1, Atg17, Atg9, CDK2AP1, CG10754, CG14184, CG16903, CG3198, CG4849, CG6686, Cdc37, Cdc42, Cdk12, Cka, Cks30A, Crk, CycC, CycH, CycK, CycT, Dap160, Dhx15, Dsor1, Egfr, Fgop2, Fip1, Fnta, Hmgcr, Krn, Lk6, M1BP, Mekk1, Mer, Mkk4, Mnn1, Mob4, Mos, Nf-YB, Pgam5, Pp1-87B, Prp19, Pvf1, Rac1, Rac2, Raf, Ras85D, Rho1, RpLP1, Sdc, Slik, Slmap, Src64B, …	None
GO:0010562	positive regulation of phosphorus metabolic process	1.1e-11	1.2e-08	75	114	[14-3-3epsilon, 14-3-3zeta, ALiX, ASPP, Abi, AdoR, Alg-2, Ask1, Atg17, Atg9, CDK2AP1, CG10754, CG14184, CG16903, CG17514, CG3198, CG4849, CG6686, CG8009, Cdc37, Cdc42, Cdk12, Cka, Cks30A, Crk, CycC, CycH, CycK, CycT, Dap160, Dh31, Dhx15, Dsor1, Egfr, Fgop2, Fip1, Fnta, Hmgcr, Krn, Lk6, M1BP, Mekk1, Mer, Mkk4, Mnn1, Mob4, Mos, Nf-YB, Nf1, Octbeta2R, PIP5K59B, Pdfr, Pgam5, PlexA, Pp1-87B, Prp19, Pt…	None
GO:0019637	organophosphate metabolic process	1.1e-11	1.2e-08	63.89	276	[5PtaseI, AIF, AMPdeam, ATP6, ATPsynB, ATPsynC, ATPsynCF6, ATPsynD, ATPsynE, ATPsynF, ATPsynG, ATPsynO, ATPsynbeta, ATPsyndelta, ATPsyngamma, Ac13E, AdSL, AdSS, AdenoK, Adk1, Adk2, Adk3, AdoR, Ak6, Ald, Aprt, Aps, CG10166, CG10268, CG10424, CG10671, CG10738, CG10747, CG11089, CG11190, CG11426, CG11438, CG11811, CG12746, CG12895, CG13978, CG14411, CG14550, CG14721, CG1544, CG15533, CG15743, CG1733…	None
GO:0045937	positive regulation of phosphate metabolic process	1.1e-11	1.2e-08	75	114	[14-3-3epsilon, 14-3-3zeta, ALiX, ASPP, Abi, AdoR, Alg-2, Ask1, Atg17, Atg9, CDK2AP1, CG10754, CG14184, CG16903, CG17514, CG3198, CG4849, CG6686, CG8009, Cdc37, Cdc42, Cdk12, Cka, Cks30A, Crk, CycC, CycH, CycK, CycT, Dap160, Dh31, Dhx15, Dsor1, Egfr, Fgop2, Fip1, Fnta, Hmgcr, Krn, Lk6, M1BP, Mekk1, Mer, Mkk4, Mnn1, Mob4, Mos, Nf-YB, Nf1, Octbeta2R, PIP5K59B, Pdfr, Pgam5, PlexA, Pp1-87B, Prp19, Pt…	None
GO:0051650	establishment of vesicle localization	1.2e-11	1.3e-08	76.09	105	[AP-1-2beta, AP-1gamma, AP-1mu, AP-1sigma, AP-2alpha, AP-2mu, AP-2sigma, Amph, Aplip1, Arf102F, Arf51F, Arf79F, Arl1, Arl2, BicD, Blos1, CASK, CDase, CG31935, Chc, Clc, Csp, DCTN1-p150, Dap160, Drp1, Eps-15, Esyt2, Exo70, Exo84, Fmr1, GABA-B-R2, Git, Gos28, Hrs, Khc-73, Liprin-alpha, Lis-1, Miro, NFAT, Nlg3, Nrt, Nrx-IV, Ppt1, Rab27, Rbf, Rim, Rop, Sar1, Scamp, Sdc, Sec16, Sec23, Sec5, Sec6, Snap…	None
GO:0042461	photoreceptor cell development	1.2e-11	1.4e-08	77.87	95	[AP-1sigma, Afti, Amph, Atx2, Bsg, CHORD, CSN8, CaMKII, CadN, Cam, DCTN1-p150, Doa, EMC3, EcR, GAA1, Ire1, Kr-h1, Lar, Liprin-alpha, Lis-1, Mbs, Mob2, Moe, N, Nrt, PDZ-GEF, PIG-C, PIG-S, PQBP1, Patj, Pten, Rab11, Rab6, Rac1, Rac2, Ras85D, Rcc1, RhoGAP100F, Rich, Rip11, S, SP2353, Sec6, Ten-m, Vps4, aop, aos, baz, ben, capt, chp, cnn, crb, crc, csw, dac, didum, dysc, ebi, eys, fry, grh, hook, klar…	None
GO:0007517	muscle organ development	1.5e-11	1.6e-08	74.68	115	[AP-1-2beta, Abd-B, Abi, Acf, Act57B, Bap55, Bap60, Bug22, CAP, Caf1-55, Ced-12, Dad, Dg, Dys, E(z), EcR, Egfr, FRG1, Gcn5, Grip, HDAC1, HmgD, Iswi, Khc, Kr, LamC, MED11, MED24, MED4, Mef2, Mhc, Mi-2, Msp300, N, Not1, Pop2, Rac1, Rac2, Rho1, SMC3, Scgdelta, Sdc, Sec23, Sec24CD, Sin3A, SmD3, Snr1, Su(z)12, Taf4, Tango10, Tsp, Ubx, WASp, Wnt2, ab, aop, ap, asf1, atl, bigmax, brm, capt, cv, d4, dnt,…	None
GO:0031123	RNA 3'-end processing	1.5e-11	1.6e-08	86.11	62	[B52, CG15160, CG16790, CG3689, CG4611, CG9791, Cdk8, Clp, Cpsf100, Cpsf160, Cpsf73, CstF-64, CycC, Fib, Fip1, IntS1, IntS11, IntS12, IntS14, IntS2, IntS4, IntS6, IntS8, IntS9, JhI-1, Lsm10, Lsm11, Mtr3, Nab2, Nbr, Nop60B, Pabp2, Pcf11, Rbp1, RpS21, Rrp4, Rrp42, Rrp45, Rrp46, Rrp6, Rsf1, SC35, SF2, Ski6, Slbp, Srp54, Srp54k, Ssu72, Sym, ZC3H3, cbc, chb, defl, hrg, nos, omd, sbr, sta, su(f), swm, …	None
GO:0010906	regulation of glucose metabolic process	1.6e-11	1.7e-08	71.96	136	[14-3-3zeta, AMPKalpha, AP-2sigma, ATPCL, ATPsynbeta, Abl, Ada3, Adar, Akt1, Atf3, Atg1, Brf, CG11221, CG1909, CG30382, CG9548, Ca-beta, CaMKI, Cas, Cdc42, Cdk5, CkIalpha, CrebA, Cul1, Dll, E2f1, ERR, EcR, Egfr, Eip75B, EndoB, Eno, Eph, Ets97D, Fur2, GluClalpha, GlyP, GlyS, Hnf4, Hr39, Hr96, Hsc70-3, InR, Jafrac1, Kap-alpha3, Kr, LanA, MED28, Men-b, Met, Mfap1, Mnt, Mondo, Mtch, Myb, Myc, N, ND-4…	None
GO:0043484	regulation of RNA splicing	1.6e-11	1.8e-08	82.76	72	[B52, BI-1, CG10418, CG11454, CG14641, CG1646, CG16941, CG17454, CG2926, CG5728, CG6227, CG6841, CG7185, CG7879, CG8079, CG8273, Dbp45A, Dll, Doa, Hel25E, HnRNP-K, Hrb27C, Hrb87F, Ire1, Lsm11, Parg, Parp, Pep, Prp19, Psi, Rbp1, Rox8, Rsf1, SC35, SF2, Saf-B, Spf45, Srp54, Srp54k, Sxl, TBPH, Trn-SR, U2af38, U2af50, asf1, crc, crn, dom, eIF-4a, fand, fl(2)d, fus, hay, how, l(1)G0007, l(3)72Ab, mbl, …	None
GO:0002682	regulation of immune system process	2.4e-11	2.6e-08	69.96	156	[Aats-tyr, Akt1, Aos1, Arf79F, Atg18a, Atg6, Atg7, Atu, Bgb, C1GalTA, CG10333, CG13994, CG1667, CG17680, CG2051, CG32795, CG5033, CG7896, CG9636, CG9925, CSN5, CYLD, Ca-alpha1D, Cat, Crag, Cyt-b5, Cyt-b5-r, DCTN3-p24, DMAP1, Dark, Dcr-2, Deaf1, Diap2, Dll, Doa, Dredd, Dsp1, E(bx), E2f1, EcR, Egfr, Etl1, Fadd, G9a, GNBP1, GNBP3, GlyP, Gp150, Gprk2, HBS1, Hel89B, Hop, IKKbeta, Ide, Jra, Kr, LRR, La…	None
GO:0043900	regulation of multi-organism process	2.5e-11	2.7e-08	76.34	100	[AGO2, Ars2, Atg1, Atg18a, Atg7, Bruce, CG10333, Ca-alpha1D, CaMKII, Cbp20, Cbp80, DMAP1, Dcr-2, Diap2, Dll, Doa, Dp, Dredd, Dsp1, E2f1, EcR, Fadd, G9a, GILT1, Gprk2, Hel89B, Hexo2, IKKbeta, Jra, Khc, Lasp, MED25, Mt2, Myd88, Ntf-2, Oamb, Parp, Pi3K59F, Pka-C1, Pli, Ptip, Rab11, Rab7, Rack1, Rel, Rop, Sec61alpha, Spt6, Stat92E, Syt1, Syx1A, TER94, TM9SF2, TM9SF4, TSG101, Tab2, Tak1, Tl, Toll-7, T…	None
GO:0019827	stem cell population maintenance	3e-11	3.2e-08	80.2	81	[AGO1, AdipoR, Axn, BHD, CSN1b, CSN3, CSN4, CSN5, CSN6, CSN7, CycE, Dad, Dl, Egfr, H, His2Av, Hop, Inx2, Lis-1, Mad, Med, Mnt, N, Nedd8, Nup98-96, PDZ-GEF, Parg, RFeSP, Rab11, Rap1, Ser, Socs36E, Stat92E, Treh, alien, alpha-Est7, arm, ball, bel, bgcn, chb, chico, da, dally, dom, dpp, dsh, eIF-4a, eff, enok, esg, fng, fzy, gbb, h, hop, how, lid, loqs, mael, magu, mam, msi, mxt, mys, nclb, neur, ni…	None
GO:0034504	protein localization to nucleus	3e-11	3.2e-08	81.05	77	[Act57B, Akt1, CG32164, CG32165, CG6540, CaMKII, Cam, Cas, Cul4, Diap2, Fs(2)Ket, Gp210, Grip, Hop, Kap-alpha1, Kap-alpha3, Karybeta3, Lam, LanA, Mtor, Nup133, Nup153, Nup154, Nup160, Nup205, Nup214, Nup358, Nup44A, Nup50, Nup54, Nup58, Nup62, Nup75, Nup93-2, Nup98-96, Parg, Parp, Pen, Pka-C1, Rae1, Ran, RanGAP, Ranbp11, Ranbp9, Ras85D, Rcc1, S6kII, Sec13, Stim, Su(fu), Tab2, Trn, Trn-SR, betaTub…	None
GO:0045597	positive regulation of cell differentiation	3e-11	3.2e-08	81.05	77	[Akt1, Atg1, CG30382, CG42261, CG6353, DAAM, Dap160, Dark, Dhc64C, Dp, Drice, Dronc, E(spl)mgamma-HLH, E2f1, Fmr1, G9a, GM130, Imp, Jra, Lasp, Lis-1, Mcm10, Myc, NC2beta, Nf-YB, Pi3K59F, Piezo, RIOK1, RIOK2, Rab1, Rac1, Rac2, Raf, Ras85D, RasGAP1, Rop, Sar1, Sbp2, Sec23, TBPH, Tm2, Vang, aPKC, alph, aop, ari-1, bsk, bun, chico, ci, da, didum, dpn, dpy, drk, dsh, ec, fz, gcm, l(3)mbt, lva, lz, mbt…	None
GO:0000070	mitotic sister chromatid segregation	3.4e-11	3.6e-08	77.5	93	[APC10, APC7, BuGZ, Bub1, Bub3, CG11788, CG15237, CG3326, CG34001, CG4203, Cap-D2, Cap-D3, Cap-G, Cdc16, Chro, CycA, CycB, DCTN1-p150, Dhc64C, Eb1, GluClalpha, Gprk1, Invadolysin, Kat60, Klp10A, Klp67A, Mad1, Moe, Mps1, Mtor, Ndc80, Nipped-B, Orc2, Orc5, Pp1-87B, Rbf, RecQ5, RfC4, Rok, Rpn10, SA, SMC1, SMC2, SMC3, Slbp, Slik, Spindly, Sse, Taf8, Yeti, Zw10, alphaTub84B, alphaTub85E, aub, aurB, ba…	None
GO:0030261	chromosome condensation	3.5e-11	3.7e-08	90.74	49	[CDC45L, Cap-D2, Cap-D3, Cap-G, Dp, Dp1, GluClalpha, HDAC1, Incenp, Invadolysin, MBD-like, MTA1-like, Mcm10, Mcm2, Mcm5, Mi-2, Myb, Orc2, Orc5, Pp1-87B, Psf2, RfC4, SMC2, Set8, SkpA, Slbp, Su(var)2-10, Taf8, Top1, Topors, Yeti, aub, aurB, baf, ball, barr, eIF-4E, eIF4E-3, glu, gwl, mei-41, neb, okr, slmb, sls, spn-B, spn-E, vas, wapl]	None
GO:0034330	cell junction organization	3.6e-11	3.9e-08	84.42	65	[Atpalpha, Cip4, Cont, Csk, Galphai, Galphao, GckIII, Gli, Gprk1, Lac, Mmp2, Nost, Nrg, Nrx-IV, PDZ-GEF, Pak, Patj, Pten, Rab11, Rac1, Rac2, Rap1, Rcc1, Rok, Src42A, Src64B, Traf4, Tsf2, Vav, aPKC, alpha-Cat, arm, awd, bark, baz, bou, btsz, ci, cold, cora, crb, crok, dlg1, jar, kirre, kst, kune, l(2)gl, loco, mesh, ninaE, nrv2, p120ctn, par-6, pck, pyd, rl, scrib, sdt, shakB, shg, shi, sinu, vari…	None
GO:0031647	regulation of protein stability	3.9e-11	4.1e-08	92	46	[14-3-3zeta, Abl, Bap170, CG12379, CG8786, CSN1b, CSN3, CSN4, CSN5, CSN6, CSN7, CSN8, Cand1, Ccs, Cdc37, CkIIalpha, Hipk, Mhc, Mlf, Nedd8, Pten, Ptp61F, SAK, Sgt1, Sin3A, Skp2, SkpA, Snx3, Usp47, Vps35, alien, cos, crb, eff, fsd, fu, fw, krz, ntc, puf, rdx, ric8a, shf, sicily, trsn, tws]	None
GO:0010675	regulation of cellular carbohydrate metabolic process	3.9e-11	4.2e-08	71.35	137	[14-3-3zeta, AMPKalpha, AP-2sigma, ATPCL, ATPsynbeta, Abl, Ada3, Adar, Akt1, Atf3, Atg1, Brf, CG11221, CG1909, CG30382, CG9548, Ca-beta, CaMKI, Cas, Cdc42, Cdk5, CkIalpha, CrebA, Cul1, Dll, E2f1, ERR, EcR, Egfr, Eip75B, EndoB, Eno, Eph, Ets97D, Fur2, GluClalpha, GlyP, GlyS, Hnf4, Hr39, Hr96, Hsc70-3, Ide, InR, Jafrac1, Kap-alpha3, Kr, LanA, MED28, Men-b, Met, Mfap1, Mnt, Mondo, Mtch, Myb, Myc, N,…	None
GO:0010498	proteasomal protein catabolic process	5.1e-11	5.5e-08	71.82	130	[AGO2, APC10, BTBD9, CG11044, CG11658, CG11982, CG11999, CG12362, CG13917, CG15814, CG17068, CG2010, CG2126, CG2247, CG30382, CG31357, CG31855, CG32676, CG3295, CG33144, CG43980, CG4911, CG5003, CG5199, CG5823, CG5961, CG6758, CG7102, CG7694, CG8188, CG8974, CG9003, CG9934, CSN4, CSN5, CkIalpha, Der-1, Der-2, FBXO11, Fbw5, Fbxl4, Fbxl7, Fsn, Kdm2, Ltn1, Npl4, PI31, Pka-C1, Pomp, Ppa, Prosalpha2, …	None
GO:0051651	maintenance of location in cell	7.9e-11	8.4e-08	93.33	42	[Act5C, Actn, Ank, CG32113, CG5742, Dg, Fak, Fer1HCH, Fer2LCH, Fer3HCH, Gprk1, KdelR, Msp300, Parg, Parp, Pax, Rok, Scgdelta, SsRbeta, Su(fu), Tapdelta, Vinc, Vps13, alpha-Cat, arm, aub, by, cact, chico, cnc, cos, dia, ergic53, mago, p130CAS, pav, pbl, rhea, slmb, tum, uzip, zip]	None
GO:0070646	protein modification by small protein removal	8.3e-11	8.8e-08	88.33	53	[Asx, CG2224, CG3781, CG4452, CG4603, CG4968, CG6091, CG6420, CG7857, CG9062, CSN1b, CSN3, CSN4, CSN5, CSN6, CSN7, CSN8, CYLD, DUBAI, Den1, Rpn11, Sgf11, Uch, Uch-L5, Ulp1, Usp1, Usp10, Usp12-46, Usp14, Usp15-31, Usp16-45, Usp2, Usp20-33, Usp30, Usp39, Usp47, Usp5, Usp7, Usp8, alien, bur, calypso, e(y)2, ec, faf, krz, not, otu, puf, scny, smt3, trbd, velo]	None
GO:0097479	synaptic vesicle localization	8.9e-11	9.5e-08	75.57	99	[AP-1-2beta, AP-1gamma, AP-1mu, AP-1sigma, AP-2alpha, AP-2mu, AP-2sigma, Amph, Aplip1, Arf102F, Arf51F, Arf79F, Arl1, Arl2, BicD, Blos1, CASK, CDase, CG31935, Chc, Clc, Csp, DCTN1-p150, Dap160, Drp1, Eps-15, Esyt2, Exo70, Exo84, Fife, Fmr1, GABA-B-R2, Git, Hrs, Liprin-alpha, Miro, NFAT, Nlg3, Nrt, Nrx-IV, PP2A-B', Ppt1, Rbf, RhoGAP100F, Rim, Rop, Scamp, Sdc, Sec5, Sec6, Snap25, Snap29, Snapin, St…	None
GO:0043161	proteasome-mediated ubiquitin-dependent protein catabolic process	9.3e-11	9.8e-08	71.75	127	[AGO2, APC10, BTBD9, CG11044, CG11658, CG11982, CG11999, CG12362, CG13917, CG15814, CG17068, CG2010, CG2126, CG2247, CG30382, CG31357, CG31855, CG3295, CG33144, CG43980, CG4911, CG5003, CG5199, CG5823, CG5961, CG6758, CG7102, CG7694, CG8188, CG8974, CG9003, CG9934, CSN4, CSN5, CkIalpha, Der-1, Der-2, FBXO11, Fbw5, Fbxl4, Fbxl7, Fsn, Kdm2, Ltn1, Npl4, PI31, Pka-C1, Pomp, Ppa, Prosalpha2, Prosalpha…	None
GO:0032872	regulation of stress-activated MAPK cascade	1e-10	1e-07	89.29	50	[ALiX, Alg-2, Aplip1, Ask1, Atg9, CG33276, Cka, Crk, Dhx15, MAPk-Ak2, MKP-4, Mekk1, Mkk4, Mnn1, N, POSH, PSR, Rala, Rap1, Sac1, Sdc, SkpA, Tak1, Traf4, Usp5, XNP, alph, ben, bsk, cno, cpa, cpb, drk, ebi, flw, hep, ics, msn, ninaE, park, peb, puc, pyd, raw, rdx, sgg, slim, slpr, stck, syd]	None
GO:0070302	regulation of stress-activated protein kinase signaling cascade	1e-10	1e-07	89.29	50	[ALiX, Alg-2, Aplip1, Ask1, Atg9, CG33276, Cka, Crk, Dhx15, MAPk-Ak2, MKP-4, Mekk1, Mkk4, Mnn1, N, POSH, PSR, Rala, Rap1, Sac1, Sdc, SkpA, Tak1, Traf4, Usp5, XNP, alph, ben, bsk, cno, cpa, cpb, drk, ebi, flw, hep, ics, msn, ninaE, park, peb, puc, pyd, raw, rdx, sgg, slim, slpr, stck, syd]	None
GO:0000819	sister chromatid segregation	1e-10	1.1e-07	75	102	[APC10, APC7, BuGZ, Bub1, Bub3, CG11788, CG15237, CG3326, CG34001, CG4203, Cap-D2, Cap-D3, Cap-G, Cdc16, Chro, CycA, CycB, DCTN1-p150, Dhc64C, Eb1, Gie, GluClalpha, Gprk1, Incenp, Invadolysin, Kat60, Klp10A, Klp67A, Mad1, Mi-2, Moe, Mps1, Mtor, Ndc80, Nipped-B, Orc2, Orc5, Pp1-87B, RasGAP1, Rbf, RecQ5, RfC3, RfC38, RfC4, Rok, Rpn10, SA, SMC1, SMC2, SMC3, SMC5, Sce, Slbp, Slik, Spindly, Sse, Taf8,…	None
GO:0045216	cell-cell junction organization	1.1e-10	1.1e-07	84	63	[Atpalpha, Cip4, Cont, Csk, Galphai, Galphao, GckIII, Gli, Lac, Mmp2, Nost, Nrg, Nrx-IV, PDZ-GEF, Pak, Patj, Pten, Rab11, Rac1, Rac2, Rap1, Rcc1, Src42A, Src64B, Traf4, Tsf2, Vav, aPKC, alpha-Cat, arm, awd, bark, baz, bou, btsz, ci, cold, cora, crb, crok, dlg1, jar, kirre, kst, kune, l(2)gl, loco, mesh, ninaE, nrv2, p120ctn, par-6, pck, pyd, rl, scrib, sdt, shakB, shg, shi, sinu, vari, wol]	None
GO:0010975	regulation of neuron projection development	1.1e-10	1.2e-07	77.98	85	[Abl, Akt1, Arpc1, CG30382, CG34380, CG4061, CG42261, CG6353, CHORD, CadN, Cdc42, DAAM, Dlic, Dscam1, Elp3, Fmr1, G9a, GM130, Galphao, Gprk1, HDAC1, Imp, Kr-h1, LIMK1, Lar, Liprin-alpha, Lis-1, Mctp, Mnt, NC2beta, NetA, Pak, Pi3K92E, Piezo, PlexA, Ppt1, Pten, Rab1, Rac1, Rac2, Rho1, RhoGAPp190, RhoGEF2, Rok, Rop, Sar1, Sbp2, Sec23, Sema-1a, Sema-2a, Sema-5c, TBPH, Vang, bif, btl, chico, cv-c, dsh…	None
GO:0008361	regulation of cell size	1.3e-10	1.3e-07	78.85	82	[AMPKalpha, Akt1, Best1, CG10738, CG1227, CG14977, CG43729, CG7686, CHORD, Cad96Ca, Cad99C, CadN, Desat1, Drip, Egfr, Gcn2, Girdin, InR, Lar, Liprin-alpha, Lst8, MAPk-Ak2, Madm, Mekk1, Mondo, Myb, Myc, Nipped-B, Nprl2, Nprl3, Nup44A, Pdk1, Pi3K21B, Pi3K92E, PlexA, Pten, Rac1, Rac2, Ras85D, Rbf, Rheb, RhoGAP1A, RhoGAPp190, RpI135, RpL8, S6k, SCAR, SMSr, Sema-1a, Sema-2a, Sema-5c, Syx5, Tctp, Thor,…	None
GO:0010927	cellular component assembly involved in morphogenesis	1.2e-10	1.3e-07	69.67	147	[Act88F, Actn, Arl6, Bsg, Bug22, CG13366, CG14020, CG14367, CG30441, CG43370, CG5142, CG5458, CG5964, CG8116, Cad74A, Cad99C, Caf1-55, CanB2, Cby, Cdc42, Cdc7, Cep135, Cep89, Che-13, Cul4, CycE, DAAM, Dg, Dp, E2f1, Egfr, Fmr1, Jra, Kap3, Khc, Klc, Klp64D, LRR, Lasp, Lis-1, Mcm6, Mhc, Mical, Mkk4, Mlc2, Myb, N, Orc2, Oseg1, Oseg2, Oseg5, Oseg6, Osm6, PCNA, Pax, Pop2, Pxd, Rac1, Rac2, RanBPM, Rbf, …	None
GO:0006400	tRNA modification	1.4e-10	1.5e-07	91.67	44	[Aats-ala, Aats-ala-m, Adat1, CG10189, CG10463, CG10495, CG12975, CG14231, CG1434, CG14544, CG15014, CG1749, CG1750, CG17807, CG18048, CG18528, CG18596, CG3021, CG32281, CG33276, CG33785, CG33786, CG34195, CG3434, CG4045, CG42261, CG4610, CG5220, CG5292, CG6345, CG6388, CG6550, CG8078, CG9596, CG9752, Elp1, Elp3, Mt2, Nsun2, RluA-2, Tgt, l(1)G0020, l(2)35Bc, wuho]	None
GO:0007306	eggshell chorion assembly	1.4e-10	1.5e-07	81.4	70	[Cad74A, Caf1-55, Cdc42, Cdc7, Cul4, CycE, Dp, E2f1, Egfr, Jra, Khc, Klc, Lis-1, Mcm6, Mkk4, Myb, N, Orc2, PCNA, Pax, Pop2, Pxd, Rac1, Rac2, RanBPM, Rbf, RecQ4, Shark, Syp, armi, aub, bsk, bun, cact, chif, cic, cni, dpp, dpy, dup, ed, emc, fs(1)N, gus, hd, hep, jvl, kat80, lama, mael, mip120, mip130, mip40, mirr, ndl, okr, pic, polybromo, puc, rin, shi, slmb, slpr, smt3, spn-E, spoon, sqh, ttk, v…	None
GO:0010466	negative regulation of peptidase activity	1.6e-10	1.6e-07	14.94	13	[CG14812, Cow, Csp, Diap1, Diap2, Ppn, REG, Reck, Spn42Da, Tep1, Tep2, Tep3, Timp]	None
GO:0008105	asymmetric protein localization	1.9e-10	2e-07	89.09	49	[AnxB9, Cad99C, Crag, Egfr, Galphai, Gbeta13F, Ggamma1, Moe, Patj, Ptpa, Rab10, Rcc1, Rheb, Smn, Tor, Traf4, Vha26, Vps25, Vps36, aPKC, armi, aub, aurA, baz, bic, bora, btz, csul, dlg1, egr, flfl, fz, jar, jumu, l(2)gl, loco, lsn, mira, mol, mon2, par-6, pins, pont, pyd, ric8a, scrib, sdt, shg, stau]	None
GO:0045787	positive regulation of cell cycle	1.9e-10	2e-07	89.09	49	[APC7, CDC45L, CG10738, CG16903, COX5A, CSN5, Cdc16, Cks30A, CycC, CycE, CycH, CycK, CycT, DNApol-epsilon58, Dhc64C, Dl, Invadolysin, Mcm10, Moe, Mtor, Myb, N, Psf1, Psf2, RecQ4, SNF4Agamma, Skp2, SkpA, Sld5, Su(H), aurB, ben, betaTub60D, ci, crol, dpn, ida, koko, lmgA, mi, nopo, otu, p53, pnt, pzg, rap, sgg, stg, vih]	None
GO:0051338	regulation of transferase activity	2e-10	2.1e-07	74.29	104	[14-3-3zeta, ASPP, Abi, Ask1, Atg17, CG12084, CG16903, CG17514, CG30291, CG6345, CG6907, CG6966, CG7427, CG8441, CG9286, Cbl, Cdc37, Cdc42, Cdk7, CkIIbeta, Cks30A, CycA, CycB, CycB3, CycC, CycD, CycE, CycG, CycH, CycK, CycT, CycY, Dap160, Dsor1, Elp1, Elp3, Fak, Fem-1, Invadolysin, Krn, MKP-4, Mat1, Mekk1, Mkk4, Mkp, Mkp3, Nedd8, Nup358, Pgam5, Pi3K21B, Pka-R1, Pka-R2, Ptp61F, Rac1, Rac2, Rho1, R…	None
GO:0098813	nuclear chromosome segregation	2e-10	2.1e-07	70.47	136	[APC10, APC7, BuGZ, Bub1, Bub3, CG11788, CG15237, CG30152, CG3326, CG34001, CG4203, Cap-D2, Cap-D3, Cap-G, Cdc16, Chro, CycA, CycB, DCTN1-p150, Dhc64C, Eb1, Ercc1, Fim, Gie, Gli, GluClalpha, Gprk1, Hr39, Incenp, Invadolysin, JIL-1, Kat60, Klp10A, Klp3A, Klp67A, LanA, MAN1, Mad1, Mcm10, Mcm5, Mer, Mi-2, Moe, Mps1, Mtor, Ndc80, Nipped-B, Orc2, Orc5, Pp1-87B, RanGAP, RasGAP1, Rbf, RecQ5, RfC3, RfC38…	None
GO:0010506	regulation of autophagy	2.2e-10	2.3e-07	79	79	[AGO2, Acn, Atg1, Atg101, Atg14, Atg16, Atg18a, Atg2, Atg4a, Atg7, Atg9, BI-1, Bruce, CG11148, CG12772, CG14207, CG18304, CG6878, CG8155, Cp1, DCP1, Desat1, Dronc, EcR, Egfr, FK506-bp1, InR, Lerp, Mkk4, Mondo, Myc, Nprl2, Nprl3, Nup44A, PEK, Pax, Pi3K59F, Pi3K92E, Pten, Rab21, Rab32, Rae1, Raf, RagA-B, RagC-D, Ras85D, Rheb, S6k, SREBP, Sbf, Sec61alpha, Sec61beta, Sec61gamma, Sod, Sod2, Tak1, Tang…	None
GO:0017038	protein import	2.4e-10	2.5e-07	75.59	96	[Act57B, Akt1, Baldspot, CG11779, CG12379, CG32164, CG32165, CG6512, CG6540, CG7382, CG8531, CaMKII, Cam, Cas, Cul4, Diap2, Fbp1, Fs(2)Ket, Gp210, Grip, Hop, Kap-alpha1, Kap-alpha3, Karybeta3, Mtor, Nup133, Nup153, Nup154, Nup160, Nup205, Nup214, Nup358, Nup44A, Nup50, Nup54, Nup58, Nup62, Nup75, Nup93-2, Nup98-96, Pen, Pex10, Pex12, Pex13, Pex14, Pex2, Pex5, Pka-C1, Rae1, Ran, RanGAP, Ranbp11, R…	None
GO:0072657	protein localization to membrane	2.5e-10	2.6e-07	80.68	71	[128up, Ank, Ank2, Atg4a, Atg4b, CG10420, CG11753, CG1598, CG31935, CG32022, CG4942, CG5447, CG5885, CG9356, CG9853, Cdc42, Crag, Exo84, Fur1, GAA1, Grip, Gtp-bp, Klp61F, KrT95D, Mer, Neto, Nup154, Nup54, PIG-C, PIG-S, PIG-U, Pex10, Rab11, Rab32, Sar1, Sec23, Sec24CD, Sec5, Sec6, Smn, Srp14, Srp54k, Srp68, Srp72, Srp9, SrpRbeta, SsRbeta, TM9SF4, TRAM, Tim10, Tim9a, Tom7, Trp1, Tsp26A, Tsp3A, Tsp8…	None
GO:0006413	translational initiation	2.7e-10	2.8e-07	85.07	57	[4EHP, Adam, CG10306, CG12413, CG13163, CG14207, CG14749, CG1750, CG17737, CG31957, CG5642, CG7414, DENR, Gcn2, Int6, IntS6, MCTS1, NAT1, Pym, Rack1, Rbp2, RtGEF, Tango7, Thor, Trip1, aub, bel, bol, eIF-1A, eIF-2alpha, eIF-2beta, eIF-2gamma, eIF-3p40, eIF-3p66, eIF-4B, eIF-4E, eIF-4a, eIF2B-alpha, eIF2B-beta, eIF2B-delta, eIF2B-epsilon, eIF2B-gamma, eIF2D, eIF3-S10, eIF3-S8, eIF3-S9, eIF3ga, eIF4…	None
GO:0046777	protein autophosphorylation	3e-10	3.1e-07	93.02	40	[Abl, Ack, Ack-like, Atg1, Btk29A, CG17528, Csk, Doa, FER, Fak, Hop, IKKepsilon, InR, JIL-1, Lk6, MAPk-Ak2, Pak3, Pka-C1, Pkn, Pvf1, Raf, SAK, Shark, Src42A, Src64B, Tlk, Tor, Wnk, Wsck, awd, dco, fray, hop, hpo, nmo, nonC, pll, slpr, sqa, wnd]	None
GO:0046328	regulation of JNK cascade	3.5e-10	3.6e-07	88.89	48	[ALiX, Alg-2, Aplip1, Ask1, Atg9, CG33276, Cka, Crk, MAPk-Ak2, MKP-4, Mekk1, Mkk4, Mnn1, N, POSH, PSR, Rala, Rap1, Sac1, Sdc, SkpA, Tak1, Traf4, Usp5, XNP, alph, ben, bsk, cno, cpa, cpb, drk, ebi, flw, hep, ics, msn, ninaE, park, peb, puc, pyd, raw, rdx, sgg, slpr, stck, syd]	None
GO:0060560	developmental growth involved in morphogenesis	3.6e-10	3.7e-07	78.79	78	[Abi, Abl, Ank2, CG13531, CadN, Cdc42, DAAM, DCTN1-p150, Dad, Dok, Dscam1, FER, Gprk1, LanA, Lar, Liprin-alpha, Mbs, Mkk4, Mtl, Nrg, Pka-C1, PlexA, Ptpmeg, Rab11, Rac1, Rac2, Rho1, RhoGAP100F, RhoGEF2, Rok, SCAR, Sema-1a, Sema-2a, Sema-5c, Sh, Shark, Strip, Timp, Toll-6, Tollo, Vang, Wnt2, Zyx, al, alphaSnap, arm, baz, bif, bsk, btl, chico, cno, dnc, dsh, fz, fz2, hdc, hep, kay, kuz, mle, mys, pa…	None
GO:0007224	smoothened signaling pathway	3.7e-10	3.8e-07	86.67	52	[Cad99C, CalpA, CkIIalpha, CkIalpha, Ext2, Gprk2, Gug, HDAC1, Nedd8, Pka-C1, Rab23, Roc1a, Su(fu), Sxl, Trs20, Uba3, UbcE2M, Ubr3, Usp8, Vps26, Vps36, boi, botv, ci, cos, disp, dlp, eIF-1A, eRF1, fu, gro, hyd, hyx, l(2)tid, mirr, nej, pav, ptc, rdx, rin, sau, sbb, sgg, sgl, shf, slmb, sm, smo, swm, tectonic, tow, ttv]	None
GO:0006606	protein import into nucleus	4e-10	4.2e-07	80	72	[Act57B, Akt1, CG32164, CG32165, CG6540, CaMKII, Cam, Cas, Cul4, Diap2, Fs(2)Ket, Gp210, Grip, Hop, Kap-alpha1, Kap-alpha3, Karybeta3, Mtor, Nup133, Nup153, Nup154, Nup160, Nup205, Nup214, Nup358, Nup44A, Nup50, Nup54, Nup58, Nup62, Nup75, Nup93-2, Nup98-96, Pen, Pka-C1, Rae1, Ran, RanGAP, Ranbp11, Ranbp9, Ras85D, Rcc1, S6kII, Sec13, Stim, Su(fu), Tab2, Trn, Trn-SR, betaTub60D, cact, cdm, cos, dc…	None
GO:0044744	protein targeting to nucleus	4e-10	4.2e-07	80	72	[Act57B, Akt1, CG32164, CG32165, CG6540, CaMKII, Cam, Cas, Cul4, Diap2, Fs(2)Ket, Gp210, Grip, Hop, Kap-alpha1, Kap-alpha3, Karybeta3, Mtor, Nup133, Nup153, Nup154, Nup160, Nup205, Nup214, Nup358, Nup44A, Nup50, Nup54, Nup58, Nup62, Nup75, Nup93-2, Nup98-96, Pen, Pka-C1, Rae1, Ran, RanGAP, Ranbp11, Ranbp9, Ras85D, Rcc1, S6kII, Sec13, Stim, Su(fu), Tab2, Trn, Trn-SR, betaTub60D, cact, cdm, cos, dc…	None
GO:0051170	nuclear import	4e-10	4.2e-07	80	72	[Act57B, Akt1, CG32164, CG32165, CG6540, CaMKII, Cam, Cas, Cul4, Diap2, Fs(2)Ket, Gp210, Grip, Hop, Kap-alpha1, Kap-alpha3, Karybeta3, Mtor, Nup133, Nup153, Nup154, Nup160, Nup205, Nup214, Nup358, Nup44A, Nup50, Nup54, Nup58, Nup62, Nup75, Nup93-2, Nup98-96, Pen, Pka-C1, Rae1, Ran, RanGAP, Ranbp11, Ranbp9, Ras85D, Rcc1, S6kII, Sec13, Stim, Su(fu), Tab2, Trn, Trn-SR, betaTub60D, cact, cdm, cos, dc…	None
GO:1902593	single-organism nuclear import	4e-10	4.2e-07	80	72	[Act57B, Akt1, CG32164, CG32165, CG6540, CaMKII, Cam, Cas, Cul4, Diap2, Fs(2)Ket, Gp210, Grip, Hop, Kap-alpha1, Kap-alpha3, Karybeta3, Mtor, Nup133, Nup153, Nup154, Nup160, Nup205, Nup214, Nup358, Nup44A, Nup50, Nup54, Nup58, Nup62, Nup75, Nup93-2, Nup98-96, Pen, Pka-C1, Rae1, Ran, RanGAP, Ranbp11, Ranbp9, Ras85D, Rcc1, S6kII, Sec13, Stim, Su(fu), Tab2, Trn, Trn-SR, betaTub60D, cact, cdm, cos, dc…	None
GO:0006401	RNA catabolic process	4.3e-10	4.4e-07	80.95	68	[AGO1, CG11486, CG13690, CG2091, CG30105, CG3857, CG6610, CG6729, CG8777, Cp1, DCP1, DCP2, Dis3, Dredd, Edc3, Fen1, Ge-1, Ire1, LSm1, Mtr3, Not1, Not10, Not3, PAN2, Pabp2, Patr-1, Pop2, Prp18, Pym, RNaseX25, Rcd-1, Rga, RpLP0-like, Rrp4, Rrp42, Rrp45, Rrp46, Rrp6, RtGEF, Ski6, Smg5, Smg6, Snp, Tis11, Trf4-1, Tudor-SN, Upf1, Upf2, Upf3, Zpr1, armi, aub, crc, drosha, gw, l(2)35Df, nonC, pcm, pelo, …	None
GO:0071900	regulation of protein serine/threonine kinase activity	4.3e-10	4.4e-07	85.71	54	[14-3-3zeta, Ask1, CG16903, CG30291, CG6345, Cdk7, Cks30A, CycB3, CycC, CycH, CycK, CycT, CycY, Dsor1, Fak, MKP-4, Mat1, Mekk1, Mkk4, Mkp, Mkp3, Pgam5, Ptp61F, Rac1, Rac2, Rho1, Sdc, Tak1, Takl1, Traf4, Wee1, alph, bnl, bsk, btl, dap, drk, hep, ics, kay, koko, l(3)mbt, lic, mbt, msn, puc, sgg, slpr, smt3, step, sws, syd, trbl, wnd]	None
GO:0023061	signal release	4.5e-10	4.6e-07	72.05	116	[AP-1-2beta, AP-1gamma, AP-1mu, AP-1sigma, AP-2alpha, AP-2mu, AP-2sigma, Adck, AdipoR, Akt1, Amph, Arf102F, Arf51F, Arf79F, Arl1, Arl2, BicD, CASK, CDase, CG31935, CG9650, CHOp24, CanB2, Cdk12, Chc, Cirl, Clc, Csp, Dap160, Dys, Eps-15, Esyt2, Exn, Exo70, Exo84, Fife, GABA-B-R2, Gdi, Glut1, HDAC6, Hrs, Hsc70-4, ICA69, Ih, InR, Itp-r83A, Myc, NFAT, Nrx-IV, Pka-C1, RIOK1, RIOK2, Rab1, Rep, RhoGAP92B…	None
GO:0051050	positive regulation of transport	4.7e-10	4.9e-07	75.83	91	[AP-2alpha, Abl, Act57B, Adck, AdipoR, Apoltp, Arf79F, BicD, CASK, CG31935, CHOp24, CaBP1, CaMKII, Cad99C, Cam, Cas, Cdk12, Chc, Crag, Cul4, DCTN2-p50, Diap2, Fife, Fs(2)Ket, Glut1, Itp-r83A, Kap-alpha3, Klp61F, LpR2, Moe, Mtor, Mvl, Myc, Nedd4, Pkc53E, Pld, Ppt1, RIOK1, RIOK2, Rab1, Rab11, Rab27, RanBP3, RhoGAP92B, RpL35A, SERCA, SH3PX1, Sar1, Sec16, Sec23, Sec24CD, Sec5, Sec61alpha, Snx1, Snx3,…	None
GO:0042462	eye photoreceptor cell development	5e-10	5.2e-07	77.36	82	[AP-1sigma, Afti, Amph, Atx2, CHORD, CaMKII, CadN, Cam, DCTN1-p150, Doa, EMC3, GAA1, Ire1, Kr-h1, Lar, Liprin-alpha, Lis-1, Mbs, Mob2, Moe, N, Nrt, PDZ-GEF, PIG-C, PIG-S, PQBP1, Pten, Rab11, Rab6, Rac1, Rac2, RhoGAP100F, Rich, Rip11, S, SP2353, Sec6, Ten-m, Vps4, aop, aos, capt, chp, crb, crc, csw, dac, didum, dysc, eys, fry, grh, hook, klar, l(3)mbt, lilli, lola, lz, mbl, mbt, msk, nct, neur, ni…	None
GO:0032507	maintenance of protein location in cell	5.8e-10	6e-07	94.74	36	[Act5C, Actn, Ank, CG32113, CG5742, Dg, Fak, Gprk1, KdelR, Msp300, Parg, Parp, Pax, Rok, Scgdelta, SsRbeta, Su(fu), Tapdelta, Vinc, Vps13, alpha-Cat, arm, by, cact, chico, cos, dia, ergic53, p130CAS, pav, pbl, rhea, slmb, tum, uzip, zip]	None
GO:1903311	regulation of mRNA metabolic process	6.5e-10	6.6e-07	79.35	73	[B52, BI-1, CG10418, CG11454, CG14641, CG1646, CG16941, CG17454, CG2926, CG5728, CG6227, CG6841, CG7185, CG7879, Dbp45A, Dll, Doa, Hel25E, HnRNP-K, Hrb27C, Hrb87F, Lsm11, Nab2, Pep, Prp19, Psi, Rbp1, Rox8, Rsf1, SC35, SF2, Saf-B, Spf45, Spt6, Srp54, Srp54k, Sxl, Tis11, Trn-SR, U2af38, U2af50, Upf1, asf1, aub, crn, dom, eIF-4a, fand, fl(2)d, fne, hay, how, l(1)G0007, l(3)72Ab, mbl, mub, pUf68, pea…	None
GO:0070887	cellular response to chemical stimulus	6.7e-10	6.8e-07	63.28	243	[ACC, AGO1, AGO2, Aats-tyr, Acsl, AdipoR, AkhR, Akt1, Aps, Ars2, Atg1, Atg9, BI-1, Blimp-1, CG10459, CG10688, CG11779, CG11999, CG14184, CG14221, CG14812, CG14977, CG15814, CG17737, CG32082, CG3209, CG32276, CG5110, CG5189, CG5199, CG5844, CG8909, CG8974, CG8993, CHES-1-like, CRIF, CalpA, Cbp20, Cbp80, Ccs, Cdc42, Chd64, Cul1, Cul2, Cyp6a13, Cyp6a14, DENR, Dad, Dcr-1, Dcr-2, Dd, Der-2, Dg, Dh31-R…	None
GO:0010721	negative regulation of cell development	7.1e-10	7.2e-07	80.23	69	[AGO2, Abl, Apc, Arpc1, Bruce, CG34380, CG4061, CG5214, CG7834, COX4, COX5A, COX7C, CadN, Diap1, Dl, EcR, Egfr, Fas2, Fmr1, Galphao, Galphaq, HDAC1, Hs3st-B, Kr-h1, MAGE, MED10, MED11, MED22, MED27, MED31, MED4, MED6, Mctp, Mer, Mnt, N, Pten, Ras85D, S6kII, Sema-1a, Sema-2a, Sema-5c, Socs36E, ago, aop, aos, betaTub60D, bif, brat, brm, btl, cdi, ed, hdc, hpo, kibra, klar, kto, l(2)gl, mor, ninaE, …	None
GO:0010951	negative regulation of endopeptidase activity	7.5e-10	7.6e-07	15.48	13	[CG14812, Cow, Csp, Diap1, Diap2, Ppn, REG, Reck, Spn42Da, Tep1, Tep2, Tep3, Timp]	None
GO:1901071	glucosamine-containing compound metabolic process	8.3e-10	8.4e-07	21.43	27	[CG12009, CG13643, CG14304, CG14880, CG17065, CG17826, CG42296, CG5756, CG8460, Cda5, Cht11, Cht5, Cht6, Ext2, Gasp, Idgf2, Idgf4, Oscillin, Peritrophin-A, beta4GalNAcTB, botv, exp, fdl, mmy, obst-A, ttv, verm]	None
GO:0042051	compound eye photoreceptor development	8.7e-10	8.8e-07	77.67	80	[AP-1sigma, Afti, Amph, Atx2, CHORD, CaMKII, CadN, Cam, DCTN1-p150, Doa, EMC3, GAA1, Ire1, Kr-h1, Lar, Liprin-alpha, Lis-1, Mbs, Mob2, Moe, N, Nrt, PDZ-GEF, PIG-C, PIG-S, PQBP1, Pten, Rab11, Rab6, Rac1, Rac2, RhoGAP100F, Rich, Rip11, S, SP2353, Sec6, Ten-m, Vps4, aop, aos, capt, chp, crb, crc, csw, dac, didum, dysc, eys, fry, grh, hook, klar, l(3)mbt, lilli, lola, lz, mbl, mbt, msk, nct, neur, ni…	None
GO:0030705	cytoskeleton-dependent intracellular transport	1e-09	1e-06	83.1	59	[Aplip1, Arfrp1, Arp1, Atg1, CG14535, CG30441, CG42837, CG5142, Cby, Che-13, DCTN1-p150, DCTN2-p50, DCTN5-p25, Dhc64C, Dlc90F, Dlic, Kap3, Khc, Khc-73, Klp64D, Klp68D, Klp98A, Liprin-alpha, Lis-1, Lsd-2, Marf, Miro, Mob4, Oseg1, Oseg2, Oseg6, Pink1, Rab1, Sac1, Sdc, Unc-76, VhaM8.9, cos, didum, dila, dop, fh, fu, hook, htt, jar, klar, milt, neb, nompB, nudE, park, pav, rempA, sqh, stai, sw, syd, …	None
GO:0007030	Golgi organization	1.1e-09	1.1e-06	79.55	70	[ATP8B, Abi, Arl1, CG10075, CG10738, CG14020, CG16817, CG31650, CG33298, CG4041, CG43322, CG4848, CG5196, CG5510, CG7456, CG8230, CG9008, CG9356, COX4, Cad96Ca, Cog7, EfTuM, GM130, GPHR, Gmap, Golgin84, Grasp65, Ire1, Klp61F, Myb, Osbp, Ost48, Pi4KIIalpha, Pld, RhoGAP1A, Rint1, SCAR, SMSr, Sec16, Sec23, Sec24CD, Snap29, Syx5, TER94, Tango1, Tango2, Tango4, Tango5, Tango6, Tango7, Zw10, atl, crc, …	None
GO:0030097	hemopoiesis	1e-09	1.1e-06	79.12	72	[Aats-gly, Adgf-A, Arf79F, Atg6, Atg7, C1GalTA, CG1129, CG4036, CG5721, CG8149, CSN5, CTPsyn, Cdc42, E(bx), E2f1, Elp3, Gale, Hand, Hop, Mtl, N, Noa36, Nup98-96, PDZ-GEF, Pvf1, Pvf3, Rac1, Rac2, Raf, Rap1, Ras85D, Rho1, RhoL, RpS8, Ser, Stat92E, Su(H), Su(var)2-10, Syx5, Tl, Trn, Tsp68C, Ulp1, Zfrp8, alphaTub84B, cact, chb, cher, dom, dpp, fsd, gcm, heix, hop, if, krz, lola, lolal, lwr, lz, mRpL5…	None
GO:0030718	germ-line stem cell population maintenance	1.1e-09	1.1e-06	81.82	63	[AGO1, AdipoR, BHD, CSN1b, CSN3, CSN4, CSN5, CSN6, CSN7, Dad, Dl, Egfr, His2Av, Inx2, Mad, Med, Mnt, N, Nedd8, Nup98-96, PDZ-GEF, Parg, Rab11, Rap1, Ser, Socs36E, Stat92E, alien, ball, bel, bgcn, chico, dally, dom, dpp, eIF-4a, eff, enok, esg, fng, fzy, gbb, how, lid, loqs, mael, magu, mam, mxt, mys, nclb, neur, ninaE, nos, nsl1, pelo, put, sax, scny, shg, slmb, tkv, ytr]	None
GO:0031047	gene silencing by RNA	1e-09	1.1e-06	79.12	72	[AGO1, AGO2, Adar, Ars2, Atx2, Bap55, CG17265, CG5877, CRIF, Cbp20, Cbp80, Cp1, DCP1, DCP2, Dcr-1, Dcr-2, Dg, Dredd, Elp1, FBXO11, Fmr1, HPS4, Hen1, Hsc70-3, Hsc70-4, Ime4, Nbr, Not10, Rbf, Rga, Sdc, Smg5, Smg6, Taf11, Tis11, Tudor-SN, Upf1, Upf2, Upf3, armi, aub, bel, cad, cd, dom, drosha, g, gpp, gw, hdc, jub, lin-28, loqs, mRpL11, mRpL39, mRpL44, mael, me31B, ncd, nonC, p, pasha, pcm, qin, rb,…	None
GO:0035222	wing disc pattern formation	1.2e-09	1.2e-06	81.25	65	[14-3-3epsilon, Ada2b, AnxB9, CG11399, CG14073, CG1943, CG8149, CG8405, Cad99C, Dl, E(spl)mgamma-HLH, Egfr, H, Hs3st-B, Invadolysin, MFS14, Mad, Mnt, N, Nipped-A, Notum, Psn, RFeSP, Rab7, Slh, Su(H), Su(Tpl), Su(dx), alpha-Est7, ap, bi, boi, capt, cbt, chm, ci, cic, dally, dlp, dom, dpp, drpr, en, fng, gammaSnap1, gbb, h, inv, lilli, nito, nmd, nuf, osa, peb, pnt, ptc, sax, sbb, skd, sm, smo, sno…	None
GO:0006342	chromatin silencing	1.4e-09	1.4e-06	77.45	79	[ADD1, AGO1, AGO2, AP-2mu, Bap170, Bin1, Bub1, CDC45L, CG2051, CG5877, CG7137, CG8036, CG8677, Caf1-55, CoRest, Cp190, Dcr-2, Dpy-30L2, FBXO11, FRG1, HDAC1, HDAC3, HPS4, Hers, His2Av, Hmt4-20, JHDM2, JIL-1, Kr, Lam, LamC, LanA, MBD-like, MRG15, Mcm10, Parg, Pop2, Prp3, Psc, Pur-alpha, Rif1, Samuel, Sce, Sfmbt, Sirt1, Sirt6, Spt6, Su(var)3-3, Su(var)3-9, Trl, Usp47, Usp7, XNP, aub, calypso, crol, …	None
GO:0045814	negative regulation of gene expression, epigenetic	1.4e-09	1.4e-06	77.45	79	[ADD1, AGO1, AGO2, AP-2mu, Bap170, Bin1, Bub1, CDC45L, CG2051, CG5877, CG7137, CG8036, CG8677, Caf1-55, CoRest, Cp190, Dcr-2, Dpy-30L2, FBXO11, FRG1, HDAC1, HDAC3, HPS4, Hers, His2Av, Hmt4-20, JHDM2, JIL-1, Kr, Lam, LamC, LanA, MBD-like, MRG15, Mcm10, Parg, Pop2, Prp3, Psc, Pur-alpha, Rif1, Samuel, Sce, Sfmbt, Sirt1, Sirt6, Spt6, Su(var)3-3, Su(var)3-9, Trl, Usp47, Usp7, XNP, aub, calypso, crol, …	None
GO:0000910	cytokinesis	1.6e-09	1.6e-06	75	90	[ALiX, Act57B, Act5C, Arf51F, Bap55, Bruce, CG10068, Caf1-55, Cap-G, Cog7, Cp110, CycB, CycB3, Drp1, Exo84, Gprk1, Grip75, Incenp, Klp3A, Klp67A, Mer, Myb, Nipped-A, Ocrl, Pex10, Pex2, Pop2, Rab11, Rab35, Rho1, Rint1, Rok, Rop, Sec5, Sep1, Sep2, Slik, Synd, Syx1A, Syx5, Tl, Zw10, alphaCOP, alphaSnap, aret, aub, aurA, aurB, baz, borr, bru, chico, cindr, cv-c, dia, dup, eIF-4E, eIF4E-3, fbl, flw, f…	None
GO:0043254	regulation of protein complex assembly	1.6e-09	1.7e-06	78.49	73	[Apc, Arp2, Arp3, Arpc1, Arpc2, Arpc3A, Arpc4, Arpc5, Atx2, B52, Btk29A, CG32082, Cdc42, Cip4, DAAM, Dsp1, Jupiter, LamC, PsGEF, Rbp1, RhoGAP92B, Rpt1, Rpt2, Rpt3, Rpt4, Rpt5, Rpt6, Rsf1, SC35, SCAR, SF2, Sar1, Sec16, Sec23, Sgt, Srp54, Srp54k, Taf1, Taf11, Taf2, Tbp, TfIIFalpha, TfIIFbeta, Tnks, Usp5, Vps11, Vps16A, Vps16B, Vps33B, WASp, alpha-Spec, beta-Spec, capu, car, chb, chico, cpa, cpb, di…	None
GO:0050769	positive regulation of neurogenesis	1.7e-09	1.8e-06	82.86	58	[Akt1, CG30382, CG42261, CG6353, Dap160, Dhc64C, E(spl)mgamma-HLH, Fmr1, G9a, GM130, Imp, Lis-1, Mcm10, Myc, NC2beta, Nf-YB, Piezo, RIOK1, RIOK2, Rab1, Rac1, Rac2, Raf, Ras85D, RasGAP1, Rop, Sar1, Sbp2, Sec23, TBPH, Vang, aPKC, alph, aop, ari-1, bsk, bun, chico, da, dpn, drk, dsh, fz, gcm, l(3)mbt, lva, mbt, nudC, nudE, oc, park, pbl, rl, shot, spas, spn-F, stan, yki]	None
GO:0008285	negative regulation of cell proliferation	1.9e-09	1.9e-06	79.31	69	[AGO2, Axud1, CG5214, CG7834, CG9293, COX4, COX5A, COX7C, CSN5, Csk, Cul5, Doa, Dronc, EcR, Hsp83, Lam, LanA, MAGE, MED10, MED11, MED22, MED27, MED31, MED4, MED6, Mer, Mnn1, Pez, Pten, Ptp61F, Rbf, Rel, Snr1, Sox15, Syx7, Tsc1, Utx, Uvrag, Vps20, Vps25, Vps60, ago, brat, brm, dlg1, dom, dpp, ex, ft, gig, ham, heix, hpo, kibra, kto, l(2)gl, l(3)mbt, lwr, mor, nos, osa, pUf68, polo, pros, sav, scri…	None
GO:0017145	stem cell division	1.9e-09	1.9e-06	76.42	81	[ALiX, Arl2, BoYb, Cdc42, Cdk1, Cep135, CycA, Dcr-1, Galphai, Gbeta13F, Ggamma1, Gmd, Hop, InR, Mad, Med, Mnt, Patj, Rab11, Rcc1, Sara, Sgt1, Smn, Stat92E, Su(var)3-9, Zfrp8, aPKC, ab, aurB, baz, bgcn, brat, chico, clu, cnn, dally, dlg1, dpp, eIF-4a, eas, eff, egg, esg, flfl, hop, jar, l(2)gd1, l(2)gl, l(3)01239, lin-28, loco, loqs, mgr, mira, msi, nos, numb, par-6, pelo, pins, pont, pros, ptc, p…	None
GO:0042067	establishment of ommatidial planar polarity	1.8e-09	1.9e-06	82.19	60	[CadN, Cct1, Dl, Egfr, Galphao, Gprk1, Hop, Jra, Krn, Mtl, N, Pka-C1, Rac1, Rac2, Rala, Rap1, Rho1, Rok, S, Tak1, Vang, aop, aos, bdg, cno, d, dco, dgo, ds, dsh, e(y)2, ec, ft, fw, fz, gish, grh, hop, kay, lola, mirr, msk, nej, ninaE, nmo, park, peb, pnt, puc, rdx, rin, sano, sca, scrib, shg, stan, sty, svp, tsr, yellow-d]	None
GO:0043410	positive regulation of MAPK cascade	1.9e-09	1.9e-06	81.58	62	[14-3-3epsilon, 14-3-3zeta, ALiX, Alg-2, Ask1, Atg9, CG10754, CG14184, CG3198, CG4849, CG6686, Cdc37, Cdk12, Cka, Crk, Dhx15, Dsor1, Fgop2, Fip1, Fnta, Hmgcr, M1BP, Mekk1, Mkk4, Mnn1, Mob4, Mos, Nf-YB, Pp1-87B, Prp19, Raf, Ras85D, Sdc, Slmap, Strip, Tak1, Takl1, Traf4, ave, ben, betaggt-I, bnl, btl, cnk, drk, eIF4AIII, gfzf, hep, ksr, l(3)mbt, lic, mago, mbt, msn, rdx, rl, slim, slpr, smt3, step,…	None
GO:0045185	maintenance of protein location	1.9e-09	1.9e-06	90.91	40	[Act5C, Actn, Ank, CG32113, CG5742, Cdc42, Dg, Fak, Gprk1, KdelR, Msp300, Parg, Parp, Pax, Rok, Scgdelta, SsRbeta, Su(fu), Tapdelta, Vinc, Vps13, alpha-Cat, arm, by, cact, chico, cos, dia, ergic53, if, p130CAS, park, pav, pbl, pins, rhea, slmb, tum, uzip, zip]	None
GO:0048024	regulation of mRNA splicing, via spliceosome	1.9e-09	1.9e-06	81.58	62	[B52, CG10418, CG11454, CG14641, CG1646, CG16941, CG17454, CG2926, CG5728, CG6227, CG6841, CG7185, CG7879, Dbp45A, Dll, Doa, Hel25E, HnRNP-K, Hrb27C, Hrb87F, Lsm11, Pep, Prp19, Psi, Rbp1, Rox8, Rsf1, SC35, SF2, Saf-B, Spf45, Srp54, Srp54k, Sxl, Trn-SR, U2af38, U2af50, asf1, crn, dom, eIF-4a, fand, fl(2)d, hay, how, l(1)G0007, l(3)72Ab, mbl, mub, pUf68, pea, pps, salm, snRNP-U1-70K, snRNP-U1-C, sn…	None
GO:0050684	regulation of mRNA processing	2e-09	2e-06	79.76	67	[B52, BI-1, CG10418, CG11454, CG14641, CG1646, CG16941, CG17454, CG2926, CG5728, CG6227, CG6841, CG7185, CG7879, Dbp45A, Dll, Doa, Hel25E, HnRNP-K, Hrb27C, Hrb87F, Lsm11, Nab2, Pep, Prp19, Psi, Rbp1, Rox8, Rsf1, SC35, SF2, Saf-B, Spf45, Spt6, Srp54, Srp54k, Sxl, Trn-SR, U2af38, U2af50, asf1, crn, dom, eIF-4a, fand, fl(2)d, fne, hay, how, l(1)G0007, l(3)72Ab, mbl, mub, pUf68, pea, pps, salm, snRNP…	None
GO:0002520	immune system development	2.1e-09	2.1e-06	76.92	80	[Aats-gly, Adgf-A, Arf79F, Atg6, Atg7, C1GalTA, CG1129, CG4036, CG5721, CG8149, CSN5, CTPsyn, Cdc42, E(bx), E2f1, Elp3, Gale, Hand, Hop, Mtl, N, Noa36, Nup98-96, PDZ-GEF, Pen, Pvf1, Pvf3, Rac1, Rac2, Raf, Rap1, Ras85D, Rho1, RhoL, RpS21, RpS8, Ser, SmD3, Stat92E, Su(H), Su(var)2-10, Syx5, Taf8, Tl, Trn, Tsp68C, Ulp1, Zfrp8, alphaTub84B, cact, chb, cher, dom, dpp, ecd, fsd, gcm, heix, hop, htl, if…	None
GO:0022411	cellular component disassembly	2.1e-09	2.1e-06	76.92	80	[AGO2, Apc, Atg12, Atg17, Atg18a, Atg2, Atg3, Atg4a, Atg4b, Atg7, Atg8b, Atg9, CG11975, CG13163, CG14749, CG5676, CG6094, CG6878, Cap-G, Cep135, Csp, Dcr-1, Dcr-2, Drep4, EF-G2, Elf, EndoG, HBS1, Hsc70-5, Kat60, Khc, Klp10A, Klp67A, Mical, Mkk4, Mmp2, Patronin, Pink1, Pp1-87B, Pym, RtGEF, SREBP, Sesn, Snr1, Sod, Sod2, Ubc6, Usp5, ago, alpha-Spec, alphaSnap, atl, aux, beta-Spec, cpa, cpb, eIF2D, e…	None
GO:0048534	hematopoietic or lymphoid organ development	2.1e-09	2.1e-06	76.92	80	[Aats-gly, Adgf-A, Arf79F, Atg6, Atg7, C1GalTA, CG1129, CG4036, CG5721, CG8149, CSN5, CTPsyn, Cdc42, E(bx), E2f1, Elp3, Gale, Hand, Hop, Mtl, N, Noa36, Nup98-96, PDZ-GEF, Pen, Pvf1, Pvf3, Rac1, Rac2, Raf, Rap1, Ras85D, Rho1, RhoL, RpS21, RpS8, Ser, SmD3, Stat92E, Su(H), Su(var)2-10, Syx5, Taf8, Tl, Trn, Tsp68C, Ulp1, Zfrp8, alphaTub84B, cact, chb, cher, dom, dpp, ecd, fsd, gcm, heix, hop, htl, if…	None
GO:0042592	homeostatic process	2.3e-09	2.3e-06	61.82	272	[ABCB7, AIF, ATP7, Aats-val, Adck, AdipoR, AkhR, Ank2, Aps, Arc42, Arr2, Atac2, Atf3, Atpalpha, Best1, Burs, CDase, CG10470, CG1090, CG11148, CG12061, CG14184, CG14221, CG14407, CG17680, CG18130, CG2818, CG32000, CG4078, CG4199, CG4495, CG4670, CG5009, CG5027, CG5554, CG6125, CG6523, CG6638, CG6852, CG6928, CG7430, CG7461, CG7484, CG8993, CG9911, CYLD, CaBP1, CaMKII, Cam, Catsup, Cg25C, Cib2, ClC…	None
GO:0051321	meiotic cell cycle	2.3e-09	2.3e-06	67.4	153	[Arf51F, Blm, BoYb, Bub1, CG6664, CanB2, Cap-D2, Cap-D3, Cdc37, Cdk1, Cks30A, Cog7, CycG, Ercc1, Exo84, Fim, Gli, Grip75, Grip84, Grip91, Hr39, Imp, Incenp, JIL-1, Klp10A, Klp3A, Klp67A, LanA, MAN1, Mcm10, Mcm5, Mer, Mondo, Mps1, Msh6, Nup44A, PI31, Pex10, Pex2, Pp2B-14D, Rab11, Rad51D, Rae1, Ran, RanGAP, RasGAP1, Ref1, RfC4, Rint1, SAK, SRPK, Sas-4, Sce, Sxl, Synd, Syx13, Syx5, Top2, Topors, Ubi…	None
GO:0008586	imaginal disc-derived wing vein morphogenesis	2.7e-09	2.7e-06	84.13	53	[Bap170, Dl, Dys, Egfr, Gug, H, Hipk, Hs3st-B, Lpt, Mad, Mnt, NetA, Neto, RFeSP, Raf, Ras85D, Rho1, Snr1, Socs36E, Su(H), Su(dx), alpha-Est7, ast, brm, bs, ck, cnk, cv-c, d, dally, dpp, e(y)2, emc, gbb, h, heph, hyx, l(2)gd1, mor, msk, nmo, osa, px, rl, salm, salr, sog, spen, step, tay, tok, vn, yellow-d]	None
GO:0044262	cellular carbohydrate metabolic process	2.7e-09	2.7e-06	66.03	173	[14-3-3zeta, 5PtaseI, ACC, AGBE, AMPKalpha, AP-2sigma, ATPCL, ATPsynbeta, Abl, Ada3, Adar, Akt1, Atf3, Atg1, Brf, CG11221, CG15743, CG1909, CG30382, CG30499, CG33080, CG6218, CG7685, CG9391, CG9426, CG9485, CG9548, Ca-beta, CaMKI, Calr, Cas, Cdc42, Cdk5, CkIalpha, CrebA, Cul1, Dll, E2f1, ERR, EcR, Egfr, Eip75B, EndoB, Eno, Eph, Ets97D, Ext2, FASN1, Fur2, GCS2alpha, GCS2beta, Galk, Gat, GluClalpha…	None
GO:0007169	transmembrane receptor protein tyrosine kinase signaling pathway	3e-09	2.9e-06	68.29	140	[Abl, Ack, Ack-like, Akt1, Aps, Bap170, Btk29A, CG11982, CG32082, CG34380, CG4096, Cbl, Chmp1, Coq2, Crk, Csk, Cul1, DENR, Egfr, Eph, Ephrin, FER, Fak, Fas2, Fmr1, Gug, Hop, Hrs, Hs6st, Hsp83, Ilp3, InR, Krn, Lnk, Mmp2, Nrg, Nrt, Ns1, Ns3, PRAS40, Pdk1, Pi3K21B, Pi3K92E, Pten, Ptp61F, Ptpmeg, Pvf1, Pvf3, Raf, Ras85D, RasGAP1, Rho1, Ror, RpL8, S, Shark, Shc, SkpA, Socs36E, Socs44A, Sos, Src42A, Sr…	None
GO:0009314	response to radiation	2.9e-09	2.9e-06	68.1	143	[14-3-3epsilon, AMPKalpha, Aats-val, Ace, Arr2, CG11426, CG17059, CaMKII, Caf1-180, Calx, Cam, Camta, CdsA, Cerk, Chrac-14, Cib2, DCTN2-p50, DNApol-eta, Dark, Drice, Dsor1, Dyrk2, Egfr, Ekar, Ercc1, FKBP59, Fbxl4, Fdh, Fic, Fmr1, Galphaq, Galphas, Gbeta76C, Gprk1, HDAC1, Ih, Irbp, Jra, Kap-alpha3, Ku80, Lig4, M6, Mmp2, Mnn1, Msh6, Nmdar1, Opa1, PIP5K59B, Pc, Pis, Pld, Pp1-87B, Pvf1, Rab6, Rad51D,…	None
GO:0043623	cellular protein complex assembly	3.2e-09	3.2e-06	67.26	152	[ALiX, Arp2, Arp3, Arpc1, Arpc2, Arpc3A, Arpc4, Arpc5, Atx2, Btk29A, CG10340, CG11110, CG11722, CG12096, CG13018, CG13126, CG14215, CG14483, CG17726, CG17996, CG2046, CG31648, CG32082, CG32164, CG32165, CG3803, CG42787, CG43322, CG4908, CG5037, CG5969, CG7382, CG7456, CG7506, CG7770, CG8858, CG9588, CIA30, COX6B, CSN1b, CSN8, CanB2, Cand1, Cdc42, Cip4, DAAM, Drp1, Elp2, Exo84, Fak, Fs(2)Ket, Grip…	None
GO:0031400	negative regulation of protein modification process	3.4e-09	3.3e-06	80.77	63	[14-3-3zeta, ATPsynD, CG13994, CG33276, CG8312, CG8441, CG9246, Cand1, Cbl, CkIIalpha, CoRest, CycE, FRG1, Fak, Hrs, I-2, MKP-4, Mkp, Mkp3, Mnn1, N, NiPp1, PSR, Patj, Ptp61F, Ptpa, Rala, Sac1, Set8, SkpA, Socs16D, Socs36E, Socs44A, Tap42, Usp5, Utx, Wee1, alph, ash1, ash2, bsk, cpa, cpb, dap, drk, ebi, endos, flw, gwl, ics, kek1, krz, l(2)gl, par-6, park, pcs, peb, puc, raw, scny, sgg, stck, sws]	None
GO:0006006	glucose metabolic process	3.5e-09	3.4e-06	67.92	144	[14-3-3zeta, AMPKalpha, AP-2sigma, ATPCL, ATPsynbeta, Abl, Ada3, Adar, Akt1, Atf3, Atg1, Brf, CG11221, CG1909, CG30382, CG3552, CG9548, Ca-beta, CaMKI, Cas, Cdc42, Cdk5, CkIalpha, CrebA, Cul1, Dll, E2f1, ERR, EcR, Egfr, Eip75B, EndoB, Eno, Eph, Ets97D, Fur2, Gapdh1, GluClalpha, GlyP, GlyS, Hnf4, Hr39, Hr96, Hsc70-3, InR, Jafrac1, Kap-alpha3, Kr, LanA, MED28, Men-b, Met, Mfap1, Mnt, Mondo, Mtch, M…	None
GO:0035264	multicellular organism growth	3.4e-09	3.4e-06	80.25	65	[Adck, Akt1, CG11583, CG3527, CG5033, CG7006, CG7246, CG8939, Caf1-180, Cdk12, Desat1, Drak, Dsor1, Egfr, Gasp, InR, Myc, Nf1, Ns1, Ns2, Ns3, PIP4K, Pdk1, Pi3K92E, Prpk, Pten, RASSF8, RIOK1, RIOK2, Rabex-5, Raf, Ras85D, Rassf, Rbm13, Rheb, RpL22, RpL24-like, RpL35A, Rs1, S6k, Syx7, Tctp, Tlk, Tor, Tsr1, babo, betaTub60D, btl, btsz, chico, dally, dbe, ey, lic, mi, obst-A, p38b, p53, pip, psq, rapt…	None
GO:0048640	negative regulation of developmental growth	3.4e-09	3.4e-06	80.25	65	[Abl, Acsl, Akt1, CG10688, Capr, Cip4, Dad, Fak, Fbxl7, Fmr1, Fsn, Galphao, LanA, Liprin-gamma, Mer, Mob2, Mob4, Nf1, Patr-1, Pten, RASSF8, Rab11, Rabex-5, Rae1, Sema-1a, Sema-2a, Sema-5c, SkpA, Src42A, Src64B, Syp, TBPH, TSG101, Tao, Tor, Tsc1, Ube3a, WASp, betaTub60D, bif, btl, crb, dj-1beta, ed, ena, ewg, ex, ft, gig, hiw, hpo, kug, lig, mr, p53, raptor, rin, sav, scb, scrib, sgg, spas, spict,…	None
GO:0016579	protein deubiquitination	3.6e-09	3.5e-06	90.7	39	[Asx, CG2224, CG3781, CG4603, CG4968, CG6091, CG6420, CG7857, CG9062, CYLD, DUBAI, Rpn11, Sgf11, Uch, Uch-L5, Usp1, Usp10, Usp12-46, Usp14, Usp15-31, Usp16-45, Usp2, Usp20-33, Usp30, Usp39, Usp47, Usp5, Usp7, Usp8, bur, calypso, e(y)2, ec, faf, not, otu, puf, scny, trbd]	None
GO:0043549	regulation of kinase activity	3.8e-09	3.7e-06	73.44	94	[14-3-3zeta, ASPP, Abi, Ask1, Atg17, CG16903, CG17514, CG30291, CG6345, CG6907, CG8441, CG9286, Cbl, Cdc37, Cdc42, Cdk7, CkIIbeta, Cks30A, CycA, CycB, CycB3, CycC, CycD, CycE, CycG, CycH, CycK, CycT, CycY, Dap160, Dsor1, Elp1, Elp3, Fak, Krn, MKP-4, Mat1, Mekk1, Mkk4, Mkp, Mkp3, Nup358, Pgam5, Pi3K21B, Pka-R1, Pka-R2, Ptp61F, Rac1, Rac2, Rho1, RpLP1, Sdc, Socs16D, Socs36E, Socs44A, Src64B, Tak1, …	None
GO:0046620	regulation of organ growth	5.1e-09	5e-06	83.08	54	[Akt1, Capr, Desat1, Egfr, Fbxl7, Fmr1, Git, Hs6st, InR, Mer, Myc, Pdk1, Pi3K21B, Pi3K92E, Pten, RtGEF, S6k, TSG101, Tao, Tor, Tsc1, Ubx, Wbp2, Zyx, bchs, betaTub60D, chico, crb, d, dally, dlp, dpp, e(y)2, ebi, ed, ex, ft, gig, hpo, jub, kis, kug, lig, nos, p53, pcm, rin, sav, sbb, scrib, tkv, usp, vito, yellow-d]	None
GO:0060249	anatomical structure homeostasis	5.2e-09	5.1e-06	70.97	110	[Aats-val, Ank2, Arr2, Atpalpha, CDase, CG11148, CG4078, CaMKII, Cam, Cg25C, Cnx99A, Csk, Csp, DCTN2-p50, Dark, Dg, Dys, Egfr, Fkbp14, Galphaq, Hem, IKKepsilon, Imp, InR, Irbp, JIL-1, Ku80, Lac, Lig4, Lis-1, Manf, Mkp3, Mt2, N, Nap1, Nmnat, Patj, Pgk, Plc21C, Rab6, Rack1, RanBPM, Rho1, SP2353, Scox, Smg5, Smg6, Srp54, Srp54k, Sse, TER94, Tao, Tps1, Vps25, alc, betaTub60D, bgm, cac, cact, capt, ch…	None
GO:1901575	organic substance catabolic process	5.3e-09	5.2e-06	58.06	443	[26-29-p, 5PtaseI, AGO1, AGO2, ALiX, AOX3, APC10, Ace, Adgf-A, Ahcy13, AkhR, Ald, Apc, Aps, Arc42, Ate1, Atg1, Atg7, BTBD9, Bruce, CDase, CG10435, CG10932, CG11044, CG11486, CG11658, CG11982, CG11999, CG12163, CG12362, CG13690, CG13917, CG14516, CG14688, CG1544, CG15533, CG15814, CG17065, CG17068, CG17337, CG18643, CG18815, CG2010, CG2091, CG2126, CG2247, CG2540, CG2818, CG30105, CG30382, CG30499…	None
GO:0000380	alternative mRNA splicing, via spliceosome	5.5e-09	5.4e-06	81.69	58	[B52, CG10418, CG11454, CG14641, CG1646, CG16941, CG17454, CG2926, CG5728, CG6227, CG6841, CG7185, CG7879, Dbp45A, Dll, Doa, Hel25E, HnRNP-K, Hrb87F, Lsm11, Prp19, Psi, Rbp1, Rox8, Rsf1, SC35, SF2, Saf-B, Spf45, Srp54, Srp54k, Sxl, U2af38, U2af50, crn, dom, eIF-4a, fand, fl(2)d, hay, how, l(1)G0007, l(3)72Ab, mbl, mub, pUf68, pea, pps, salm, snRNP-U1-70K, snRNP-U1-C, snf, sqd, tra2, tst, tsu, vir…	None
GO:0000381	regulation of alternative mRNA splicing, via spliceosome	5.5e-09	5.4e-06	81.69	58	[B52, CG10418, CG11454, CG14641, CG1646, CG16941, CG17454, CG2926, CG5728, CG6227, CG6841, CG7185, CG7879, Dbp45A, Dll, Doa, Hel25E, HnRNP-K, Hrb87F, Lsm11, Prp19, Psi, Rbp1, Rox8, Rsf1, SC35, SF2, Saf-B, Spf45, Srp54, Srp54k, Sxl, U2af38, U2af50, crn, dom, eIF-4a, fand, fl(2)d, hay, how, l(1)G0007, l(3)72Ab, mbl, mub, pUf68, pea, pps, salm, snRNP-U1-70K, snRNP-U1-C, snf, sqd, tra2, tst, tsu, vir…	None
GO:0071897	DNA biosynthetic process	5.6e-09	5.5e-06	81.08	60	[Blm, CDC45L, CG12018, CG14906, CG14965, CG6712, Caf1-55, Cdc7, Cul4, CycE, CycG, DNA-ligI, DNApol-alpha180, DNApol-alpha50, DNApol-alpha60, DNApol-alpha73, DNApol-epsilon255, DNApol-epsilon58, DNApol-eta, DNApol-gamma35, DNApol-iota, Dp, E2f1, Hsp83, Lig4, Mcm6, Mes4, Myb, Orc1, Orc2, PCNA, Pop2, Rbf, RecQ4, Rev1, RpII215, Smg5, Smg6, Sxl, Tab2, Trf4-1, chif, dnk, dpy, dup, hd, l(1)1Bi, lig3, lm…	None
GO:0016236	macroautophagy	5.7e-09	5.6e-06	80	64	[Atg1, Atg10, Atg101, Atg12, Atg14, Atg16, Atg17, Atg18a, Atg2, Atg3, Atg4a, Atg4b, Atg6, Atg7, Atg8b, Atg9, Bruce, CG11781, CG11975, CG14299, CG8155, Cp1, DCP1, Egfr, FK506-bp1, GlyS, Nprl2, Nprl3, Rab21, Rab23, RabX6, Rack1, Raf, Ras85D, S6k, SH3PX1, Sbf, Snap29, TER94, Tor, Uvrag, Vamp7, Vha100-1, Vps11, Vps15, Vps16A, Vps25, Vps28, Vps4, betaTub60D, cac, cact, car, dor, fab1, l(3)76BDm, lft, …	None
GO:0040014	regulation of multicellular organism growth	5.7e-09	5.6e-06	80.52	62	[Adck, Akt1, CG11583, CG3527, CG5033, CG7006, CG7246, CG8939, Cdk12, Desat1, Drak, Dsor1, Egfr, Gasp, InR, Myc, Nf1, Ns1, Ns2, Ns3, PIP4K, Pdk1, Pi3K92E, Prpk, Pten, RASSF8, RIOK1, RIOK2, Rabex-5, Raf, Ras85D, Rassf, Rbm13, RpL22, RpL24-like, RpL35A, Rs1, S6k, Tctp, Tlk, Tor, Tsr1, babo, betaTub60D, btl, btsz, chico, dally, dbe, ey, lic, mi, obst-A, p38b, p53, pip, psq, raptor, sav, step, trc, wb…	None
GO:0048754	branching morphogenesis of an epithelial tube	5.7e-09	5.6e-06	80.52	62	[AGO2, Cctgamma, Cdc42, CdsA, Egfr, GckIII, Hph, Hs6st, Lam, LanA, Membrin, Mkp3, Raf, Ras85D, Rheb, Rho1, Sec5, Syx7, TSG101, Tor, Vha100-1, Vha13, Vha26, VhaAC39-1, VhaPPA1-1, Zpr1, Zyx, aPKC, ago, aos, arm, baz, bnl, bs, btl, caps, csw, dnd, dpp, ed, ergic53, esg, foi, form3, gammaCOP, grh, hdc, mbo, noc, par-6, pnt, put, pyd, rhea, sgl, shg, shot, stumps, sty, trn, ttk, wkd]	None
GO:0060446	branching involved in open tracheal system development	5.7e-09	5.6e-06	80.52	62	[AGO2, Cctgamma, Cdc42, CdsA, Egfr, GckIII, Hph, Hs6st, Lam, LanA, Membrin, Mkp3, Raf, Ras85D, Rheb, Rho1, Sec5, Syx7, TSG101, Tor, Vha100-1, Vha13, Vha26, VhaAC39-1, VhaPPA1-1, Zpr1, Zyx, aPKC, ago, aos, arm, baz, bnl, bs, btl, caps, csw, dnd, dpp, ed, ergic53, esg, foi, form3, gammaCOP, grh, hdc, mbo, noc, par-6, pnt, put, pyd, rhea, sgl, shg, shot, stumps, sty, trn, ttk, wkd]	None
GO:0061138	morphogenesis of a branching epithelium	5.7e-09	5.6e-06	80.52	62	[AGO2, Cctgamma, Cdc42, CdsA, Egfr, GckIII, Hph, Hs6st, Lam, LanA, Membrin, Mkp3, Raf, Ras85D, Rheb, Rho1, Sec5, Syx7, TSG101, Tor, Vha100-1, Vha13, Vha26, VhaAC39-1, VhaPPA1-1, Zpr1, Zyx, aPKC, ago, aos, arm, baz, bnl, bs, btl, caps, csw, dnd, dpp, ed, ergic53, esg, foi, form3, gammaCOP, grh, hdc, mbo, noc, par-6, pnt, put, pyd, rhea, sgl, shg, shot, stumps, sty, trn, ttk, wkd]	None
GO:0007568	aging	6.2e-09	6.1e-06	69.02	127	[14-3-3epsilon, AGBE, ATPsynD, Atg7, Atpalpha, Btk29A, CG10383, CG18809, CG30427, CG42663, CG8155, CYLD, CalpA, Cat, Cbs, Ccs, Cct1, Cdk5, Coq2, Daxx, Dlc90F, Dronc, Eaat1, EcR, Egfr, Eip71CD, GlyP, Gnmt, HDAC1, Ide, Ih, InR, Indy, Jafrac1, Jra, Lam, LanA, Men, Mgat1, Mkk4, Mnn1, Mt2, Mtpalpha, N, ND-20, ND-SGDH, NLaz, Naam, Nf1, POSH, Ppt1, Prx3, Prx5, Ras85D, Rbf, Rpi, S6k, S6kII, SIFaR, Sam-S,…	None
GO:0000956	nuclear-transcribed mRNA catabolic process	7.9e-09	7.7e-06	84.48	49	[CG11486, CG2091, CG3857, CG6610, CG6729, CG8777, Cp1, DCP1, DCP2, Dredd, Edc3, LSm1, Mtr3, Not1, Not3, PAN2, Pabp2, Patr-1, Pop2, Prp18, Pym, Rga, RpLP0-like, Rrp4, Rrp42, Rrp45, Rrp46, RtGEF, Ski6, Smg5, Smg6, Snp, Tis11, Upf1, Upf2, Upf3, armi, aub, gw, nonC, pcm, pelo, pix, pum, smg, spn-E, sqd, tsu, twin]	None
GO:0007033	vacuole organization	8e-09	7.7e-06	78.16	68	[Atg101, Atg12, Atg14, Atg16, Atg17, Atg18a, Atg2, Atg3, Atg4a, Atg4b, Atg6, Atg7, Atg8b, Atg9, CG11781, CG11975, CG12393, CG14184, CG14299, CG8155, ClC-c, Hs3st-B, Nprl2, Nprl3, Pi4KIIalpha, Rab14, Rab21, Rab23, Rab7, RabX6, Rbf, Rbsn-5, SH3PX1, SWIP, Sbf, Snap29, Strip, TER94, TSG101, Uvrag, Vamp7, Vha100-1, Vha16-1, Vha68-2, Vps11, Vps16A, Vps16B, Vps24, Vps25, Vps28, Vps4, cac, cact, car, dop…	None
GO:0008587	imaginal disc-derived wing margin morphogenesis	7.9e-09	7.7e-06	84.48	49	[Asx, Bap170, CG31751, Dl, Dll, Fkbp14, H, Hipk, Hs3st-B, Hs6st, N, Past1, RFeSP, Snr1, Su(dx), Usp8, alpha-Est7, brm, bs, by, ct, dlp, dpy, ergic53, fng, fz2, h, heph, how, hyx, ics, if, lgs, mam, mew, mor, mys, osa, parvin, peng, pigeon, pio, pot, rhea, sca, shot, sno, stck, wls]	None
GO:0034329	cell junction assembly	7.9e-09	7.7e-06	84.48	49	[Atpalpha, Cont, Galphai, Galphao, GckIII, Gli, Gprk1, Lac, Nrg, Nrx-IV, PDZ-GEF, Pak, Patj, Pten, Rap1, Rcc1, Rok, Src64B, Tsf2, aPKC, arm, bark, baz, bou, btsz, ci, cold, cora, crb, crok, dlg1, kirre, kst, kune, l(2)gl, loco, mesh, ninaE, nrv2, par-6, pck, pyd, scrib, sdt, shakB, shg, sinu, vari, wol]	None
GO:0019318	hexose metabolic process	8.3e-09	8e-06	66.52	155	[14-3-3zeta, AMPKalpha, AP-2sigma, ATPCL, ATPsynbeta, Abl, Ada3, Adar, Akt1, Atf3, Atg1, Brf, CG10467, CG10688, CG11221, CG1909, CG30382, CG3552, CG9548, Ca-beta, CaMKI, Cas, Cdc42, Cdk5, CkIalpha, CrebA, Cul1, Dll, E2f1, ERR, EcR, Egfr, Eip75B, EndoB, Eno, Eph, Ets97D, Fuca, Fur2, Gale, Galk, Gapdh1, GluClalpha, GlyP, GlyS, Hnf4, Hr39, Hr96, Hsc70-3, InR, Jafrac1, Kap-alpha3, Kr, LManII, LanA, M…	None
GO:0010259	multicellular organism aging	9e-09	8.8e-06	69.1	123	[14-3-3epsilon, AGBE, ATPsynD, Atg7, Atpalpha, Btk29A, CG10383, CG18809, CG30427, CG42663, CG8155, CYLD, CalpA, Cat, Cbs, Ccs, Cct1, Cdk5, Coq2, Daxx, Dlc90F, Dronc, Eaat1, EcR, Egfr, Eip71CD, GlyP, Gnmt, HDAC1, Ide, Ih, InR, Indy, Jafrac1, Jra, Men, Mgat1, Mkk4, Mnn1, Mt2, Mtpalpha, N, ND-20, ND-SGDH, NLaz, Naam, Nf1, POSH, Ppt1, Prx3, Prx5, Ras85D, Rbf, S6k, S6kII, SIFaR, Sam-S, SdhC, Sesn, Sin…	None
GO:0007173	epidermal growth factor receptor signaling pathway	9.3e-09	9e-06	79.01	64	[Bap170, CG11982, CG4096, Cbl, Chmp1, Egfr, Fak, Fas2, Gug, Hrs, Krn, Nrg, Pi3K92E, Ptp61F, Ptpmeg, Raf, Rho1, S, Shc, Socs36E, Socs44A, Src42A, Stam, Vav, Vps2, Vps20, Vps25, Vps28, Vps4, aos, ast, ave, brm, cni, csw, cv-c, dlg1, dod, drk, ebi, ed, fus, holn1, kek1, kek5, kek6, lsn, mago, msk, osa, pnt, pum, rau, rno, scrib, sgl, shrb, sl, slgA, spen, sty, tay, tsu, vn]	None
GO:0038127	ERBB signaling pathway	9.3e-09	9e-06	79.01	64	[Bap170, CG11982, CG4096, Cbl, Chmp1, Egfr, Fak, Fas2, Gug, Hrs, Krn, Nrg, Pi3K92E, Ptp61F, Ptpmeg, Raf, Rho1, S, Shc, Socs36E, Socs44A, Src42A, Stam, Vav, Vps2, Vps20, Vps25, Vps28, Vps4, aos, ast, ave, brm, cni, csw, cv-c, dlg1, dod, drk, ebi, ed, fus, holn1, kek1, kek5, kek6, lsn, mago, msk, osa, pnt, pum, rau, rno, scrib, sgl, shrb, sl, slgA, spen, sty, tay, tsu, vn]	None
GO:0046843	dorsal appendage formation	9.4e-09	9.1e-06	86.54	45	[Cad74A, Cdc42, Egfr, Jra, Khc, Klc, Lis-1, Mkk4, N, Pax, Rac1, Rac2, RanBPM, Shark, Syp, armi, aub, bsk, bun, cact, cic, cni, dpp, ed, emc, gus, hep, jvl, kat80, lama, mael, mirr, okr, puc, rin, shi, slmb, slpr, smt3, spn-E, spoon, sqh, ttk, vas, zuc]	None
GO:0001763	morphogenesis of a branching structure	9.5e-09	9.2e-06	79.75	63	[AGO2, Cctgamma, Cdc42, CdsA, Egfr, GckIII, Hph, Hs6st, Lam, LanA, Membrin, Mkp3, Raf, Ras85D, Rheb, Rho1, Sec5, Syx7, TSG101, Tor, Vha100-1, Vha13, Vha26, VhaAC39-1, VhaPPA1-1, Zpr1, Zyx, aPKC, ago, aos, arm, baz, bnl, bs, btl, caps, csw, dnd, dpp, ed, ergic53, esg, foi, form3, gammaCOP, grh, hdc, mbo, noc, par-6, pnt, put, pyd, rhea, sgl, shg, shot, stumps, sty, tkv, trn, ttk, wkd]	None
GO:0050768	negative regulation of neurogenesis	9.5e-09	9.2e-06	80.26	61	[AGO2, Abl, Arpc1, CG34380, CG4061, CG5214, CG7834, COX4, COX5A, COX7C, CadN, Dl, EcR, Fas2, Fmr1, Galphao, HDAC1, Hs3st-B, Kr-h1, MAGE, MED10, MED11, MED22, MED27, MED31, MED4, MED6, Mctp, Mer, Mnt, N, Pten, S6kII, Sema-1a, Sema-2a, Sema-5c, Socs36E, ago, aop, aos, betaTub60D, bif, brat, brm, btl, cdi, ed, hdc, hpo, kibra, kto, l(2)gl, mor, osa, p53, polo, pros, sdk, slmb, stl, tws]	None
GO:0061640	cytoskeleton-dependent cytokinesis	1.1e-08	1e-05	74.34	84	[ALiX, Act57B, Act5C, Arf51F, Bap55, CG10068, Caf1-55, Cap-G, Cog7, CycB, CycB3, Drp1, Exo84, Gprk1, Grip75, Incenp, Klp3A, Klp67A, Mer, Myb, Nipped-A, Ocrl, Pex10, Pex2, Pop2, Rab11, Rab35, Rho1, Rint1, Rok, Rop, Sec5, Sep1, Sep2, Slik, Synd, Syx1A, Syx5, Tl, Zw10, alphaCOP, alphaSnap, aret, aub, aurB, baz, borr, bru, chico, cv-c, dia, dup, eIF-4E, eIF4E-3, flw, fwd, fws, gammaCOP, hyd, kek1, ks…	None
GO:0007186	G-protein coupled receptor signaling pathway	1.4e-08	1.4e-05	29.57	68	[5-HT2A, 7B2, Ac13E, AdipoR, AdoR, AkhR, Arr2, AstA-R1, CCHa2, CG11318, CG31140, CG32447, CG34384, CG9304, CaMKII, Cam, Camta, CdsA, Cirl, Dgk, Dgkepsilon, Dh31, Dh31-R, Dh44-R2, Ets96B, Fbxl4, GABA-B-R2, Galphai, Galphao, Galphaq, Galphas, Gbeta13F, Gbeta5, Gbeta76C, Ggamma1, Gprk1, ITP, Itp-r83A, Oamb, Octbeta2R, Pburs, Pdfr, RSG7, Rcp, Rh2, Rh3, SIFaR, Tk, TrissinR, amon, cta, fz, fz2, inaD, k…	None
GO:0007218	neuropeptide signaling pathway	1.4e-08	1.4e-05	16.88	13	[7B2, AkhR, AstA-R1, CCHa2, Dh31, Dh31-R, Dh44-R2, ITP, Pdfr, SIFaR, Tk, TrissinR, amon]	None
GO:0045859	regulation of protein kinase activity	1.5e-08	1.4e-05	73.17	90	[14-3-3zeta, ASPP, Abi, Ask1, Atg17, CG16903, CG17514, CG30291, CG6345, CG6907, CG8441, CG9286, Cbl, Cdc37, Cdc42, Cdk7, CkIIbeta, Cks30A, CycA, CycB, CycB3, CycC, CycD, CycE, CycG, CycH, CycK, CycT, CycY, Dap160, Dsor1, Elp1, Elp3, Fak, Krn, MKP-4, Mat1, Mekk1, Mkk4, Mkp, Mkp3, Pgam5, Pka-R1, Pka-R2, Ptp61F, Rac1, Rac2, Rho1, RpLP1, Sdc, Socs16D, Socs36E, Socs44A, Src64B, Tak1, Takl1, Traf4, Wee…	None
GO:0072583	clathrin-dependent endocytosis	1.5e-08	1.4e-05	82.54	52	[AP-1-2beta, AP-1gamma, AP-1mu, AP-1sigma, AP-2alpha, AP-2mu, AP-2sigma, Amph, Arf102F, Arf51F, Arf79F, Arl1, Arl2, BicD, CASK, CG8176, Cad99C, Chc, Clc, Csp, Dap160, Drp1, Eps-15, JHDM2, Nak, Nlg3, Nrt, Pkc53E, Ppt1, Rbf, Stam, Synd, Synj, Syt1, TfAP-2, WASp, aux, brat, fwe, lap, lqf, lqfR, mnb, or, rb, shi, spin, stj, stmA, ttv, tweek, twf]	None
GO:0006040	amino sugar metabolic process	1.5e-08	1.5e-05	23.66	31	[CG12009, CG13643, CG14304, CG14880, CG17065, CG17826, CG1969, CG42296, CG5287, CG5756, CG8460, Cda5, Cht11, Cht5, Cht6, Ext2, Gasp, Gfat1, Idgf2, Idgf4, Oscillin, Peritrophin-A, beta4GalNAcTB, botv, exp, fdl, mmy, nst, obst-A, ttv, verm]	None
GO:0006402	mRNA catabolic process	1.5e-08	1.5e-05	81.16	56	[AGO1, CG11486, CG2091, CG3857, CG6610, CG6729, CG8777, Cp1, DCP1, DCP2, Dis3, Dredd, Edc3, Ge-1, Ire1, LSm1, Mtr3, Not1, Not10, Not3, PAN2, Pabp2, Patr-1, Pop2, Prp18, Pym, Rcd-1, Rga, RpLP0-like, Rrp4, Rrp42, Rrp45, Rrp46, RtGEF, Ski6, Smg5, Smg6, Snp, Tis11, Upf1, Upf2, Upf3, armi, aub, crc, gw, nonC, pcm, pelo, pix, pum, smg, spn-E, sqd, tsu, twin]	None
GO:0010970	transport along microtubule	1.5e-08	1.5e-05	81.82	54	[Aplip1, Arfrp1, Arp1, Atg1, CG30441, CG42837, CG5142, Cby, Che-13, DCTN1-p150, DCTN2-p50, DCTN5-p25, Dhc64C, Dlc90F, Dlic, Kap3, Khc, Khc-73, Klp64D, Klp68D, Liprin-alpha, Lis-1, Lsd-2, Marf, Miro, Mob4, Oseg1, Oseg2, Oseg6, Pink1, Rab1, Sac1, Sdc, Unc-76, VhaM8.9, cos, didum, dila, dop, fh, fu, htt, jar, klar, milt, nompB, nudE, park, pav, rempA, stai, sw, syd, unc-104]	None
GO:0016441	posttranscriptional gene silencing	1.5e-08	1.5e-05	81.16	56	[AGO1, AGO2, Adar, Ars2, Atx2, Bap55, CG17265, CG5877, CRIF, Cbp20, Cbp80, Cp1, DCP1, DCP2, Dcr-1, Dcr-2, Dg, Dredd, Elp1, HPS4, Hen1, Hsc70-3, Hsc70-4, Ime4, Nbr, Sdc, Smg5, Smg6, Taf11, Tis11, Tudor-SN, Upf1, Upf2, Upf3, armi, aub, bel, dom, drosha, gpp, gw, hdc, jub, lin-28, loqs, mRpL44, mael, me31B, nonC, pasha, pcm, pum, qin, spn-E, trsn, vig]	None
GO:0030111	regulation of Wnt signaling pathway	1.6e-08	1.5e-05	76.6	72	[ACC, Apc, Axn, CG10688, CG3402, CG34404, CG4813, CG8909, CHOp24, Cby, CkIIalpha, CkIalpha, Coop, Cow, CtBP, Diap1, Gprk1, Hipk, Hs6st, Klp64D, Mmp2, Notum, Pp1-87B, Prosap, RanBP3, Rho1, Roc1a, Rok, Sin3A, Snx3, SoxN, Stat92E, Swim, Usp47, Usp8, Vps26, Vps35, Wnk, aop, baz, crol, dlp, eca, ewg, flw, ft, gig, gro, hpo, kto, lace, lgs, lqfR, mr, nito, nkd, nmo, otk, pan, pav, pbl, pont, por, rept,…	None
GO:0022416	chaeta development	1.7e-08	1.6e-05	75	78	[Abi, Abp1, Amun, Arp3, Arpc1, Atx2, Bx, CG12163, CG1518, CG2604, CG2767, CG4080, CG9932, Cdk8, Chi, CkIIalpha, CtBP, CycC, Dl, Fer2LCH, Fkbp14, Galphas, Hem, Hs3st-B, Hs6st, Hydr2, IKKepsilon, Kat60, N, NAT1, Rab11, RpL13A, Sam-S, SelR, Sox15, Sra-1, Stim, Ten-m, Tnks, WASp, Xbp1, al, bchs, capt, chm, ck, da, dally, dsh, ebi, emc, esc, fry, fz2, holn1, hyx, jagn, jv, jvl, kto, mam, msi, nvy, pad…	None
GO:0071495	cellular response to endogenous stimulus	1.8e-08	1.7e-05	68.06	130	[Acsl, AdipoR, AkhR, Akt1, Aps, CG10459, CG14184, CG14812, CG14977, CG32082, CG3209, CG5110, CG5189, CG8909, CalpA, Cdc42, Chd64, Cul1, Cul2, DENR, Dad, Dd, Dh31-R, Dh44-R2, E(bx), ERR, EcR, Eip75B, FK506-bp1, Fmr1, G9a, Hnf4, Hr39, Hr4, Hr83, Hr96, Hrs, Hs6st, Ilp3, InR, Iswi, Jra, Lis-1, Lnk, Lpin, Lpt, MAN1, MED14, Mad, Med, Met, Mmp2, Mnt, Neto, Ns1, Ns3, Nurf-38, Pdk1, Pi3K21B, Pi3K92E, Pten…	None
GO:0007431	salivary gland development	2e-08	1.9e-05	67.33	136	[AGO2, Abd-B, Ack-like, Akap200, Arl1, Atg12, Atg17, Atg4b, Atg6, BI-1, BRWD3, Btk29A, CG12163, CG14995, CG5254, CG7860, CG8149, CaMKII, Cam, Cdc7, Cerk, Cp1, CrebA, Cyp1, DCP1, Dark, Doa, Drice, Drl-2, Dronc, EcR, Ect3, Ef1gamma, Egfr, Eip71CD, Eip74EF, FASN1, IP3K2, Itp-r83A, LanB2, MED24, Mad, Mdh1, Mdh2, Med, Mnt, Mtl, NAT1, Pak, Pi3K92E, Pten, Ptpmeg, Pvf1, Pvf3, Rab7, Rac1, Rac2, Rho1, Ser,…	None
GO:0035272	exocrine system development	2e-08	1.9e-05	67.33	136	[AGO2, Abd-B, Ack-like, Akap200, Arl1, Atg12, Atg17, Atg4b, Atg6, BI-1, BRWD3, Btk29A, CG12163, CG14995, CG5254, CG7860, CG8149, CaMKII, Cam, Cdc7, Cerk, Cp1, CrebA, Cyp1, DCP1, Dark, Doa, Drice, Drl-2, Dronc, EcR, Ect3, Ef1gamma, Egfr, Eip71CD, Eip74EF, FASN1, IP3K2, Itp-r83A, LanB2, MED24, Mad, Mdh1, Mdh2, Med, Mnt, Mtl, NAT1, Pak, Pi3K92E, Pten, Ptpmeg, Pvf1, Pvf3, Rab7, Rac1, Rac2, Rho1, Ser,…	None
GO:0035195	gene silencing by miRNA	2.4e-08	2.3e-05	90	36	[AGO1, AGO2, Adar, Ars2, Atx2, Bap55, Cbp20, Cbp80, Cp1, DCP1, DCP2, Dcr-1, Dcr-2, Dg, Dredd, HPS4, Ime4, Nbr, Sdc, Smg5, Smg6, Upf1, Upf2, Upf3, dom, drosha, gpp, gw, jub, lin-28, loqs, mRpL44, mael, me31B, nonC, pasha]	None
GO:0036465	synaptic vesicle recycling	2.4e-08	2.3e-05	84.21	48	[AP-1-2beta, AP-1gamma, AP-1mu, AP-1sigma, AP-2alpha, AP-2mu, AP-2sigma, Amph, Arf102F, Arf51F, Arf79F, Arl1, Arl2, BicD, CASK, Chc, Clc, Csp, Dap160, Drp1, Eps-15, Git, Nlg3, Nrt, Ppt1, Rbf, Stam, Synd, Synj, Syt1, TfAP-2, aux, brat, fwe, lap, lqf, lqfR, mnb, or, rb, shi, sky, spin, stj, stmA, ttv, tweek, twf]	None
GO:0040018	positive regulation of multicellular organism growth	2.4e-08	2.3e-05	84.21	48	[Adck, Akt1, CG11583, CG3527, CG5033, CG7006, CG7246, CG8939, Cdk12, Desat1, Drak, Dsor1, Egfr, InR, Myc, Nf1, Ns1, Ns2, Ns3, PIP4K, Pdk1, Prpk, RIOK1, RIOK2, Rbm13, RpL22, RpL24-like, RpL35A, Rs1, S6k, Tctp, Tlk, Tor, Tsr1, babo, betaTub60D, btl, btsz, chico, dbe, ey, lic, mi, p38b, p53, raptor, step, trc]	None
GO:0001558	regulation of cell growth	2.5e-08	2.4e-05	79.22	61	[AMPKalpha, Akt1, Atg1, CG9328, CadN, Cdk4, CycD, Egfr, Hph, InR, JhI-1, Lar, Liprin-alpha, Mer, Mnt, Myc, PIP4K, Paip2, Pdk1, Pi3K92E, Pka-C1, PlexA, Prpk, Pten, Rac1, Rac2, RagA-B, Ras85D, Rheb, S6k, Sema-1a, Sema-2a, Sema-5c, Sesn, Thor, Tor, Tsc1, Vang, bif, btl, bun, chico, cic, dco, dsh, eIF-4E, ey, fz, gig, kuz, pUf68, park, puf, sgl, shot, sima, sl, slgA, srl, stan, vito]	None
GO:0051028	mRNA transport	2.5e-08	2.4e-05	83.05	49	[BicD, CG14438, CG14749, CG6540, Cbp80, DCTN1-p150, DCTN2-p50, Dbp80, Dlic, Fmr1, Hel25E, Hpr1, Mtor, Ndc1, Nup133, Nup153, Nup160, Nup214, Nup54, Nup58, Nup75, Nup93-2, Nxt1, PCID2, Rae1, Ranbp16, Sgf11, Smg5, Smg6, Vps36, ZC3H3, e(y)2, eIF4AIII, eg, egl, emb, mago, mbo, ncd, nxf2, sbr, sqd, tay, tex, tho2, thoc5, thoc7, tsu, xmas-2]	None
GO:0007283	spermatogenesis	2.7e-08	2.5e-05	64.89	170	[ALiX, Ack, Act5C, Ance, Arf51F, Baldspot, Bruce, Bsg, Bug22, CG11985, CG12404, CG16941, CSN1b, CSN3, CSN4, CSN5, CSN6, CSN7, Cby, Cdc42, Cdk1, CdsA, Cep135, Chc, Cul2, Cul3, DCTN5-p25, Dark, Ddx1, Diap1, Dlc90F, Dredd, Drice, Dronc, E(bx), ERR, EcR, Egfr, EndoG, Exo84, Fadd, Fmr1, Gli, Grip84, Hem, Hsp83, HtrA2, Imp, InR, Inx2, Iswi, Kap-alpha1, Kap3, Klp64D, Lam, LanA, Lar, Lasp, Lis-1, MED22, …	None
GO:0008340	determination of adult lifespan	2.7e-08	2.5e-05	68.57	120	[14-3-3epsilon, AGBE, ATPsynD, Atg7, Atpalpha, Btk29A, CG10383, CG18809, CG30427, CG42663, CG8155, CYLD, CalpA, Cat, Cbs, Ccs, Cct1, Cdk5, Coq2, Daxx, Dlc90F, Dronc, Eaat1, EcR, Egfr, Eip71CD, GlyP, Gnmt, HDAC1, Ide, Ih, InR, Indy, Jafrac1, Men, Mgat1, Mkk4, Mnn1, Mt2, Mtpalpha, N, ND-20, ND-SGDH, NLaz, Naam, Nf1, POSH, Ppt1, Prx3, Prx5, Ras85D, Rbf, S6k, S6kII, SIFaR, Sam-S, SdhC, Sin3A, Sirt1, …	None
GO:0010623	programmed cell death involved in cell development	2.6e-08	2.5e-05	69.28	115	[AGO2, AIF, Ack-like, Akap200, Apc, Atg1, Atg101, Atg12, Atg16, Atg17, Atg18a, Atg2, Atg3, Atg4a, Atg4b, Atg6, Atg7, Atg9, BI-1, BRWD3, Bruce, CG12163, CG14995, CG5254, CG7860, CG8149, CaMKII, Cam, Cdc7, Cerk, Chc, Cp1, Cyp1, DCP1, Dark, Diap1, Dl, Doa, Dp, Drep1, Drice, Dronc, E2f1, EcR, Ect3, Ef1gamma, Egfr, Eip71CD, Eip74EF, EndoG, Galphaq, HtrA2, IP3K2, Itp-r83A, MED24, Mdh1, Mdh2, Mer, N, NA…	None
GO:0035194	posttranscriptional gene silencing by RNA	2.7e-08	2.5e-05	80.88	55	[AGO1, AGO2, Adar, Ars2, Atx2, Bap55, CG17265, CG5877, CRIF, Cbp20, Cbp80, Cp1, DCP1, DCP2, Dcr-1, Dcr-2, Dg, Dredd, Elp1, HPS4, Hen1, Hsc70-3, Hsc70-4, Ime4, Nbr, Sdc, Smg5, Smg6, Taf11, Tis11, Tudor-SN, Upf1, Upf2, Upf3, armi, aub, bel, dom, drosha, gpp, gw, hdc, jub, lin-28, loqs, mRpL44, mael, me31B, nonC, pasha, pcm, qin, spn-E, trsn, vig]	None
GO:0051168	nuclear export	2.6e-08	2.5e-05	79.73	59	[Abl, CG14438, CG14749, CG32409, CG7686, Cas, Clbn, Dbp80, Hel25E, Hph, Hpr1, JhI-1, Mat89Ba, Mys45A, Nmd3, Ns3, Nup133, Nup153, Nup154, Nup160, Nup214, Nup62, Nup75, Nup93-2, Nup98-96, Nxt1, PCID2, Phax, Rae1, Ran, RanBP3, RanGAP, Ranbp16, Ranbp21, RtGEF, Sgf11, Smg5, Smg6, Torsin, U2af50, ZC3H3, e(y)2, eIF6, emb, mago, mbo, nxf2, pix, sbr, sqd, sta, swm, tay, tex, tho2, thoc5, thoc7, tsu, xmas-…	None
GO:0007446	imaginal disc growth	3e-08	2.8e-05	86	43	[Capr, Desat1, Fbxl7, Fmr1, HnRNP-K, Hs6st, InR, Myc, N, Pi3K92E, Pka-C1, Sfmbt, Su(var)2-10, Sxl, TSG101, Ubx, Vha68-2, Wbp2, Zyx, crb, d, dally, dco, dlp, dpp, e(y)2, eIF-4a, ebi, ex, ft, hyd, jub, kug, lig, pasha, pcm, rin, sav, sbb, scrib, tkv, vito, yellow-d]	None
GO:0008298	intracellular mRNA localization	3e-08	2.8e-05	75.25	76	[BicD, CDC45L, Chc, CkIIalpha, CkIIbeta, Cp1, D, DCP1, Dhc64C, Dl, Ets97D, Grip75, Hrb27C, Hsp83, Khc, Lasp, Lis-1, Mer, Pat1, Pka-C1, Prp18, Rab11, Rab6, Rbsn-5, Rop, Rrp4, SmD3, Su(H), Syt1, Syx1A, TER94, Tm1, Tm2, Vps25, Vps36, ade3, aub, bic, btz, capu, chb, chico, ck, cnc, cni, crm, csul, d, didum, eIF4AIII, eg, egl, enc, fs(1)K10, glo, klar, lost, lsn, mael, mago, mira, mus301, okr, rump, s…	None
GO:0048232	male gamete generation	3e-08	2.8e-05	64.77	171	[ALiX, Ack, Act5C, Ance, Arf51F, Baldspot, Bruce, Bsg, Bug22, CG11985, CG12404, CG16941, CSN1b, CSN3, CSN4, CSN5, CSN6, CSN7, Cby, Cdc42, Cdk1, CdsA, Cep135, Chc, Cul2, Cul3, DCTN5-p25, Dark, Ddx1, Diap1, Dlc90F, Dredd, Drice, Dronc, E(bx), ERR, EcR, Egfr, EndoG, Exo84, Fadd, Fmr1, Gli, Grip84, Hem, Hsp83, HtrA2, Imp, InR, Inx2, Iswi, Kap-alpha1, Kap3, Klp64D, Klp67A, Lam, LanA, Lar, Lasp, Lis-1,…	None
GO:0045931	positive regulation of mitotic cell cycle	3e-08	2.9e-05	91.67	33	[APC7, CDC45L, CG10738, Cdc16, CycE, Dhc64C, Dl, Invadolysin, Mcm10, Moe, Mtor, Myb, N, Psf1, Psf2, RecQ4, SkpA, Sld5, Su(H), ben, ci, crol, dpn, ida, lmgA, mi, nopo, pnt, pzg, rap, sgg, stg, vih]	None
GO:0051223	regulation of protein transport	3.1e-08	2.9e-05	77.01	67	[128up, Abl, Act57B, AdipoR, Akt1, Arl1, CG1657, CHOp24, CaMKII, Cam, Cas, Crag, Cul4, Diap2, Fs(2)Ket, GAA1, GABA-B-R2, Gtp-bp, Kap-alpha3, Klp61F, Mtor, Nup214, PIG-C, PIG-S, PIG-U, Pka-C1, Rab1, Rab11, RanBP3, Ranbp21, RhoGAP92B, S6kII, Sar1, Sec16, Snx1, Snx3, Snx6, Stim, Su(fu), Tab2, Tomosyn, Trn, Vps35, betaTub60D, cact, cos, crb, dco, eca, emb, fu, l(2)gl, mbo, noi, olf186-F, p24-1, p53, …	None
GO:0045861	negative regulation of proteolysis	3.2e-08	3e-05	20.21	19	[CG14812, CSN4, CSN5, Cow, Csp, DUBAI, Diap1, Diap2, Ppn, REG, Reck, Spn42Da, Tep1, Tep2, Tep3, Timp, casp, crb, faf]	None
GO:0071824	protein-DNA complex subunit organization	3.4e-08	3.2e-05	71.88	92	[Acf, Act87E, Bap55, Brd8, CDC45L, CG2051, Caf1-105, Caf1-180, Caf1-55, Chd1, Chrac-14, Chrac-16, Dsp1, E(Pc), E(bx), Gas41, Hem, Hira, His1:CG33861, His2Av, His4r, Ing3, Iswi, M1BP, MED6, MRG15, Mi-2, MrgBP, NC2alpha, NC2beta, Naa60, Nap1, Nipped-A, Nurf-38, P32, Pbp45, Pbp49, Pbp95, Pop2, Rad51D, Rpt1, Rpt2, Rpt3, Rpt4, Rpt5, Rpt6, Set, Snr1, Spt6, Taf1, Taf10, Taf11, Taf12, Taf13, Taf2, Taf4, …	None
GO:0045995	regulation of embryonic development	4.1e-08	3.8e-05	76.09	70	[Capr, CycA, Dok, FER, Fmr1, Gbeta13F, Ggamma1, Hop, Khc, LanA, Lasp, Mtl, PDZ-GEF, Pka-C1, Pp2B-14D, Rab11, Rac1, Rac2, Rap1, Rho1, RhoGEF2, Rop, Shark, Syt1, Syx1A, TER94, Tl, Top1, WASp, Xpd, aub, ben, bic, cnc, cno, crm, cta, dia, didum, dsh, dyl, eIF-4E, enc, gpp, grp, hop, how, klar, l(3)mbt, lark, mael, mago, mei-41, mfr, mira, msn, mus304, ninaE, nopo, pnt, pyd, raw, slpr, spn-E, spn-F, s…	None
GO:0099003	vesicle-mediated transport in synapse	4.1e-08	3.8e-05	72.88	86	[AP-1-2beta, AP-1gamma, AP-1mu, AP-1sigma, AP-2alpha, AP-2mu, AP-2sigma, Amph, Arf102F, Arf51F, Arf79F, Arl1, Arl2, BicD, CASK, CDase, CG31935, Chc, Clc, Csp, Dap160, Drp1, Eps-15, Esyt2, Exo70, Exo84, GABA-B-R2, Git, Hrs, NFAT, Nlg3, Nrt, Nrx-IV, Ppt1, Rbf, Rim, Rop, Scamp, Sdc, Sec5, Sec6, Snap25, Snap29, Snapin, Stam, Syb, Synd, Synj, Syt1, Syt12, Syt14, Sytbeta, Syx13, Syx16, Syx1A, Syx5, Syx…	None
GO:0009894	regulation of catabolic process	4.2e-08	3.9e-05	78.95	60	[Apc, Atg1, CG12362, CG31855, CG33144, CG9951, CSN4, CSN5, CkIalpha, Cul4, DUBAI, Dg, Fbw5, Fsn, GlyP, GlyS, Lon, Lsd-2, PI31, Pglym78, Pka-C1, Pomp, REG, Rad23, Rich, Rpn1, Rpn2, Rpn3, Rpt1, Rpt2, Rpt3, Rpt4, Rpt5, Rpt6, SAK, Su(var)2-10, TER94, Timp, Tis11, Ubc6, Upf1, Usp2, ari-1, ari-2, aub, crb, ctrip, dco, gus, l(2)gd1, mr, park, pic, pum, schlank, sgg, smg, spn-E, trbl, wds]	None
GO:0006888	ER to Golgi vesicle-mediated transport	4.5e-08	4.2e-05	81.97	50	[Arl1, Bet1, Bet3, Bet5, CG13887, CG17883, CG3104, CG32069, CG4293, CG5484, CG5510, CG7011, CHOp24, GABPI, Gos28, Madm, Membrin, Mppe, PAPLA1, PGAP5, Rab1, Rab35, Rab9Fb, Sar1, Sec13, Sec16, Sec22, Sec23, Sec24AB, Sec24CD, Sec31, Slh, Syx18, Syx5, Trs20, Trs23, Trs31, Trs33, Vti1a, Ykt6, Zw10, alphaCOP, beta'COP, betaCOP, cni, eca, epsilonCOP, ergic53, l(3)76BDm, p115]	None
GO:0060548	negative regulation of cell death	4.7e-08	4.3e-05	72.36	89	[Aac11, Aatf, Ack, Akt1, Aldh, Apc, Appl, Atg7, BI-1, Bruce, CG14812, CG15120, CG31357, CG7546, CIAPIN1, Cul1, DUBAI, Diap1, Diap2, Dredd, Drep1, Drep2, E2f2, Egfr, Galphaq, HDAC3, Hand, MAGE, Mcm10, Met, Naam, Nf-YB, Opa1, POSH, PP2A-B', PSR, Pdk1, Pink1, Pka-C1, Prx3, Prx5, Psn, Pvf1, RYBP, Raf, Ras85D, Rbf, RpL14, RpS3, RtGEF, SkpA, Sox15, TBPH, Tango9, Tip60, Ubc6, Ubr3, Usp5, aux, bun, csw, …	None
GO:0010638	positive regulation of organelle organization	5.6e-08	5.2e-05	77.11	64	[APC7, Abi, Arp2, Arp3, Arpc1, Arpc2, Arpc3A, Arpc4, Arpc5, Atf-2, Bap60, CG11486, CG14806, CG1674, CG31935, CG32082, CG9791, Cdc16, Cip4, DAAM, Dhc64C, Drp1, Fis1, Gprk1, Invadolysin, Jupiter, Marf, Moe, Mtor, Mul1, Opa1, PAN2, Pgam5, Pink1, Pld, Rab21, RhoGEF4, Rok, SCAR, Sbf, Sec5, Syt1, Tm2, WASp, capu, chb, cher, dia, dpn, flr, gish, ida, lmgA, mTerf3, mle, park, pn, rap, sgg, spas, spir, st…	None
GO:0045886	negative regulation of synaptic growth at neuromuscular junction	6.2e-08	5.8e-05	88.1	37	[Abl, Acsl, Akt1, CG10688, Cip4, Dad, Fak, Fmr1, Fsn, Galphao, LanA, Liprin-gamma, Mob2, Mob4, Nf1, Patr-1, Rab11, Rae1, SkpA, Src42A, Src64B, Syp, TBPH, Ube3a, WASp, ena, ewg, gig, hiw, mr, raptor, scb, sgg, spas, spict, stj, unc-104]	None
GO:0051964	negative regulation of synapse assembly	6.2e-08	5.8e-05	88.1	37	[Abl, Acsl, Akt1, CG10688, Cip4, Dad, Fak, Fmr1, Fsn, Galphao, LanA, Liprin-gamma, Mob2, Mob4, Nf1, Patr-1, Rab11, Rae1, SkpA, Src42A, Src64B, Syp, TBPH, Ube3a, WASp, ena, ewg, gig, hiw, mr, raptor, scb, sgg, spas, spict, stj, unc-104]	None
GO:1904397	negative regulation of neuromuscular junction development	6.2e-08	5.8e-05	88.1	37	[Abl, Acsl, Akt1, CG10688, Cip4, Dad, Fak, Fmr1, Fsn, Galphao, LanA, Liprin-gamma, Mob2, Mob4, Nf1, Patr-1, Rab11, Rae1, SkpA, Src42A, Src64B, Syp, TBPH, Ube3a, WASp, ena, ewg, gig, hiw, mr, raptor, scb, sgg, spas, spict, stj, unc-104]	None
GO:0010942	positive regulation of cell death	6.5e-08	6e-05	75.82	69	[Abd-B, Atg1, Atx2, BRWD3, CG14806, CG5059, Che-13, Clbn, Csk, Cul3, CycE, Cyt-c-p, Dark, Den1, Der-1, Dfd, Dp, Dredd, Drice, Dronc, E2f1, EcR, Fadd, Fmr1, HtrA2, IKKepsilon, MED24, Mdh1, Mdh2, Mtch, PDCD-5, Pak, Pi3K59F, RnrL, RnrS, SRm160, Sec61alpha, Sep1, TER94, Tango7, Traf4, Tspo, Utx, aos, bel, ben, betaTub60D, br, cad, cd, dpy, ec, fwe, hpo, kto, l(2)gl, l(3)psg2, lok, lz, morgue, ncd, nt…	None
GO:0030031	cell projection assembly	6.9e-08	6.4e-05	70.9	95	[Abi, Abl, Arl6, Arp2, Arp3, Arpc1, Arpc2, Bug22, C1GalTA, CG14020, CG14367, CG30441, CG32082, CG43370, CG5142, CG5458, CG5964, CG8116, CaMKII, Cby, Cdc42, Cep135, Cep89, Che-13, DAAM, Egfr, Fmr1, HSPC300, Hem, Kap3, Klp64D, LRR, Mkk4, Mtl, Myd88, Myo10A, N, Oseg1, Oseg2, Oseg5, Oseg6, Osm6, PDZ-GEF, PsGEF, Pvf1, Rac1, Rac2, Rap1, Rho1, SAK, SCAR, SH3PX1, Sas-4, Sra-1, Tm1, Tm2, Zmynd10, aPKC, as…	None
GO:0071705	nitrogen compound transport	7.2e-08	6.6e-05	65.63	147	[AGO2, AP-2mu, Adck, AdipoR, Akt1, Arl1, Bet3, BicD, CD98hc, CG11576, CG12773, CG13248, CG13646, CG13743, CG14438, CG14749, CG1607, CG1628, CG16700, CG17119, CG30394, CG3156, CG43693, CG5382, CG5535, CG5549, CG6540, CG7708, CG8184, CG8671, CG9413, CG9650, Cbp80, Cdk12, Chc, Csat, DCTN1-p150, DCTN2-p50, Dbp80, Dcr-1, Dcr-2, Dhc64C, Dlic, Eaat1, Ent1, Ent2, Fic, Fmr1, GABA-B-R2, GC1, Gat, Glut1, Gm…	None
GO:0045666	positive regulation of neuron differentiation	7.2e-08	6.7e-05	83.64	46	[Akt1, CG30382, CG42261, CG6353, Dhc64C, G9a, GM130, Imp, Lis-1, Mcm10, NC2beta, Nf-YB, Piezo, Rab1, Rac1, Rac2, Raf, Ras85D, RasGAP1, Rop, Sar1, Sbp2, Sec23, TBPH, Vang, alph, aop, bsk, chico, da, drk, dsh, fz, l(3)mbt, lva, mbt, nudC, nudE, oc, park, pbl, rl, shot, spas, spn-F, stan]	None
GO:0048488	synaptic vesicle endocytosis	7.2e-08	6.7e-05	83.64	46	[AP-1-2beta, AP-1gamma, AP-1mu, AP-1sigma, AP-2alpha, AP-2mu, AP-2sigma, Amph, Arf102F, Arf51F, Arf79F, Arl1, Arl2, BicD, CASK, Chc, Clc, Csp, Dap160, Drp1, Eps-15, Nlg3, Nrt, Ppt1, Rbf, Stam, Synd, Synj, Syt1, TfAP-2, aux, brat, fwe, lap, lqf, lqfR, mnb, or, rb, shi, spin, stj, stmA, ttv, tweek, twf]	None
GO:0071166	ribonucleoprotein complex localization	7.2e-08	6.7e-05	83.64	46	[CG14438, CG14749, CG32409, CG7686, Dbp80, Hel25E, Hpr1, JhI-1, Mat89Ba, Mys45A, Nmd3, Ns3, Nup133, Nup160, Nup62, Nup75, Nup93-2, Nxt1, PCID2, Rae1, Ran, RanGAP, RtGEF, Sgf11, Smg5, Smg6, Torsin, ZC3H3, e(y)2, eIF6, emb, mago, mbo, msk, nxf2, pix, sbr, sqd, sta, tay, tex, tho2, thoc5, thoc7, tsu, xmas-2]	None
GO:0042274	ribosomal small subunit biogenesis	7.4e-08	6.9e-05	79.71	55	[Bka, CG12301, CG12325, CG13097, CG14543, CG15535, CG1671, CG17652, CG1789, CG2260, CG2875, CG2972, CG3071, CG32409, CG32708, CG3527, CG3735, CG4338, CG4554, CG7246, CG7275, CG7488, CG7686, CG7728, CG8064, CG8461, CG9004, CG9107, CG9344, RpS10b, RpS15, RpS16, RpS17, RpS19a, RpS21, RpS24, RpS27, RpS28b, RpS5a, RpS6, RpS7, RpS8, Rtc1, Sas10, Surf6, Tsr1, dbe, hoip, l(1)G0020, l(3)07882, mRpS11, mRp…	None
GO:0008284	positive regulation of cell proliferation	7.8e-08	7.2e-05	81.67	49	[Akt1, CG10336, CG10738, CG17059, Ca-alpha1D, Caf1-55, DENR, Dap160, Dl, E(spl)mgamma-HLH, E2f1, Egfr, Fmr1, InR, Krn, Moe, Myb, N, Pop2, Pvf1, RIOK1, RIOK2, Raf, Ras85D, RecQ4, SelD, Stat92E, Tango9, aPKC, boi, brm, bun, cad, conu, crb, dpn, ey, gcm, htl, lin-28, mi, mtd, pnt, rl, shg, stg, vito, vn, yki]	None
GO:0018022	peptidyl-lysine methylation	7.8e-08	7.2e-05	82.46	47	[Art1, Art4, CG2469, CG32732, CG4565, CG5013, CG9154, CG9643, Caf1-55, Cfp1, CoRest, Dpy-30L2, E(z), FRG1, G9a, Hcf, Hmt4-20, Jarid2, Lpt, Mes-4, Mnn1, Pa1, Pop2, Ptip, Rbbp5, Rtf1, Sbf, Set1, Set2, Set8, Su(var)3-9, Su(z)12, Utx, Wdr82, Yeti, ash1, ash2, egg, esc, escl, gpp, msta, nej, trr, trx, wds, yki]	None
GO:0042058	regulation of epidermal growth factor receptor signaling pathway	7.8e-08	7.2e-05	81.67	49	[Bap170, CG11982, CG4096, Cbl, Chmp1, Fak, Fas2, Gug, Hrs, Krn, Pi3K92E, Ptp61F, Ptpmeg, Rho1, S, Socs36E, Socs44A, Src42A, Stam, Vav, Vps2, Vps20, Vps25, Vps28, Vps4, aos, brm, dlg1, drk, ebi, ed, holn1, kek1, kek5, kek6, lsn, osa, pum, rau, rno, scrib, sgl, shrb, sl, slgA, spen, sty, tay, vn]	None
GO:0042176	regulation of protein catabolic process	7.8e-08	7.2e-05	82.46	47	[Apc, CG12362, CG31855, CG33144, CG9951, CSN4, CSN5, CkIalpha, Cul4, DUBAI, Fbw5, Fsn, Lon, PI31, Pka-C1, Pomp, REG, Rad23, Rich, Rpn1, Rpn2, Rpn3, Rpt1, Rpt2, Rpt3, Rpt4, Rpt5, Rpt6, SAK, Su(var)2-10, TER94, Timp, Ubc6, Usp2, ari-1, ari-2, crb, ctrip, dco, gus, l(2)gd1, mr, park, pic, sgg, trbl, wds]	None
GO:0042326	negative regulation of phosphorylation	7.8e-08	7.2e-05	81.67	49	[14-3-3zeta, ATPsynD, CG33276, CG8312, CG8441, Cbl, Fak, Hrs, MKP-4, Mkp, Mkp3, Mnn1, N, Nup358, PSR, Ptp61F, Rala, Sac1, SkpA, Socs16D, Socs36E, Socs44A, Usp5, Wee1, alph, ash2, betaTub60D, bsk, cpa, cpb, dap, drk, ebi, flw, ics, kek1, krz, l(2)gl, p53, par-6, park, pcs, peb, puc, raw, scny, sgg, stck, sws]	None
GO:0090150	establishment of protein localization to membrane	7.8e-08	7.2e-05	80.95	51	[128up, Ank, Ank2, Atg4a, Atg4b, CG10420, CG11753, CG1598, CG31935, CG32022, CG4942, CG5447, CG5885, CG9356, CG9853, Crag, GAA1, Gtp-bp, Klp61F, KrT95D, Nup154, Nup54, PIG-C, PIG-S, PIG-U, Pex10, Rab11, Sar1, Sec23, Sec24CD, Sec5, Sec6, Srp14, Srp54k, Srp68, Srp72, Srp9, SrpRbeta, SsRbeta, TRAM, Tim10, Tim9a, Tom7, Trp1, Tsp26A, Tsp3A, Tsp86D, cora, l(1)G0320, sm, smo]	None
GO:1901184	regulation of ERBB signaling pathway	7.8e-08	7.2e-05	81.67	49	[Bap170, CG11982, CG4096, Cbl, Chmp1, Fak, Fas2, Gug, Hrs, Krn, Pi3K92E, Ptp61F, Ptpmeg, Rho1, S, Socs36E, Socs44A, Src42A, Stam, Vav, Vps2, Vps20, Vps25, Vps28, Vps4, aos, brm, dlg1, drk, ebi, ed, holn1, kek1, kek5, kek6, lsn, osa, pum, rau, rno, scrib, sgl, shrb, sl, slgA, spen, sty, tay, vn]	None
GO:0090407	organophosphate biosynthetic process	8.2e-08	7.5e-05	65.49	148	[AMPdeam, ATP6, ATPsynB, ATPsynC, ATPsynCF6, ATPsynD, ATPsynE, ATPsynF, ATPsynG, ATPsynO, ATPsynbeta, ATPsyndelta, ATPsyngamma, Ac13E, AdSL, AdSS, AdenoK, Adk1, Adk2, Adk3, AdoR, Aprt, CG10166, CG10268, CG10671, CG10738, CG11089, CG11190, CG13978, CG14550, CG14721, CG15743, CG2201, CG2246, CG2292, CG2846, CG30381, CG31183, CG33116, CG33156, CG33331, CG33958, CG34357, CG3618, CG3714, CG3812, CG387…	None
GO:0006383	transcription from RNA polymerase III promoter	8.9e-08	8.2e-05	96.3	26	[Brf, CG12267, CG17209, CG33051, CG33785, CG3756, CG5147, CG5380, CG7339, CG9305, Maf1, Pbp45, Pbp49, Pbp95, RpII18, RpIII128, Rpb10, Rpb12, Rpb5, Rpb8, Sin, Tbp, Trf, Tsf1, gcl, l(2)37Cg]	None
GO:1902806	regulation of cell cycle G1/S phase transition	8.9e-08	8.2e-05	96.3	26	[CDC45L, CHES-1-like, CycE, CycG, E2f2, Egfr, Mad, Mnn1, Mnt, N, Psf1, Psf2, REG, Rae1, Rbf, Sld5, Sos, Su(H), betaTub60D, brm, ci, dap, mor, p53, sm, smo]	None
GO:2000045	regulation of G1/S transition of mitotic cell cycle	8.9e-08	8.2e-05	96.3	26	[CDC45L, CHES-1-like, CycE, CycG, E2f2, Egfr, Mad, Mnn1, Mnt, N, Psf1, Psf2, REG, Rae1, Rbf, Sld5, Sos, Su(H), betaTub60D, brm, ci, dap, mor, p53, sm, smo]	None
GO:0005996	monosaccharide metabolic process	9.2e-08	8.4e-05	65	156	[14-3-3zeta, AMPKalpha, AP-2sigma, ATPCL, ATPsynbeta, Abl, Ada3, Adar, Akt1, Atf3, Atg1, Brf, CG10467, CG10688, CG11221, CG1909, CG30382, CG30499, CG3552, CG9548, Ca-beta, CaMKI, Cas, Cdc42, Cdk5, CkIalpha, CrebA, Cul1, Dll, E2f1, ERR, EcR, Egfr, Eip75B, EndoB, Eno, Eph, Ets97D, Fuca, Fur2, Gale, Galk, Gapdh1, GluClalpha, GlyP, GlyS, Hnf4, Hr39, Hr96, Hsc70-3, InR, Jafrac1, Kap-alpha3, Kr, LManII…	None
GO:0061025	membrane fusion	9.2e-08	8.4e-05	75.27	70	[Bet1, CDase, CG12241, CG2023, CG3703, CG4041, CG5745, CG5916, CG6512, CG7324, CG8155, Drp1, GABA-B-R2, GAPsec, Gos28, Marf, Membrin, Opa1, Pink1, Pld, RN-tre, Rab11, Rab7, Rbsn-5, SH3PX1, Sec22, Sec5, Snap25, Snap29, Syb, Syt1, Syt12, Syt14, Sytbeta, Syx13, Syx16, Syx18, Syx1A, Syx5, Syx6, Syx7, Syx8, TER94, Tbc1d15-17, Uvrag, Vamp7, Vps11, Vps16A, Vps16B, Vps33B, Vps45, Vti1a, Vti1b, Ykt6, alph…	None
GO:0070201	regulation of establishment of protein localization	9.2e-08	8.4e-05	75.27	70	[128up, Abl, Act57B, AdipoR, Akt1, Arl1, CG1657, CHOp24, CaMKII, Cam, Cas, Crag, Cul4, Diap2, Fs(2)Ket, GAA1, GABA-B-R2, Gtp-bp, Kap-alpha3, Klp61F, Mtor, Nup214, PIG-C, PIG-S, PIG-U, Pka-C1, Rab1, Rab11, RanBP3, Ranbp21, RhoGAP92B, S6kII, Sar1, Sec16, Snx1, Snx3, Snx6, Stim, Su(fu), Tab2, Tomosyn, Trn, Vps35, betaTub60D, bic, cact, cos, crb, dco, eca, emb, fu, l(2)gl, mbo, noi, olf186-F, p24-1, …	None
GO:0006323	DNA packaging	1e-07	9.1e-05	73.15	79	[Acf, Atf-2, Bap60, CDC45L, CG2051, Caf1-105, Caf1-180, Caf1-55, Cap-D2, Cap-D3, Cap-G, Chrac-14, Dp, Dp1, Fmr1, GluClalpha, HDAC1, HP1b, Hem, Hers, Hira, His1:CG33861, His2Av, His4r, Incenp, Invadolysin, Iswi, MBD-like, MTA1-like, Mcm10, Mcm2, Mcm5, Mekk1, Mi-2, Myb, Naa60, Nap1, Orc2, Orc5, P32, Pop2, Pp1-87B, Psf2, RfC4, SMC2, Set, Set8, SkpA, Slbp, Su(var)2-10, Su(var)3-9, Taf8, Top1, Topors,…	None
GO:0048284	organelle fusion	1e-07	9.2e-05	74.26	75	[CDase, CG12241, CG14299, CG2023, CG3703, CG4041, CG5745, CG5916, CG6512, CG7324, CG8155, GABA-B-R2, GAPsec, Gos28, Marf, Membrin, Opa1, Pink1, Pld, RN-tre, Rab11, Rab21, Rab7, Rbsn-5, SH3PX1, Sbf, Sec22, Sec5, Snap25, Snap29, Syb, Syt1, Syt12, Syt14, Sytbeta, Syx13, Syx16, Syx1A, Syx5, Syx6, Syx7, Syx8, TER94, Tbc1d15-17, Uvrag, Vamp7, Vha100-1, Vps11, Vps16A, Vps16B, Vps25, Vps28, Vps33B, Vps4,…	None
GO:0010563	negative regulation of phosphorus metabolic process	1e-07	9.8e-05	77.92	60	[14-3-3zeta, ATPsynD, CG13994, CG14689, CG33276, CG8312, CG8441, Cbl, Fak, GABA-B-R2, Hrs, I-2, MKP-4, Mkp, Mkp3, Mnn1, N, NiPp1, Nup358, PSR, Patj, Ptp61F, Ptpa, Rala, Sac1, SkpA, Socs16D, Socs36E, Socs44A, Tap42, Usp5, Wee1, alph, ash2, betaTub60D, bsk, cpa, cpb, dap, drk, ebi, endos, flw, gwl, ics, kek1, krz, l(2)gl, p53, par-6, park, pcs, peb, puc, raw, scny, sgg, stck, sws, uri]	None
GO:0045936	negative regulation of phosphate metabolic process	1e-07	9.8e-05	77.92	60	[14-3-3zeta, ATPsynD, CG13994, CG14689, CG33276, CG8312, CG8441, Cbl, Fak, GABA-B-R2, Hrs, I-2, MKP-4, Mkp, Mkp3, Mnn1, N, NiPp1, Nup358, PSR, Patj, Ptp61F, Ptpa, Rala, Sac1, SkpA, Socs16D, Socs36E, Socs44A, Tap42, Usp5, Wee1, alph, ash2, betaTub60D, bsk, cpa, cpb, dap, drk, ebi, endos, flw, gwl, ics, kek1, krz, l(2)gl, p53, par-6, park, pcs, peb, puc, raw, scny, sgg, stck, sws, uri]	None
GO:0006418	tRNA aminoacylation for protein translation	1.1e-07	0.0001	93.55	29	[Aats-ala, Aats-ala-m, Aats-arg, Aats-asn, Aats-asp, Aats-cys, Aats-gln, Aats-glupro, Aats-gly, Aats-his, Aats-leu, Aats-lys, Aats-met-m, Aats-phe-m, Aats-ser, Aats-thr, Aats-trp, Aats-tyr, Aats-tyr-m, Aats-val, CG17259, CG33123, CG8097, DNApol-gamma35, MetRS, Slimp, alpha-PheRS, beta-PheRS, mRpL39]	None
GO:0016073	snRNA metabolic process	1.1e-07	0.0001	91.18	31	[CG13096, CG16790, CG34183, Cdk8, CycC, IntS1, IntS10, IntS11, IntS12, IntS14, IntS2, IntS3, IntS4, IntS6, IntS8, IntS9, Mtr3, NHP2, Nop60B, Pbp45, Pbp49, Pbp95, Rrp4, Rrp42, Rrp45, Rrp46, Ski6, Su(Tpl), Tbp, defl, omd]	None
GO:0035088	establishment or maintenance of apical/basal cell polarity	1.1e-07	0.0001	87.8	36	[AMPKalpha, Cont, Csk, DCTN1-p150, Dg, Dhc64C, Egfr, Exo84, Grip, Moe, Patj, Ras85D, Rcc1, Rho1, Shark, Syx7, TBCB, TSG101, Vps25, Vps4, aPKC, alc, baz, crb, dlg1, dsh, ft, fz, gkt, l(2)gl, par-6, scrib, sdt, trol, veli, yrt]	None
GO:0043039	tRNA aminoacylation	1.1e-07	0.0001	91.18	31	[Aats-ala, Aats-ala-m, Aats-arg, Aats-asn, Aats-asp, Aats-cys, Aats-gln, Aats-glupro, Aats-gly, Aats-his, Aats-leu, Aats-lys, Aats-met-m, Aats-phe-m, Aats-ser, Aats-thr, Aats-trp, Aats-tyr, Aats-tyr-m, Aats-val, CG17259, CG33123, CG5463, CG8097, DNApol-gamma35, GatA, MetRS, Slimp, alpha-PheRS, beta-PheRS, mRpL39]	None
GO:0051965	positive regulation of synapse assembly	1.1e-07	0.0001	91.18	31	[Abp1, Ank2, Arp2, Arp3, Mad, Med, Mnt, Nedd4, Octbeta2R, Pak, Pak3, RhoGAP68F, RhoGAP92B, Sdc, Synd, Top3beta, cac, cact, caz, cpb, dlg1, gbb, mnb, nmo, sax, simj, spas, stau, tkv, trio, wit]	None
GO:0061245	establishment or maintenance of bipolar cell polarity	1.1e-07	0.0001	87.8	36	[AMPKalpha, Cont, Csk, DCTN1-p150, Dg, Dhc64C, Egfr, Exo84, Grip, Moe, Patj, Ras85D, Rcc1, Rho1, Shark, Syx7, TBCB, TSG101, Vps25, Vps4, aPKC, alc, baz, crb, dlg1, dsh, ft, fz, gkt, l(2)gl, par-6, scrib, sdt, trol, veli, yrt]	None
GO:0019094	pole plasm mRNA localization	1.3e-07	0.00011	80.65	50	[Chc, Cp1, DCP1, Ets97D, Hrb27C, Hsp83, Khc, Lasp, Mer, Pat1, Pka-C1, Rab11, Rab6, Rbsn-5, Rop, SmD3, Syt1, Syx1A, TER94, Tm1, Tm2, aub, bic, btz, capu, chb, chico, cnc, cni, crm, didum, eIF4AIII, eg, egl, enc, fs(1)K10, glo, klar, lost, mael, mago, mira, rump, slmb, spir, spn-E, spn-F, sqd, stau, tsu]	None
GO:0034976	response to endoplasmic reticulum stress	1.2e-07	0.00011	79.41	54	[BI-1, CG11790, CG11842, CG11999, CG15814, CG2126, CG32276, CG33298, CG5027, CG5554, CG5823, CG8974, CG9003, CG9518, CG9911, CG9934, CaBP1, Calx, Cbs, Cdk5, Der-1, Der-2, ERp60, Egm, Herp, Ire1, Marf, Mekk1, Mtor, Opa1, Pdi, Reep1, Rpt1, Rpt2, Rpt3, Rpt4, Rpt5, Rpt6, S2P, Ugt, Xbp1, bark, bgm, cbs, crc, eIF-2beta, meigo, ninaA, prtp, rt, shep, sip3, tw, tws]	None
GO:0071426	ribonucleoprotein complex export from nucleus	1.2e-07	0.00011	83.33	45	[CG14438, CG14749, CG32409, CG7686, Dbp80, Hel25E, Hpr1, JhI-1, Mat89Ba, Mys45A, Nmd3, Ns3, Nup133, Nup160, Nup62, Nup75, Nup93-2, Nxt1, PCID2, Rae1, Ran, RanGAP, RtGEF, Sgf11, Smg5, Smg6, Torsin, ZC3H3, e(y)2, eIF6, emb, mago, mbo, nxf2, pix, sbr, sqd, sta, tay, tex, tho2, thoc5, thoc7, tsu, xmas-2]	None
GO:0001933	negative regulation of protein phosphorylation	1.3e-07	0.00012	82.14	46	[14-3-3zeta, ATPsynD, CG33276, CG8312, CG8441, Cbl, Fak, Hrs, MKP-4, Mkp, Mkp3, Mnn1, N, PSR, Ptp61F, Rala, Sac1, SkpA, Socs16D, Socs36E, Socs44A, Usp5, Wee1, alph, ash2, bsk, cpa, cpb, dap, drk, ebi, flw, ics, kek1, krz, l(2)gl, par-6, park, pcs, peb, puc, raw, scny, sgg, stck, sws]	None
GO:0044255	cellular lipid metabolic process	1.3e-07	0.00012	62.27	203	[5PtaseI, ACC, ATPCL, Acsl, AdipoR, Alg10, Arc42, Atf-2, Baldspot, C1GalTA, CDase, CG10166, CG10253, CG10268, CG10425, CG10585, CG10671, CG10747, CG10778, CG10932, CG11190, CG11426, CG11438, CG12034, CG12170, CG1265, CG12746, CG13978, CG14130, CG14411, CG14550, CG14688, CG15533, CG15743, CG16935, CG1998, CG2201, CG2292, CG2818, CG30381, CG30438, CG31522, CG31523, CG32333, CG32442, CG33116, CG3333…	None
GO:0010769	regulation of cell morphogenesis involved in differentiation	1.4e-07	0.00013	75	69	[Arpc1, CG30382, CG34380, CG42261, CadN, Cdc42, DAAM, Dlic, Dscam1, Elp3, Fmr1, G9a, GM130, Galphao, Gprk1, HDAC1, LIMK1, Lar, Liprin-alpha, Lis-1, Mctp, Mnt, NC2beta, NetA, Pak, Piezo, PlexA, Ppt1, Rab1, Rac1, Rac2, Rho1, RhoGAPp190, RhoGEF2, Rok, Sar1, Sbp2, Sec23, Sema-1a, Sema-2a, Sema-5c, Vang, bif, btl, chico, cv-c, dsh, eve, fry, fz, kuz, lva, nudC, nudE, park, pbl, pros, sav, shot, sif, s…	None
GO:0043068	positive regulation of programmed cell death	1.4e-07	0.00013	76.54	62	[Abd-B, Atg1, BRWD3, CG14806, CG5059, Che-13, Clbn, Csk, Cul3, CycE, Cyt-c-p, Dark, Den1, Der-1, Dfd, Dp, Dredd, Drice, Dronc, E2f1, EcR, Fadd, Fmr1, HtrA2, IKKepsilon, MED24, Mdh1, Mdh2, Mtch, PDCD-5, Pak, Pi3K59F, RnrL, RnrS, SRm160, Sep1, TER94, Tango7, Traf4, Tspo, Utx, aos, bel, betaTub60D, br, dpy, ec, fwe, hpo, kto, l(2)gl, l(3)psg2, lok, lz, morgue, ntc, p53, pnut, rdx, rept, sav, skap]	None
GO:0000082	G1/S transition of mitotic cell cycle	1.6e-07	0.00014	89.19	33	[CDC45L, CHES-1-like, Cdk1, Cdk8, CycE, CycG, E2f1, E2f2, Egfr, Mad, Mnn1, Mnt, N, PpV, Psf1, Psf2, REG, Rae1, Ras85D, Rbf, Rheb, Sld5, Sos, Su(H), betaTub60D, brm, ci, dap, eIF4G, mor, p53, sm, smo]	None
GO:0040003	chitin-based cuticle development	1.6e-07	0.00014	29.32	56	[Akt1, Apc, Ccp84Ad, Ccp84Ae, Ccp84Af, Cht5, Cpr47Ee, Cpr49Ah, Cpr64Aa, Cpr65Av, CrebA, Dhc64C, EcR, Edg78E, Eogt, Gasp, Hakai, Idgf4, Lam, LanA, Pu, Rcc1, Sar1, Sec13, Sec23, Sec24CD, SrpRbeta, TwdlE, arm, ck, cora, dib, dpy, drd, dsx-c73A, ecd, exp, fray, gammaCOP, gny, grh, jar, l(2)gl, laccase2, mgl, mmy, mr, obst-A, pigeon, pio, pot, puc, sdt, sgg, ttk, wol]	None
GO:0044843	cell cycle G1/S phase transition	1.6e-07	0.00014	89.19	33	[CDC45L, CHES-1-like, Cdk1, Cdk8, CycE, CycG, E2f1, E2f2, Egfr, Mad, Mnn1, Mnt, N, PpV, Psf1, Psf2, REG, Rae1, Ras85D, Rbf, Rheb, Sld5, Sos, Su(H), betaTub60D, brm, ci, dap, eIF4G, mor, p53, sm, smo]	None
GO:0050776	regulation of immune response	1.7e-07	0.00015	68.87	104	[Aos1, Atg6, CG13994, CG1667, CG17680, CG2051, CG32795, CG7896, CG9636, CG9925, CYLD, Ca-alpha1D, Crag, DMAP1, Dark, Deaf1, Diap2, Dll, Doa, Dredd, Dsp1, E(bx), Etl1, Fadd, GNBP1, GNBP3, GlyP, Gp150, Gprk2, HBS1, Hel89B, IKKbeta, Ide, Jra, LRR, Lam, LanA, MED25, MED6, Mmp2, Mt2, Myd88, Nsun5, Ntf-2, Nxt1, PDCD-5, Parp, Pli, Prx5, Ptip, RYBP, Rac1, Rac2, Rala, Rel, RluA-2, SP2353, Sec31, Spt6, Sta…	None
GO:2000027	regulation of organ morphogenesis	1.7e-07	0.00015	74.23	72	[Abd-B, Abl, Akap200, Apc, CG10068, CG11438, CG43921, Dark, Diap1, Drice, Dronc, Egfr, Galphaq, Gprk1, Kr-h1, Mad, Mbs, Mcm10, Med, Mer, Mlf, Mnt, N, Nf-YB, PDZ-GEF, Pburs, Pten, Ras85D, RasGAP1, Rok, S6kII, Socs36E, Su(H), Vang, VhaM8.9, aPKC, alph, aop, aos, arm, baz, cdi, chn, csw, dpp, drk, dsh, ec, eff, fwd, gish, l(3)mbt, lz, mbt, morgue, nct, neur, ninaE, oc, pAbp, pros, put, rl, sd, sina,…	None
GO:0032386	regulation of intracellular transport	2e-07	0.00018	79.1	53	[Abl, Act57B, Akt1, Arl1, CG4960, CHOp24, CaMKII, Cam, Cas, Cul4, DCTN2-p50, Diap2, Fs(2)Ket, Kap-alpha3, Mtor, Nup214, Pka-C1, RanBP3, Ranbp21, Rcc1, S6kII, Sar1, Sec16, Sec23, Slh, Stim, Su(fu), Tab2, Trn, U2af50, ZC3H3, betaTub60D, cact, cos, crb, dco, eca, emb, fu, klar, mbo, noi, olf186-F, p53, pav, peb, ptc, rdx, scra, sgg, slmb, swm, wls]	None
GO:0031346	positive regulation of cell projection organization	2.1e-07	0.00019	83.02	44	[Abl, Akt1, Arp3, Arpc1, CG30382, CG42261, CG6353, Cdc42, DAAM, G9a, GM130, HSPC300, Imp, Lis-1, Myd88, NC2beta, Piezo, PsGEF, Rab1, Rac1, Rac2, Rop, SCAR, Sar1, Sbp2, Sec23, TBPH, Vang, aPKC, chico, dsh, ena, fz, kra, lva, nudC, nudE, par-6, park, psidin, shot, sif, spas, stan]	None
GO:0034968	histone lysine methylation	2.1e-07	0.00019	83.02	44	[Art1, Art4, CG2469, CG32732, CG4565, Caf1-55, Cfp1, CoRest, Dpy-30L2, E(z), FRG1, G9a, Hcf, Hmt4-20, Jarid2, Lpt, Mes-4, Mnn1, Pa1, Pop2, Ptip, Rbbp5, Rtf1, Sbf, Set1, Set2, Set8, Su(var)3-9, Su(z)12, Utx, Wdr82, Yeti, ash1, ash2, egg, esc, escl, gpp, msta, nej, trr, trx, wds, yki]	None
GO:0035315	hair cell differentiation	2.2e-07	0.00019	80.33	49	[Cdc42, Cip4, Galphao, Gli, Gprk1, LIMK1, Mbs, Mtl, N, Nost, Pcl, Pka-C1, Rac1, Rac2, Rbsn-5, Rho1, Rok, SMC3, Sh, VhaM8.9, app, ci, ck, cmb, cora, dco, dgo, dsh, flr, fry, ft, fw, fz, if, in, inv, ovo, park, qua, scrib, sn, spen, sqh, tow, trc, tsr, uzip, vri, zip]	None
GO:0035316	non-sensory hair organization	2.2e-07	0.00019	80.33	49	[Cdc42, Cip4, Galphao, Gli, Gprk1, LIMK1, Mbs, Mtl, N, Nost, Pcl, Pka-C1, Rac1, Rac2, Rbsn-5, Rho1, Rok, SMC3, Sh, VhaM8.9, app, ci, ck, cmb, cora, dco, dgo, dsh, flr, fry, ft, fw, fz, if, in, inv, ovo, park, qua, scrib, sn, spen, sqh, tow, trc, tsr, uzip, vri, zip]	None
GO:0043903	regulation of symbiosis, encompassing mutualism through parasitism	2.1e-07	0.00019	90.91	30	[AGO2, Ars2, Atg18a, Atg7, CG10333, Cbp20, Cbp80, Dcr-2, Dredd, EcR, Fadd, G9a, Hexo2, IKKbeta, Mt2, Rab7, Rack1, Rel, Sec61alpha, Stat92E, TER94, TSG101, Tab2, Toll-7, Traf6, Vps28, Vps4, imd, me31B, shrb]	None
GO:0071407	cellular response to organic cyclic compound	2.2e-07	0.00019	80.33	49	[AGO1, AGO2, Ars2, Blimp-1, CG3209, CRIF, Cbp20, Cbp80, DENR, Dcr-1, Dcr-2, Dg, E(bx), ERR, EcR, Eip75B, G9a, Hen1, Hnf4, Hr39, Hr4, Hr83, Hr96, Ime4, Iswi, Lpt, MED14, MED27, Nbr, Nurf-38, Set2, TBPH, Tsc1, Utx, br, csul, drosha, eg, ftz-f1, gig, knrl, lin-28, loqs, mRpL44, pasha, pzg, svp, tll, usp]	None
GO:0017148	negative regulation of translation	2.2e-07	0.0002	74.73	68	[312, 4EHP, AGO1, AGO2, Adar, Ars2, Atx2, Bap55, BicC, Cbp20, Cbp80, Cp1, DCP1, DCP2, Dcr-1, Dcr-2, Dg, Dredd, Fmr1, HPS4, Hrb27C, Ime4, Myd88, Nbr, Not1, Not10, Not3, Paip2, Pop2, Rcd-1, Rga, Sdc, Smg5, Smg6, Srp9, Sxl, Thor, Tis11, Unr, Upf1, Upf2, Upf3, bgcn, brat, chb, dom, drosha, eIF2B-delta, fs(1)K10, gpp, gw, heph, jub, kra, lin-28, loqs, mRpL44, mael, me31B, msi, nonC, nos, pasha, pum, s…	None
GO:0043069	negative regulation of programmed cell death	2.3e-07	0.0002	72.64	77	[Aac11, Aatf, Ack, Akt1, Apc, Atg7, BI-1, Bruce, CG14812, CG31357, CG7546, CIAPIN1, Cul1, DUBAI, Diap1, Diap2, Dredd, Drep1, E2f2, Egfr, Galphaq, HDAC3, Hand, MAGE, Mcm10, Met, Naam, Nf-YB, Opa1, PP2A-B', PSR, Pdk1, Pink1, Pka-C1, Prx3, Prx5, Psn, RYBP, Raf, Ras85D, Rbf, RpL14, RpS3, RtGEF, SkpA, Sox15, TBPH, Tango9, Tip60, Ubc6, Ubr3, Usp5, bun, csw, dco, ebi, esc, gce, hpo, lin-52, mask, mof, m…	None
GO:0045451	pole plasm oskar mRNA localization	2.3e-07	0.0002	81.03	47	[Chc, Cp1, DCP1, Ets97D, Hrb27C, Khc, Lasp, Pat1, Pka-C1, Rab11, Rab6, Rbsn-5, Rop, SmD3, Syt1, Syx1A, TER94, Tm1, Tm2, aub, bic, btz, capu, chb, chico, cnc, cni, crm, didum, eIF4AIII, eg, egl, enc, glo, klar, lost, mael, mago, mira, rump, slmb, spir, spn-E, spn-F, sqd, stau, tsu]	None
GO:0009117	nucleotide metabolic process	2.5e-07	0.00022	63.03	179	[AIF, AMPdeam, ATP6, ATPsynB, ATPsynC, ATPsynCF6, ATPsynD, ATPsynE, ATPsynF, ATPsynG, ATPsynO, ATPsynbeta, ATPsyndelta, ATPsyngamma, Ac13E, AdSL, AdSS, AdenoK, Adk1, Adk2, Adk3, AdoR, Ak6, Ald, Aprt, Aps, CG10424, CG10738, CG11089, CG11811, CG12895, CG1544, CG17333, CG17726, CG2246, CG2846, CG30499, CG31183, CG32649, CG33156, CG3326, CG33958, CG34357, CG3618, CG3714, CG42249, CG5626, CG5757, CG58…	None
GO:0034249	negative regulation of cellular amide metabolic process	2.7e-07	0.00024	73.96	71	[312, 4EHP, AGO1, AGO2, Adar, Ars2, Atx2, Bap55, BicC, Cbp20, Cbp80, Cp1, DCP1, DCP2, Dcr-1, Dcr-2, Dg, Dredd, Fmr1, HPS4, Hrb27C, Ime4, Myd88, Nbr, Not1, Not10, Not3, Paip2, Pop2, Rcd-1, Rga, Sdc, Smg5, Smg6, Spn42Da, Srp9, Sxl, Thor, Tis11, Unr, Upf1, Upf2, Upf3, bgcn, brat, casp, chb, dnr1, dom, drosha, eIF2B-delta, fs(1)K10, gpp, gw, heph, jub, kra, lin-28, loqs, mRpL44, mael, me31B, msi, non…	None
GO:0034655	nucleobase-containing compound catabolic process	2.7e-07	0.00024	69.92	93	[AGO1, Adgf-A, Ahcy13, Aps, CG11486, CG13690, CG2091, CG30105, CG3308, CG3857, CG42249, CG6171, CG6330, CG6610, CG6729, CG8360, CG8777, CG8891, CG9977, Cp1, DCP1, DCP2, Dcr-1, Dcr-2, Dis3, Dredd, Drep4, Edc3, EndoG, Fen1, Ge-1, Gen, Ire1, LSm1, Mesh1, Mtr3, NT5E-2, Not1, Not10, Not3, PAN2, Pabp2, Patr-1, Pop2, Prp18, Pym, RNaseX25, Rat1, Rcd-1, Rga, RpLP0-like, Rrp4, Rrp42, Rrp45, Rrp46, Rrp6, Rt…	None
GO:0006753	nucleoside phosphate metabolic process	2.8e-07	0.00025	62.94	180	[AIF, AMPdeam, ATP6, ATPsynB, ATPsynC, ATPsynCF6, ATPsynD, ATPsynE, ATPsynF, ATPsynG, ATPsynO, ATPsynbeta, ATPsyndelta, ATPsyngamma, Ac13E, AdSL, AdSS, AdenoK, Adk1, Adk2, Adk3, AdoR, Ak6, Ald, Aprt, Aps, CG10424, CG10738, CG11089, CG11811, CG12895, CG1544, CG17333, CG17726, CG2246, CG2846, CG30499, CG31183, CG32649, CG33156, CG3326, CG33958, CG34357, CG3618, CG3714, CG42249, CG5626, CG5757, CG58…	None
GO:1903046	meiotic cell cycle process	2.9e-07	0.00025	65.4	138	[Arf51F, Blm, Bub1, CG6664, CanB2, Cap-D2, Cap-D3, Cdk1, Cks30A, Cog7, CycG, Ercc1, Exo84, Fim, Gli, Grip75, Grip84, Grip91, Hr39, Incenp, JIL-1, Klp10A, Klp3A, Klp67A, LanA, MAN1, Mcm10, Mcm5, Mer, Mondo, Mps1, Msh6, PI31, Pex10, Pex2, Pp2B-14D, Rab11, Rad51D, Rae1, Ran, RanGAP, RasGAP1, Ref1, RfC4, Rint1, SAK, SRPK, Sas-4, Sxl, Synd, Syx13, Syx5, Top2, Topors, Ubi-p63E, Xpc, Yeti, Zw10, alphaCO…	None
GO:0034332	adherens junction organization	3e-07	0.00026	88.89	32	[Cip4, Csk, Nost, PDZ-GEF, Patj, Pten, Rab11, Rac1, Rac2, Rap1, Rcc1, Src42A, Src64B, Traf4, Vav, aPKC, alpha-Cat, arm, awd, baz, crb, kirre, kst, ninaE, p120ctn, par-6, pyd, rl, scrib, sdt, shg, shi]	None
GO:0045793	positive regulation of cell size	3e-07	0.00026	88.89	32	[Akt1, CG1227, CG43729, CG7686, Desat1, Egfr, Gcn2, Girdin, InR, Lst8, MAPk-Ak2, Mekk1, Mondo, Myc, Nipped-B, Nup44A, Pdk1, Pi3K21B, Pi3K92E, Ras85D, Rheb, RpI135, S6k, Tctp, Tor, btsz, chico, dop, lic, mio, p38a, p38b]	None
GO:0009950	dorsal/ventral axis specification	3.1e-07	0.00027	74.19	69	[BicD, CDC45L, CSN5, Cbl, CkIIalpha, CkIIbeta, D, Dhc64C, Dl, Dll, Dp, E2f1, Egfr, Fmr1, Khc, Lis-1, Med, Parp, Raf, Su(H), Syp, Tl, ade3, alphaTub84B, bai, cact, cactin, chb, ck, cnc, cni, csw, d, dpp, dpy, ea, eg, egl, enc, faf, flw, fs(1)K10, glo, jvl, l(2)gd1, lig, loco, lwr, mael, milt, mus301, ndl, pip, pll, psq, rin, sel, sll, snk, sog, spn-A, spn-B, spn-E, spoon, spz, sqd, tsu, tub, wbl]	None
GO:0090502	RNA phosphodiester bond hydrolysis, endonucleolytic	3.4e-07	0.00029	83.67	41	[AGO2, CG13690, CG14057, CG2145, CG2972, CG30105, CG32069, CG32075, CG32409, CG32708, CG33082, CG33260, CG5626, CG7728, CG8038, CG8414, Clp, Dcr-1, Dcr-2, Dis3, EndoG, Ire1, JhI-1, RNASEK, RNaseX25, RpS21, Rpp20, Rtc1, Smg6, Trax, Tsr1, ZC3H3, crc, drosha, l(1)G0045, ldbr, mRpL44, rnh1, sta, trsn, zuc]	None
GO:0009913	epidermal cell differentiation	3.5e-07	0.00031	79.37	50	[Cdc42, Cip4, Galphao, Gli, Gprk1, LIMK1, Mbs, Mtl, N, Nost, Pcl, Pka-C1, Rac1, Rac2, Rbsn-5, Rho1, Rok, SMC3, Sh, VhaM8.9, WASp, app, ci, ck, cmb, cora, dco, dgo, dsh, flr, fry, ft, fw, fz, if, in, inv, ovo, park, qua, scrib, sn, spen, sqh, tow, trc, tsr, uzip, vri, zip]	None
GO:0030032	lamellipodium assembly	3.5e-07	0.00031	96	24	[Abi, Abl, Arp3, Cdc42, HSPC300, Mkk4, Mtl, Rac1, Rac2, SCAR, SH3PX1, Tm1, Tm2, aPKC, cpa, cpb, dsh, ena, hep, par-6, psidin, ssh, tsr, twf]	None
GO:0043967	histone H4 acetylation	3.5e-07	0.00031	96	24	[Ada2a, Ada3, Atac1, Atac2, CG12316, CG2051, CG6907, CoRest, DMAP1, Gcn5, Hcf, MRG15, Naa60, Rpb4, Taf1, Tip60, chm, dgt1, mof, msl-1, msl-2, msl-3, nej, nsl1]	None
GO:0097581	lamellipodium organization	3.5e-07	0.00031	96	24	[Abi, Abl, Arp3, Cdc42, HSPC300, Mkk4, Mtl, Rac1, Rac2, SCAR, SH3PX1, Tm1, Tm2, aPKC, cpa, cpb, dsh, ena, hep, par-6, psidin, ssh, tsr, twf]	None
GO:0035317	imaginal disc-derived wing hair organization	3.7e-07	0.00033	80	48	[Cdc42, Cip4, Galphao, Gli, Gprk1, LIMK1, Mbs, Mtl, N, Nost, Pcl, Pka-C1, Rac1, Rac2, Rbsn-5, Rho1, Rok, SMC3, Sh, VhaM8.9, app, ci, ck, cmb, cora, dco, dgo, dsh, flr, fry, ft, fw, fz, if, in, inv, park, qua, scrib, sn, spen, sqh, tow, trc, tsr, uzip, vri, zip]	None
GO:0045197	establishment or maintenance of epithelial cell apical/basal polarity	4.1e-07	0.00036	90.63	29	[AMPKalpha, Cont, Csk, DCTN1-p150, Dg, Dhc64C, Exo84, Grip, Moe, Rcc1, Rho1, Shark, Vps25, Vps4, aPKC, baz, crb, dlg1, dsh, ft, fz, gkt, l(2)gl, par-6, scrib, sdt, trol, veli, yrt]	None
GO:0043628	ncRNA 3'-end processing	4.2e-07	0.00037	93.1	27	[CG16790, CG4611, Cdk8, CycC, Fib, IntS1, IntS11, IntS12, IntS14, IntS2, IntS4, IntS6, IntS8, IntS9, JhI-1, Mtr3, Nbr, Nop60B, RpS21, Rrp4, Rrp42, Rrp45, Rrp46, Ski6, defl, omd, sta]	None
GO:0050821	protein stabilization	4.2e-07	0.00037	93.1	27	[14-3-3zeta, Bap170, CG12379, CSN1b, CSN3, CSN4, CSN5, CSN6, CSN7, CSN8, Ccs, Cdc37, Hipk, Mhc, Mlf, Sgt1, Snx3, Usp47, alien, crb, fw, ntc, ric8a, shf, sicily, trsn, tws]	None
GO:0051783	regulation of nuclear division	4.5e-07	0.00039	77.03	57	[14-3-3epsilon, AGO2, APC10, APC7, Asciz, BuGZ, Bub1, Bub3, CG13599, CG15237, Cdc16, Chro, CycA, CycE, Dhc64C, Invadolysin, Klp3A, Mad1, Moe, Mondo, Mps1, Mtor, Myb, Slik, Spindly, Xpd, Zw10, ago, alphaTub84B, alphaTub85E, cdc14, chb, cv-c, dgt6, dpn, endos, ex, fzy, gwl, ida, knrl, lmgA, mad2, mats, mei-41, mio, ncd, nej, rap, rod, sgg, slmb, spel1, sub, trbl, tws, vih]	None
GO:0001510	RNA methylation	4.6e-07	0.0004	85.71	36	[CG11447, CG11837, CG12975, CG14100, CG14544, CG14683, CG17807, CG18048, CG18528, CG18596, CG32281, CG34195, CG3527, CG3570, CG3808, CG4045, CG42261, CG4610, CG5220, CG6379, CG6388, CG7818, CG8939, CG9596, Fib, Hen1, Ime4, Mt2, Nsun2, Nsun5, Tgs1, fl(2)d, l(2)35Bd, mtTFB1, mtTFB2, wuho]	None
GO:0007269	neurotransmitter secretion	4.8e-07	0.00041	70.16	87	[AP-1-2beta, AP-1gamma, AP-1mu, AP-1sigma, AP-2alpha, AP-2mu, AP-2sigma, Amph, Arf102F, Arf51F, Arf79F, Arl1, Arl2, BicD, CASK, CDase, CG31935, CanB2, Chc, Cirl, Clc, Csp, Dap160, Dys, Eps-15, Esyt2, Exn, Exo70, Exo84, Fife, GABA-B-R2, Gdi, HDAC6, Hrs, Hsc70-4, ICA69, Ih, NFAT, Nrx-IV, Rep, Rim, Rop, SH3PX1, Scamp, Sdc, Sec5, Sec6, Snap25, Snap29, Snapin, Stam, Syb, Synd, Synj, Syt1, Syt12, Syt14…	None
GO:0099643	signal release from synapse	4.8e-07	0.00041	70.16	87	[AP-1-2beta, AP-1gamma, AP-1mu, AP-1sigma, AP-2alpha, AP-2mu, AP-2sigma, Amph, Arf102F, Arf51F, Arf79F, Arl1, Arl2, BicD, CASK, CDase, CG31935, CanB2, Chc, Cirl, Clc, Csp, Dap160, Dys, Eps-15, Esyt2, Exn, Exo70, Exo84, Fife, GABA-B-R2, Gdi, HDAC6, Hrs, Hsc70-4, ICA69, Ih, NFAT, Nrx-IV, Rep, Rim, Rop, SH3PX1, Scamp, Sdc, Sec5, Sec6, Snap25, Snap29, Snapin, Stam, Syb, Synd, Synj, Syt1, Syt12, Syt14…	None
GO:0045862	positive regulation of proteolysis	4.8e-07	0.00042	77.46	55	[7B2, Asx, CG12362, CG14806, CG33144, CG9951, Che-13, CkIalpha, Cul3, Cyt-c-p, Dark, Dredd, Drice, Dronc, Elp2, Fadd, HtrA2, IKKepsilon, MED24, Mdh1, Mdh2, Oamb, PI31, Pka-C1, Pomp, REG, RnrL, RnrS, Rpn13, Rpt1, Rpt2, Rpt3, Rpt4, Rpt5, Rpt6, TER94, Tango7, Ubc6, Usp2, ari-1, ari-2, betaTub60D, bur, dco, hpo, krz, lok, mr, ntc, p53, park, sgg, skap, trbl, wds]	None
GO:0044801	single-organism membrane fusion	5.2e-07	0.00045	75.31	61	[CDase, CG12241, CG2023, CG3703, CG4041, CG5745, CG5916, CG6512, CG7324, CG8155, GABA-B-R2, GAPsec, Gos28, Marf, Membrin, Opa1, Pink1, Pld, RN-tre, Rab11, Rab7, Rbsn-5, SH3PX1, Sec22, Sec5, Snap25, Snap29, Syb, Syt1, Syt12, Syt14, Sytbeta, Syx13, Syx16, Syx1A, Syx5, Syx6, Syx7, Syx8, TER94, Tbc1d15-17, Uvrag, Vamp7, Vps11, Vps16A, Vps16B, Vps33B, Vps45, Vti1a, Ykt6, alphaSnap, atl, btsz, car, dor…	None
GO:0016482	cytosolic transport	5.3e-07	0.00046	84.44	38	[Abl, Acsl, Arl5, CG1116, CG11753, CG33635, CG4074, Cp1, DCP1, Khc, Klp98A, Lis-1, Membrin, Msp300, Ppat-Dpck, Rab14, Rab6, Rab9, Rbsn-5, Rich, SIDL, Snx1, Snx6, Vps26, Vps29, Vps35, Vps53, Vti1a, cher, cpb, ena, g, jar, lark, loco, scat, sqh, wash]	None
GO:1903008	organelle disassembly	5.6e-07	0.00049	88.57	31	[AGO2, Atg12, Atg17, Atg18a, Atg2, Atg3, Atg4a, Atg4b, Atg7, Atg8b, Atg9, CG11975, CG13163, CG5676, CG6878, EF-G2, HBS1, Hsc70-5, Khc, Pink1, RtGEF, SREBP, Sesn, Sod, Sod2, Ubc6, ago, eIF2D, mask, park, pix]	None
GO:0007126	meiotic nuclear division	5.8e-07	0.0005	65.2	133	[Arf51F, Blm, Bub1, CanB2, Cap-D3, Cdk1, Cks30A, Cog7, CycG, Ercc1, Exo84, Fim, Gli, Grip75, Grip84, Grip91, Hr39, Incenp, JIL-1, Klp10A, Klp3A, Klp67A, LanA, MAN1, Mcm10, Mcm5, Mer, Mondo, Mps1, Msh6, PI31, Pex10, Pex2, Pp2B-14D, Rab11, Rad51D, Rae1, RanGAP, RasGAP1, Ref1, RfC4, Rint1, SAK, SRPK, Sas-4, Sxl, Synd, Syx13, Syx5, Top2, Topors, Ubi-p63E, Xpc, Zw10, alphaCOP, aret, aub, ball, betaTub…	None
GO:0009119	ribonucleoside metabolic process	5.9e-07	0.00051	65.8	127	[AIF, ATP6, ATPsynB, ATPsynC, ATPsynCF6, ATPsynD, ATPsynE, ATPsynF, ATPsynG, ATPsynO, ATPsynbeta, ATPsyndelta, ATPsyngamma, AdSL, AdSS, AdenoK, Adgf-A, Adk1, Adk2, Adk3, Ahcy13, Ald, Aprt, Aps, CG11134, CG11334, CG11811, CG12895, CG1544, CG17726, CG32649, CG3326, CG3434, CG4511, CG5828, CG6364, CG7650, CG8360, CG9791, CG9977, CIA30, CLS, COX1, COX4, COX5A, COX5B, COX7C, CTPsyn, CYTB, Cyt-c-p, Dar…	None
GO:0051604	protein maturation	6e-07	0.00052	75.64	59	[Atg4a, Atg4b, CG11110, CG3107, CG4678, CG5991, CG6512, CG7791, CalpA, CalpB, Diap1, Diap2, Dredd, Drice, Dronc, Fur1, Fur2, Ide, IscU, Mmp2, Nep3, Psn, RIC-3, Rho1, S, S1P, S2P, SCAP, Spase12, Spase22-23, Spase25, Spn42Da, Spp, SppL, Sras, Tango7, Tasp1, UQCR-C1, UQCR-C2, amon, aph-1, ea, hpo, l(2)gd1, nct, ndl, pip, pps, psq, rho-4, rho-7, sel, snk, ste24a, stet, svr, tok, twr, wbl]	None
GO:0033157	regulation of intracellular protein transport	6.6e-07	0.00057	81.48	44	[Abl, Act57B, Akt1, Arl1, CHOp24, CaMKII, Cam, Cas, Cul4, Diap2, Fs(2)Ket, Kap-alpha3, Mtor, Nup214, Pka-C1, RanBP3, Ranbp21, S6kII, Sar1, Sec16, Stim, Su(fu), Tab2, Trn, betaTub60D, cact, cos, crb, dco, eca, emb, fu, mbo, noi, olf186-F, p53, pav, peb, ptc, rdx, scra, sgg, slmb, wls]	None
GO:0055086	nucleobase-containing small molecule metabolic process	6.9e-07	0.00059	61.19	205	[AIF, AMPdeam, AOX3, ATP6, ATPsynB, ATPsynC, ATPsynCF6, ATPsynD, ATPsynE, ATPsynF, ATPsynG, ATPsynO, ATPsynbeta, ATPsyndelta, ATPsyngamma, Ac13E, AdSL, AdSS, AdenoK, Adgf-A, Adk1, Adk2, Adk3, AdoR, Ahcy13, Ak6, Ald, Aprt, Aps, CG10424, CG10738, CG11089, CG11134, CG11334, CG11811, CG12065, CG12895, CG1544, CG17333, CG17726, CG17896, CG2246, CG2846, CG30016, CG30499, CG31183, CG32649, CG33156, CG33…	None
GO:0006277	DNA amplification	7.1e-07	0.00061	95.83	23	[CDC45L, Caf1-55, Cdc7, Cul4, CycE, Dp, E2f1, Mcm6, Myb, Orc1, Orc2, PCNA, Pop2, Rbf, RecQ4, chif, dpy, dup, hd, mip120, mip130, mip40, pic]	None
GO:0006644	phospholipid metabolic process	7.1e-07	0.00061	69.53	89	[5PtaseI, CG10166, CG10268, CG10671, CG10747, CG11190, CG11426, CG11438, CG12746, CG13978, CG14411, CG14550, CG15533, CG15743, CG2201, CG2292, CG2818, CG30381, CG33116, CG33331, CG3376, CG3812, CG3876, CG42237, CG42271, CG4406, CG4433, CG4825, CG5026, CG5991, CG6401, CG6707, CG6962, CG7033, CG7718, CG7789, CG8239, CG9376, CG9391, CG9426, CLS, Cct1, Cct2, CdsA, Fpps, GAA1, GIIIspla2, Gpdh, Gpi1, I…	None
GO:0006898	receptor-mediated endocytosis	7.4e-07	0.00063	73.63	67	[AP-1-2beta, AP-1gamma, AP-1mu, AP-1sigma, AP-2alpha, AP-2mu, AP-2sigma, Amph, Arf102F, Arf51F, Arf79F, Arl1, Arl2, Arr2, BicD, CASK, CG8176, Cad99C, Chc, Clc, Corin, Csp, Dap160, Drp1, Eps-15, JHDM2, Nak, Nedd4, Nlg3, Nrt, Pkc53E, Ppt1, Rbf, Rlip, Rme-8, Stam, Su(dx), Swim, Synd, Synj, Syt1, TfAP-2, Uvrag, WASp, arr, aux, bark, brat, cindr, fwe, fz2, lap, lqf, lqfR, mim, mnb, or, ptc, rb, shi, s…	None
GO:0007088	regulation of mitotic nuclear division	7.8e-07	0.00067	77.14	54	[14-3-3epsilon, AGO2, APC10, APC7, Asciz, BuGZ, Bub1, Bub3, CG13599, CG15237, Cdc16, Chro, CycA, CycE, Dhc64C, Invadolysin, Klp3A, Mad1, Moe, Mps1, Mtor, Myb, Slik, Spindly, Xpd, Zw10, ago, alphaTub84B, alphaTub85E, cdc14, chb, cv-c, dgt6, dpn, endos, ex, fzy, gwl, ida, knrl, lmgA, mad2, mats, mei-41, ncd, nej, rap, rod, sgg, slmb, sub, trbl, tws, vih]	None
GO:0060811	intracellular mRNA localization involved in anterior/posterior axis specification	7.8e-07	0.00067	77.14	54	[Chc, Cp1, DCP1, Ets97D, Grip75, Hrb27C, Hsp83, Khc, Lasp, Mer, Pat1, Pka-C1, Rab11, Rab6, Rbsn-5, Rop, SmD3, Syt1, Syx1A, TER94, Tm1, Tm2, Vps25, Vps36, aub, bic, btz, capu, chb, chico, cnc, cni, crm, didum, eIF4AIII, eg, egl, enc, fs(1)K10, glo, klar, lost, lsn, mael, mago, mira, rump, slmb, spir, spn-E, spn-F, sqd, stau, tsu]	None
GO:0000027	ribosomal large subunit assembly	8.1e-07	0.00069	100	19	[CG11583, CG13185, CG6712, Non3, RpL10, RpL11, RpL12, RpL23A, RpL24, RpL24-like, RpL3, RpL5, RpL6, RpLP0-like, RpS9, mRpL11, mRpL20, mRpL24, ppan]	None
GO:0032509	endosome transport via multivesicular body sorting pathway	8.1e-07	0.00069	100	19	[AnxB9, CG10103, CG30423, Ccz1, Chmp1, Hrs, Mon1, Rab7, TSG101, Vps2, Vps20, Vps25, Vps28, Vps36, Vps37B, Vps60, kst, lsn, shrb]	None
GO:0046847	filopodium assembly	8.3e-07	0.00071	85.37	35	[Arp2, Arp3, Arpc1, C1GalTA, CG32082, CaMKII, Cdc42, DAAM, HSPC300, Mkk4, Myd88, Myo10A, N, Rac1, Rac2, Rho1, SCAR, aPKC, baz, bnl, btl, chico, cpa, cpb, dia, dsh, ena, hep, kra, mim, par-6, shot, sif, sn, unc-104]	None
GO:0008654	phospholipid biosynthetic process	8.5e-07	0.00072	77.61	52	[CG10166, CG10268, CG10671, CG11190, CG13978, CG14550, CG15743, CG2201, CG2292, CG30381, CG33116, CG33331, CG3812, CG3876, CG42271, CG4406, CG4433, CG4825, CG5991, CG6401, CG6707, CG7033, CG7718, CG8239, CG9376, CLS, Cct1, Cct2, CdsA, Fpps, GAA1, Gpi1, Inos, LPCAT, PIG-C, PIG-S, PIG-U, PIP5K59B, Pi3K59F, Pi3K68D, Pi3K92E, Pis, Plip, SMSr, Taz, bbc, eas, mino, nes, rdgA, wol, zuc]	None
GO:0007349	cellularization	8.7e-07	0.00074	71.3	77	[AGO2, Act5C, Ance, Btk29A, Bug22, CLIP-190, Capr, Cdc42, CdsA, Chc, Cip4, Cul3, DCTN1-p150, Dark, Dcr-1, Dhc64C, Dredd, Dronc, EcR, Fadd, Fmr1, Lasp, Mer, Npc1a, Nrt, Osbp, Past1, Pen, Pld, Rab11, Rho1, RhoGEF2, Sec5, Sep1, Sep2, Src64B, Syx1A, TER94, Tango7, Taz, Vps28, aub, aurA, aux, cbx, cnn, dia, didum, dop, eIF-4a, faf, gcl, gish, gpp, grp, gudu, heph, hmw, jar, kel, lva, me31B, mei-41, ne…	None
GO:0019915	lipid storage	9.4e-07	0.0008	84.09	37	[AMPKalpha, Acsl, Akt1, Arf79F, CG10671, CG1882, CG9186, CdsA, Indy, Invadolysin, Lsd-2, Mef2, Pten, Rab32, Rac2, Rbf, Roc1a, SERCA, SNF4Agamma, Seipin, Su(dx), Uba1, Uba2, Ubc2, adp, alpha-Est7, alphaCOP, beta'COP, betaCOP, blw, bmm, deltaCOP, gammaCOP, mdy, ncd, rb, zetaCOP]	None
GO:0060810	intracellular mRNA localization involved in pattern specification process	9.8e-07	0.00083	74.12	63	[CDC45L, Chc, CkIIalpha, CkIIbeta, Cp1, D, DCP1, Dl, Ets97D, Grip75, Hrb27C, Hsp83, Khc, Lasp, Mer, Pat1, Pka-C1, Rab11, Rab6, Rbsn-5, Rop, SmD3, Su(H), Syt1, Syx1A, TER94, Tm1, Tm2, Vps25, Vps36, ade3, aub, bic, btz, capu, chb, chico, ck, cnc, cni, crm, d, didum, eIF4AIII, eg, egl, enc, fs(1)K10, glo, klar, lost, lsn, mael, mago, mira, rump, slmb, spir, spn-E, spn-F, sqd, stau, tsu]	None
GO:1902275	regulation of chromatin organization	9.8e-07	0.00083	73.12	68	[AP-2mu, Acf, Ada2a, Ada2b, Ada3, Atac2, Atf-2, Bap170, Bap60, Bub1, CDC45L, CG2469, CG8036, CG9246, Caf1-55, CoRest, Cp190, FRG1, G9a, Gug, HDAC1, HP1b, JHDM2, JIL-1, Jarid2, LKRSDH, Lpt, Mekk1, Parg, Pop2, Prp3, Pur-alpha, Rpb4, Rtf1, Samuel, Set8, Sirt1, Sirt6, Ssrp, Su(var)3-3, Tctp, Trl, Usp47, Utx, Yeti, ash1, ash2, crol, dre4, e(y)2, e(y)3, ebi, egg, esc, jim, l(3)neo38, lgs, mle, mof, msl…	None
GO:0031929	TOR signaling	1e-06	0.00086	82.98	39	[AMPKalpha, ATPsynD, Atg1, CG14184, CG14812, CG14977, CG4705, CG5110, CG5189, CG7609, Cul1, Lnk, Lst8, Mipp2, Mondo, Mos, Nprl2, Nprl3, Nup44A, PIP4K, PRAS40, Prpk, REPTOR-BP, RagA-B, RagC-D, Ras85D, Rheb, Shc, Sin1, Socs16D, Tsc1, chrb, drk, gig, mio, raptor, rictor, slmb, sqa]	None
GO:0030716	oocyte fate determination	1e-06	0.00089	88.24	30	[14-3-3epsilon, 14-3-3zeta, AGO1, BicD, Dcr-1, Dhc64C, Fmr1, Lis-1, Mondo, aPKC, alpha-Spec, baz, chb, cpa, dap, drosha, eg, egl, enc, hts, mio, mus301, nudE, pasha, shot, spn-A, spn-B, spn-E, tsu, vas]	None
GO:0050830	defense response to Gram-positive bacterium	1e-06	0.00091	15.38	8	[CG13551, Coq2, GNBP1, Gprk2, Myd88, Tep3, Tl, spz]	None
GO:0016322	neuron remodeling	1.1e-06	0.00094	80	44	[Atg6, Cp1, Cul1, DCP1, Dhc64C, Drice, Dronc, EcR, Fas2, Hrs, IKKepsilon, Imp, InR, Mical, Pc, Pi3K59F, Pi3K92E, Pten, Roc1a, SA, SMC1, SkpA, Stam, TSG101, Uba1, Usp8, Uvrag, Vps15, Vps28, Vps4, bsk, ced-6, chico, drpr, eff, ftz-f1, hdc, kis, shep, shrb, slmb, spn-F, usp, vtd]	None
GO:0048190	wing disc dorsal/ventral pattern formation	1.1e-06	0.00095	81.13	43	[14-3-3epsilon, AnxB9, CG11399, CG14073, CG1943, CG8149, CG8405, Dl, E(spl)mgamma-HLH, H, Hs3st-B, MFS14, N, Notum, Psn, RFeSP, Rab7, Slh, Su(H), Su(Tpl), Su(dx), alpha-Est7, ap, capt, cbt, chm, cic, dally, dlp, drpr, fng, gammaSnap1, h, lilli, nmd, nuf, osa, peb, pnt, sbb, skd, sno, tara]	None
GO:0000281	mitotic cytokinesis	1.1e-06	0.00097	76.39	55	[ALiX, Act57B, Act5C, Bap55, CG10068, Caf1-55, Cap-G, CycB, CycB3, Drp1, Gprk1, Incenp, Myb, Nipped-A, Ocrl, Pop2, Rab35, Rho1, Rok, Rop, Sec5, Sep1, Sep2, Slik, Synd, Syx1A, Syx5, Tl, alphaSnap, aub, aurB, baz, borr, chico, dia, dup, gammaCOP, kek1, kst, l(2)gd1, mr, pav, pbl, pnut, sau, scra, shi, shrb, sqh, sti, stmA, tsr, tum, uzip, zip]	None
GO:0008088	axo-dendritic transport	1.2e-06	0.001	86.49	32	[Aplip1, Arfrp1, Arp1, Atg1, CG42837, DCTN1-p150, DCTN2-p50, DCTN5-p25, Dhc64C, Dlc90F, Dlic, Kap3, Khc, Klp64D, Klp68D, Liprin-alpha, Lis-1, Marf, Mob4, Rab1, Sac1, Sdc, Unc-76, VhaM8.9, fh, htt, milt, park, stai, sw, syd, unc-104]	None
GO:0072553	terminal button organization	1.2e-06	0.001	86.49	32	[Abp1, Ada2b, Aplip1, Arp2, Arp3, Atg1, CASK, Egfr, Fas2, ND-20, Nlg2, Nrx-IV, Nup75, S6k, Sdc, Smn, Smu1, Sod, TBPH, Ten-a, Ten-m, Thor, Tip60, Tor, Tsc1, beag, gig, hiw, mGluR, p38b, spas, wnd]	None
GO:0016180	snRNA processing	1.4e-06	0.0011	95.65	22	[CG16790, Cdk8, CycC, IntS1, IntS10, IntS11, IntS12, IntS14, IntS2, IntS3, IntS4, IntS6, IntS8, IntS9, Mtr3, Rrp4, Rrp42, Rrp45, Rrp46, Ski6, defl, omd]	None
GO:1901068	guanosine-containing compound metabolic process	1.4e-06	0.0011	95.65	22	[Adk3, CG11811, Grip, Magi, Mesh1, Mocs1, Mocs2, Ras64B, Ras85D, Rcc1, awd, bur, cN-IIIB, cin, dlg1, metro, nmdyn-D6, nmdyn-D7, pyd, ras, sdt, vari]	None
GO:0009611	response to wounding	1.4e-06	0.0012	70.09	82	[Akt1, Alr, Appl, Atg2, CG11089, CG16833, CG30010, CG3294, CG4061, CG4306, CG5044, CG6353, CG7627, CG9249, Cad96Ca, Cdc42, Cht5, Csp, Ddc, EMC3, Eaf, Eb1, Ect4, Egfr, Fer2LCH, Gprk1, Gs1l, Idgf4, Imp, Jra, Mkk4, Mmp2, Mtl, Mtpalpha, Npc2g, Pc, Pka-C1, Pkn, Pten, Rac1, Rac2, Rho1, RnrL, Rok, Stam, Tg, Utx, aralar1, betaTub60D, bsk, bun, chico, cold, dia, dpp, drpr, ed, glo, gpp, grh, grp, hep, hiw…	None
GO:0033673	negative regulation of kinase activity	1.4e-06	0.0012	90.32	28	[14-3-3zeta, CG8441, Cbl, Fak, MKP-4, Mkp, Mkp3, Nup358, Ptp61F, Socs16D, Socs36E, Socs44A, Wee1, alph, betaTub60D, bsk, dap, drk, ics, kek1, krz, l(2)gl, p53, par-6, pcs, puc, sgg, sws]	None
GO:0045887	positive regulation of synaptic growth at neuromuscular junction	1.4e-06	0.0012	90.32	28	[Abp1, Ank2, Arp2, Arp3, Mad, Med, Mnt, Octbeta2R, Pak, RhoGAP68F, RhoGAP92B, Sdc, Synd, cac, cact, caz, cpb, dlg1, gbb, mnb, nmo, sax, simj, spas, stau, tkv, trio, wit]	None
GO:0046532	regulation of photoreceptor cell differentiation	1.4e-06	0.0012	85	34	[BRWD3, Kr-h1, Mbs, Mcm10, N, Nf-YB, PDZ-GEF, Raf, Ras85D, RasGAP1, S6kII, Socs36E, alph, aop, aos, betaTub60D, cdi, csw, drk, eff, l(3)mbt, mbt, nct, neur, oc, p53, pAbp, pros, rl, sdk, sina, ss, sty, tgo]	None
GO:0060491	regulation of cell projection assembly	1.4e-06	0.0012	85	34	[Abl, Arp2, Arp3, Arpc1, C1GalTA, CaMKII, Cdc42, DAAM, HSPC300, Myd88, N, PsGEF, Rac1, Rac2, Rho1, SCAR, Tm1, Tm2, aPKC, baz, chico, cpa, cpb, dia, ena, kra, par-6, porin, psidin, shot, sif, ssh, tsr, twf]	None
GO:1904398	positive regulation of neuromuscular junction development	1.4e-06	0.0012	90.32	28	[Abp1, Ank2, Arp2, Arp3, Mad, Med, Mnt, Octbeta2R, Pak, RhoGAP68F, RhoGAP92B, Sdc, Synd, cac, cact, caz, cpb, dlg1, gbb, mnb, nmo, sax, simj, spas, stau, tkv, trio, wit]	None
GO:0016485	protein processing	1.6e-06	0.0013	75.68	56	[Atg4a, Atg4b, CG11110, CG3107, CG4678, CG5991, CG6512, CG7791, CalpA, CalpB, Diap1, Diap2, Dredd, Drice, Dronc, Fur1, Fur2, Ide, Mmp2, Nep3, Psn, Rho1, S1P, S2P, SCAP, Spase12, Spase22-23, Spase25, Spn42Da, Spp, SppL, Sras, Tango7, Tasp1, UQCR-C1, UQCR-C2, amon, aph-1, ea, hpo, l(2)gd1, nct, ndl, pip, pps, psq, rho-4, rho-7, sel, snk, ste24a, stet, svr, tok, twr, wbl]	None
GO:0031124	mRNA 3'-end processing	1.6e-06	0.0013	83.72	36	[B52, CG15160, CG3689, CG9791, Clp, Cpsf100, Cpsf160, Cpsf73, CstF-64, Fip1, IntS11, IntS9, Lsm10, Lsm11, Nab2, Pabp2, Pcf11, Rbp1, Rrp6, Rsf1, SC35, SF2, Slbp, Srp54, Srp54k, Ssu72, Sym, ZC3H3, cbc, chb, hrg, nos, sbr, swm, vas, x16]	None
GO:0046486	glycerolipid metabolic process	1.6e-06	0.0013	70.64	77	[5PtaseI, ACC, Atf-2, CG10166, CG10747, CG11190, CG13978, CG14411, CG14550, CG15743, CG2201, CG2292, CG2818, CG30381, CG33331, CG3876, CG42271, CG4406, CG4433, CG4825, CG5026, CG5991, CG6401, CG6707, CG7033, CG7789, CG8009, CG9376, CG9391, CG9426, CLS, Calr, Cct1, Cct2, CdsA, Dd, FASN1, GAA1, Gpdh, Gpi1, Hsl, Ipp, Lpin, Notum, Ocrl, PI4KIIIalpha, PIG-C, PIG-S, PIG-U, PIP4K, PIP5K59B, Pi3K21B, Pi3…	None
GO:0051983	regulation of chromosome segregation	1.6e-06	0.0013	83.72	36	[APC10, APC7, BuGZ, Bub1, Bub3, CG15237, Cdc16, Chro, CycA, Dhc64C, Invadolysin, Mad1, Mi-2, Moe, Mps1, Mtor, Rbf, Slik, Spindly, Xpd, Zw10, alphaTub84B, alphaTub85E, cv-c, east, ida, lmgA, mad2, mats, ncd, rod, sgg, sub, tws, vih, wapl]	None
GO:0007450	dorsal/ventral pattern formation, imaginal disc	1.7e-06	0.0014	78.95	45	[14-3-3epsilon, AnxB9, CG11399, CG14073, CG1943, CG8149, CG8405, Dl, E(spl)mgamma-HLH, H, Hs3st-B, MFS14, N, Notum, Psn, RFeSP, Rab7, Ser, Slh, Su(H), Su(Tpl), Su(dx), alpha-Est7, ap, capt, cbt, chm, cic, dally, dlp, dpp, drpr, fng, gammaSnap1, h, lilli, nmd, nuf, osa, peb, pnt, sbb, skd, sno, tara]	None
GO:0042551	neuron maturation	1.7e-06	0.0014	78.95	45	[Atg6, Cp1, Cul1, DCP1, Dhc64C, Drice, Dronc, EcR, Fas2, Hrs, IKKepsilon, Imp, InR, Mical, Pc, Pi3K59F, Pi3K92E, Pten, Rim, Roc1a, SA, SMC1, SkpA, Stam, TSG101, Uba1, Usp8, Uvrag, Vps15, Vps28, Vps4, bsk, ced-6, chico, drpr, eff, ftz-f1, hdc, kis, shep, shrb, slmb, spn-F, usp, vtd]	None
GO:0045448	mitotic cell cycle, embryonic	1.7e-06	0.0014	82.61	38	[14-3-3zeta, Asx, Capr, Cks30A, Ctf4, CycA, CycB, CycB3, Dcr-1, E(z), Fmr1, Pc, Psc, Pu, SAK, Sas-4, Tlk, Trl, Xpd, ben, borr, dia, gpp, grp, l(3)mbt, larp, luna, mei-41, mus304, neb, nopo, ph-d, pnt, shi, smt3, stg, toc, tty]	None
GO:0045746	negative regulation of Notch signaling pathway	1.7e-06	0.0014	78.95	45	[AP-1mu, CG31751, Dap160, Eps-15, H, Hey, Myc, Nedd4, RFeSP, Ser, Smr, Su(dx), Traf6, Usp12-46, Utx, Uvrag, Vps16A, Vps2, Vps4, alpha-Est7, asf1, bun, car, crb, ct, dor, dsh, dx, fng, fz, h, krz, l(2)gd1, l(2)gl, lt, numb, park, pigs, shrb, sm, smo, spdo, stan, tmod, uif]	None
GO:0048568	embryonic organ development	1.8e-06	0.0015	79.63	43	[CHES-1-like, Cdc42, Dfd, Ggamma1, Hand, Hmgcr, Mtl, N, PDZ-GEF, Pvf1, Pvf3, Rac1, Rac2, Rap1, Ras85D, Rho1, RhoL, RpL10, Sar1, Zfrp8, betaggt-I, bsk, chb, gcm, if, jumu, lz, mid, mys, ninaE, numb, pnr, polo, pont, puc, qm, robo1, robo2, shg, sli, sn, spas, srp]	None
GO:0008589	regulation of smoothened signaling pathway	1.9e-06	0.0016	87.88	29	[CalpA, CkIIalpha, CkIalpha, Gprk2, Gug, HDAC1, Nedd8, Pka-C1, Su(fu), Uba3, UbcE2M, Ubr3, Usp8, boi, cos, dlp, gro, hyd, hyx, ptc, rdx, sbb, sgg, shf, slmb, swm, tectonic, tow, ttv]	None
GO:0051348	negative regulation of transferase activity	1.9e-06	0.0016	87.88	29	[14-3-3zeta, CG8441, Cbl, CycE, Fak, MKP-4, Mkp, Mkp3, Nup358, Ptp61F, Socs16D, Socs36E, Socs44A, Wee1, alph, betaTub60D, bsk, dap, drk, ics, kek1, krz, l(2)gl, p53, par-6, pcs, puc, sgg, sws]	None
GO:0006063	uronic acid metabolic process	2.1e-06	0.0017	8.82	3	[CG30438, Ugt86Dc, Ugt86Dd]	None
GO:0006479	protein methylation	2e-06	0.0017	74.36	58	[Art1, Art3, Art4, Art7, CG12975, CG2469, CG32732, CG3793, CG4565, CG5013, CG9154, CG9531, CG9643, Caf1-55, Cfp1, CoRest, Dpy-30L2, E(z), FRG1, Fib, G9a, Hcf, Hmt4-20, Jarid2, LKRSDH, Lpt, Mes-4, Mnn1, Ntmt, Pa1, Pcmt, Pop2, Ptip, Rbbp5, Rtf1, Sbf, Set1, Set2, Set8, Su(var)3-9, Su(z)12, Utx, Wdr82, Yeti, ash1, ash2, csul, egg, esc, escl, gpp, msta, nej, ste14, trr, trx, wds, yki]	None
GO:0008213	protein alkylation	2e-06	0.0017	74.36	58	[Art1, Art3, Art4, Art7, CG12975, CG2469, CG32732, CG3793, CG4565, CG5013, CG9154, CG9531, CG9643, Caf1-55, Cfp1, CoRest, Dpy-30L2, E(z), FRG1, Fib, G9a, Hcf, Hmt4-20, Jarid2, LKRSDH, Lpt, Mes-4, Mnn1, Ntmt, Pa1, Pcmt, Pop2, Ptip, Rbbp5, Rtf1, Sbf, Set1, Set2, Set8, Su(var)3-9, Su(z)12, Utx, Wdr82, Yeti, ash1, ash2, csul, egg, esc, escl, gpp, msta, nej, ste14, trr, trx, wds, yki]	None
GO:0009812	flavonoid metabolic process	2.1e-06	0.0017	8.82	3	[CG30438, Ugt86Dc, Ugt86Dd]	None
GO:0009813	flavonoid biosynthetic process	2.1e-06	0.0017	8.82	3	[CG30438, Ugt86Dc, Ugt86Dd]	None
GO:0019585	glucuronate metabolic process	2.1e-06	0.0017	8.82	3	[CG30438, Ugt86Dc, Ugt86Dd]	None
GO:0052696	flavonoid glucuronidation	2.1e-06	0.0017	8.82	3	[CG30438, Ugt86Dc, Ugt86Dd]	None
GO:0016571	histone methylation	2.2e-06	0.0018	76.92	50	[Art1, Art3, Art4, Art7, CG2469, CG32732, CG4565, Caf1-55, Cfp1, CoRest, Dpy-30L2, E(z), FRG1, Fib, G9a, Hcf, Hmt4-20, Jarid2, LKRSDH, Lpt, Mes-4, Mnn1, Ntmt, Pa1, Pop2, Ptip, Rbbp5, Rtf1, Sbf, Set1, Set2, Set8, Su(var)3-9, Su(z)12, Utx, Wdr82, Yeti, ash1, ash2, csul, egg, esc, escl, gpp, msta, nej, trr, trx, wds, yki]	None
GO:0040023	establishment of nucleus localization	2.3e-06	0.0019	86.11	31	[AGO2, BicD, CG31251, Cp190, DCTN4-p62, Dhc64C, Gprk1, Khc, Lam, LanA, Lis-1, Msp300, Rok, cni, eg, egl, ens, faf, flw, klar, koi, l(3)mbt, mael, mr, msn, nudC, polo, sqh, ssh, tacc, tsu]	None
GO:0043405	regulation of MAP kinase activity	2.3e-06	0.0019	86.11	31	[Ask1, Dsor1, Fak, MKP-4, Mekk1, Mkk4, Mkp, Mkp3, Ptp61F, Sdc, Tak1, Takl1, alph, bnl, bsk, btl, drk, hep, ics, l(3)mbt, lic, mbt, msn, puc, sgg, slpr, smt3, step, syd, trbl, wnd]	None
GO:0045570	regulation of imaginal disc growth	2.3e-06	0.0019	86.11	31	[Capr, Desat1, Fbxl7, Fmr1, Hs6st, Myc, Pi3K92E, TSG101, Ubx, Wbp2, Zyx, crb, d, dally, dlp, dpp, e(y)2, ebi, ex, ft, jub, kug, lig, pcm, rin, sav, sbb, scrib, tkv, vito, yellow-d]	None
GO:0030010	establishment of cell polarity	2.4e-06	0.002	77.42	48	[Arl2, CG5964, CG6664, Cdc42, DCTN1-p150, Dg, Dhc64C, Dys, Galphai, Gbeta13F, Ggamma1, KP78a, Khc-73, Klp10A, Lis-1, PI4KIIIalpha, Rac1, Rac2, Ran, RanGAP, Rcc1, Slik, TBCB, aPKC, aurA, baz, cno, crb, cta, cv-c, dlg1, dsh, ft, fz, htt, l(2)gl, nudE, par-6, pins, rictor, scrib, sdt, sgg, slmb, uzip, wake, yrt, zip]	None
GO:0007300	ovarian nurse cell to oocyte transport	2.6e-06	0.0021	84.62	33	[Abl, Btk29A, Catsup, Cp1, DCP1, Dhc64C, Gprk1, Khc, Lis-1, Msp300, Pen, Ppat-Dpck, Rok, SCAR, Src64B, alpha-Spec, cher, chico, cpb, ena, flw, hts, jar, kel, lark, loco, mi, nesd, pcs, qua, rngo, sax, sqh]	None
GO:0090174	organelle membrane fusion	2.6e-06	0.0021	75.34	55	[CDase, CG12241, CG2023, CG3703, CG4041, CG5745, CG5916, CG7324, CG8155, GABA-B-R2, GAPsec, Gos28, Membrin, Pld, RN-tre, Rab11, Rab7, Rbsn-5, SH3PX1, Sec22, Sec5, Snap25, Snap29, Syb, Syt1, Syt12, Syt14, Sytbeta, Syx13, Syx16, Syx1A, Syx5, Syx6, Syx7, Syx8, TER94, Tbc1d15-17, Uvrag, Vamp7, Vps11, Vps16A, Vps16B, Vps33B, Vps45, Vti1a, Ykt6, alphaSnap, atl, btsz, car, dor, lt, p115, plx, wkd]	None
GO:0006612	protein targeting to membrane	2.6e-06	0.0022	90	27	[128up, Ank, Ank2, Atg4a, Atg4b, CG10420, CG5447, CG5885, Gtp-bp, KrT95D, Nup154, Nup54, Pex10, Sar1, Sec23, Sec24CD, Srp14, Srp54k, Srp68, Srp72, Srp9, SrpRbeta, SsRbeta, TRAM, Trp1, cora, l(1)G0320]	None
GO:0006900	membrane budding	2.6e-06	0.0022	90	27	[AP-1-2beta, AP-1gamma, AP-1mu, AP-1sigma, AP-2alpha, AP-2mu, AP-2sigma, CG42321, Chc, Clc, Drp1, Fmr1, Rbf, Sar1, Sec13, Sec16, Sec23, Sec24AB, Sec24CD, Sec31, TfAP-2, Vps24, WASp, lap, or, rb, shi]	None
GO:0010501	RNA secondary structure unwinding	2.6e-06	0.0022	90	27	[Atac3, CG10077, CG10333, CG32344, CG5589, CG5800, CG6227, CG6418, CG7878, CG8611, CG9143, CG9630, Dbp21E2, Dbp45A, Dbp73D, Dbp80, Ddx1, Gem3, Hel25E, Hlc, Rs1, abs, bel, eIF-4a, eIF4AIII, me31B, pit]	None
GO:0045466	R7 cell differentiation	2.6e-06	0.0022	77.97	46	[CadN, Cbl, Egfr, Hsp83, Jra, Lar, Liprin-alpha, Mcm10, N, Nf-YA, Nf-YB, Nrt, Rab6, Ras85D, RasGAP1, RhoGAP100F, Rich, S, Socs36E, Sos, Ten-m, alph, aop, cdi, csw, drk, eff, emc, hook, klg, lola, lz, nej, pnt, pros, rau, rl, salm, sina, spg, sqh, ss, svp, tgo, ttk, tutl]	None
GO:0006887	exocytosis	2.9e-06	0.0023	70.48	74	[ALiX, Amph, BicD, CASK, CDase, CG31935, Chc, Csp, Esyt2, Exo70, Exo84, GABA-B-R2, Hrs, NFAT, Nrx-IV, PICK1, Rab11, Rab26, Rab27, Rab35, Rab6, Rab7, Rbf, Rim, Rip11, Rop, Scamp, Sdc, Sec22, Sec5, Sec6, Slh, Snap25, Snap29, Snapin, Syb, Syt1, Syt12, Syt14, Sytbeta, Syx13, Syx16, Syx1A, Syx5, Syx6, Syx7, Syx8, Tango1, Tango5, Tomosyn, Vamp7, Vps11, Vps33B, Vps45, Ykt6, alphaSnap, btsz, cac, cact, c…	None
GO:0007009	plasma membrane organization	2.9e-06	0.0023	75.71	53	[Ank, Ank2, Arp3, CG11753, CG32082, CG32442, CG5447, CG9356, Cdc42, Cip4, Crag, EndoB, Exo84, GAA1, Klp61F, KrT95D, Mer, Nost, PI4KIIIalpha, PIG-C, PIG-S, PIG-U, Rab11, Sar1, Sec23, Sec24CD, Sec5, Sec6, TM9SF4, Tsp26A, Tsp3A, Tsp86D, aPKC, alpha-Spec, arm, beta-Spec, dia, dop, grh, kst, mfr, mim, nes, oys, peb, scra, scramb2, shi, sm, smo, smt3, snky, wol]	None
GO:0007307	eggshell chorion gene amplification	2.8e-06	0.0023	95.45	21	[Caf1-55, Cdc7, Cul4, CycE, Dp, E2f1, Mcm6, Myb, Orc2, PCNA, Pop2, Rbf, RecQ4, chif, dpy, dup, hd, mip120, mip130, mip40, pic]	None
GO:0042059	negative regulation of epidermal growth factor receptor signaling pathway	2.8e-06	0.0023	83.33	35	[Bap170, CG11982, CG4096, Cbl, Chmp1, Fak, Fas2, Gug, Hrs, Pi3K92E, Ptpmeg, Socs36E, Src42A, Stam, Vav, Vps2, Vps20, Vps25, Vps28, aos, drk, ed, kek1, kek5, kek6, lsn, pum, rno, sgl, shrb, sl, slgA, spen, sty, tay]	None
GO:1901185	negative regulation of ERBB signaling pathway	2.8e-06	0.0023	83.33	35	[Bap170, CG11982, CG4096, Cbl, Chmp1, Fak, Fas2, Gug, Hrs, Pi3K92E, Ptpmeg, Socs36E, Src42A, Stam, Vav, Vps2, Vps20, Vps25, Vps28, aos, drk, ed, kek1, kek5, kek6, lsn, pum, rno, sgl, shrb, sl, slgA, spen, sty, tay]	None
GO:0006446	regulation of translational initiation	3e-06	0.0024	92.31	24	[Adam, CG10306, CG14207, CG14749, CG5642, DENR, Int6, IntS6, MCTS1, Tango7, Thor, Trip1, aub, bol, eIF-3p66, eIF2B-alpha, eIF2B-beta, eIF2B-delta, eIF3-S10, eIF3-S8, eIF3-S9, eIF3ga, l(2)efl, mxt]	None
GO:0009123	nucleoside monophosphate metabolic process	3e-06	0.0024	66.25	106	[AIF, AMPdeam, ATP6, ATPsynB, ATPsynC, ATPsynCF6, ATPsynD, ATPsynE, ATPsynF, ATPsynG, ATPsynO, ATPsynbeta, ATPsyndelta, ATPsyngamma, AdSL, AdSS, AdenoK, Adk1, Adk2, Adk3, Ald, Aprt, Aps, CG11811, CG12895, CG1544, CG17726, CG2846, CG32649, CG3326, CG6364, CG6767, CG9791, CIA30, CLS, COX1, COX4, COX5A, COX5B, COX7C, CYTB, Cyt-c-p, Dg, Dhod, Eno, Gapdh1, Grip, Hex-A, Magi, ND-13A, ND-24, ND-75, ND-A…	None
GO:0030490	maturation of SSU-rRNA	3.1e-06	0.0025	81.25	39	[Bka, CG12301, CG12325, CG13097, CG14543, CG15535, CG1671, CG17652, CG2260, CG2875, CG2972, CG3071, CG32409, CG32708, CG3527, CG3735, CG4338, CG4554, CG7246, CG7275, CG7728, CG8064, CG8461, CG9344, RpS16, RpS21, RpS24, RpS28b, RpS8, Rtc1, Sas10, Tsr1, dbe, hoip, l(3)07882, mRpS11, mRpS9, sta, wcd]	None
GO:0030952	establishment or maintenance of cytoskeleton polarity	3.1e-06	0.0025	80.39	41	[14-3-3epsilon, 14-3-3zeta, Apc, BicD, Chc, Eb1, Gbeta13F, Ggamma1, Kap3, Khc, Klp64D, Klp68D, Pka-C1, Pka-R1, Rab11, Rab6, Rbsn-5, Rho1, Shroom, Sin1, baz, btz, capt, chb, cnc, cta, eg, egl, heph, jvl, kug, l(2)gl, mael, mago, mr, nudE, park, poly, rictor, spn-F, sqd]	None
GO:0042052	rhabdomere development	3.1e-06	0.0025	81.25	39	[Amph, CHORD, CaMKII, Cam, DCTN1-p150, EMC3, GAA1, Ire1, Lis-1, Mob2, Moe, PIG-C, PIG-S, PQBP1, Pten, Rab11, Rac1, Rac2, Rip11, SP2353, Sec6, capt, chp, crb, crc, didum, dysc, eys, fry, grh, mbl, msk, ninaE, oc, p47, prtp, tau, tsr, vimar]	None
GO:0051346	negative regulation of hydrolase activity	3e-06	0.0025	25.47	27	[BI-1, CG13551, CG13994, CG14689, CG14812, CG34424, CG9135, Cow, Csp, Diap1, Diap2, Patj, Ppn, Ptpa, REG, Reck, Slob, Spn42Da, Tap42, Tep1, Tep2, Tep3, Timp, conu, endos, gwl, uri]	None
GO:0000122	negative regulation of transcription from RNA polymerase II promoter	3.2e-06	0.0026	64.74	123	[Blimp-1, Brms1, CDC45L, CG15011, CG31751, CG3815, CG7927, CG8569, CG9246, CREG, Caf1-55, CoRest, Coop, CtBP, D, Dfd, Dl, Dll, Dsp1, E(spl)mgamma-HLH, E2f1, E2f2, Eip75B, HDAC1, HGTX, HP1b, Hsp83, Jra, Kr, MBD-like, MEP-1, Max, Mi-2, Mnt, N, NC2alpha, NC2beta, NELF-B, Nelf-A, Nelf-E, NetA, Neto, NfI, Oamb, Pop2, Rbf, Rel, Sin3A, Smr, Sox15, Spt5, Su(H), Sugb, TH1, TfAP-2, Ubx, ab, abo, ade3, aop,…	None
GO:0010639	negative regulation of organelle organization	3.2e-06	0.0026	76.12	51	[Apc, BuGZ, Bub1, Bub3, CG15237, CG17816, Cep135, Cep97, Chro, Cip4, Cp110, CycA, GABA-B-R2, HP1b, Mad1, Mekk1, Mi-2, Mps1, Mtor, Patronin, Pink1, RhoGAP68F, RhoGAP92B, Spindly, Tango9, Zw10, alpha-Spec, alphaTub84B, alphaTub85E, asl, beta-Spec, chico, cpa, cpb, flr, gish, mad2, mask, mats, mr, park, qua, rod, shot, spel1, spoon, ssh, tacc, tmod, trbl, twf]	None
[truncated: 218 more rows]
