# Supplementary material for: Dynamic transcriptome landscape of Asian domestic honeybee (Apis cerana) embryonic development revealed by high-quality RNA sequencing
Source: BMC Dev Biol. 2018 Apr 13;18:11. doi: 10.1186/s12861-018-0169-1 (PMC5899340; doi:10.1186/s12861-018-0169-1)
Supplement: Supplementary file 12 — Table S9. KEGG pathways enriched by the core transcriptome during the embryonic development. (XLSX 20 kb) [file 12861_2018_169_MOESM12_ESM.xlsx]

## Sheet: Sheet1
Additional file 12: Table S9. KEGG pathways enriched by the core transcirptome during the embryonic development.
Term	ID	Input number	Background number	P-Value	Corrected P-Value	Input
Metabolic pathways	dme01100	558	924	6.94126e-24	1.41602e-21	33082|33081|34796|31899|36587|34716|34711|37699|38612|35190|39066|37360|43278|36669|326151|39899|33642|32441|36060|33742|32524|33744|39065|32520|41126|40708|32300|43873|33556|43183|41550|31858|19893549|38760|19893542|19893540|36614|36617|37217|40936|30995|32013|42689|41721|39402|40630|36209|326209|42051|43693|31772|43507|42586|35196|31551|46260|32279|39846|31247|33776|47764|33431|40528|14462484|3…
RNA transport	dme03013	112	139	1.74172e-10	1.77655e-08	36264|42680|35784|33835|31195|42166|326153|41147|36809|33981|32630|46020|38033|38889|40707|41804|36981|34527|35336|42209|33002|35926|35924|38923|33710|44261|46091|59260|32153|36997|317813|318857|39483|44409|39844|31243|32566|37528|35512|3772007|42825|33781|36722|37402|45682|36913|43040|37727|36037|41861|34167|40983|31881|37792|39915|40987|38398|32970|37005|43331|40723|44072|41185|37810|3355041|73…
Endocytosis	dme04144	102	123	3.78663e-10	2.57491e-08	32703|34126|39958|34793|34803|35783|35425|37455|42160|45928|43402|38750|41551|40250|35933|36775|40542|53554|3885565|43875|42841|40624|36699|39572|35847|41153|37218|38204|37961|37581|32537|3355013|44263|39735|36999|37536|42509|33014|47408|37633|32791|39564|43617|34505|34110|31006|33379|32777|31746|39417|33864|35900|34097|36337|40327|42735|40036|32981|37395|41917|42525|43330|36383|42642|49045|37387…
Spliceosome	dme03040	100	125	2.09627e-09	1.0691e-07	42285|39955|39655|38693|42166|50007|38756|31840|42274|326153|33982|33235|31208|35934|42842|40785|43348|36984|34080|42048|42593|36619|35924|43862|32881|39737|3772012|39408|38520|44668|33645|38173|36514|44409|35192|31558|41437|32168|38069|7354399|53435|38062|33781|40529|31481|37402|37123|33201|35654|32373|53443|40983|53444|40987|36306|36304|44173|38093|40723|34426|35112|3346235|33514|36143|33513|32…
Protein processing in endoplasmic reticulum	dme04141	96	122	7.74589e-09	3.16032e-07	33082|3355079|41785|39651|41707|42872|36262|33220|38819|32133|31849|40399|31042|34159|37206|34137|46080|44054|38603|42366|43978|2768916|34314|37744|32532|31215|42615|317834|41646|34433|35527|43354|32073|42358|37029|40336|42105|33409|40653|43747|35056|47767|326234|33862|38389|32968|45680|44679|39557|36040|38300|32256|34333|34699|31016|31014|40055|33369|40459|34619|38500|44643|32977|38096|35877|430…
Pyrimidine metabolism	dme00240	69	82	1.69638e-07	4.95608e-06	33718|32640|40222|34796|33499|36953|41174|41542|41721|40675|42553|42563|34392|38942|40002|36160|40415|33963|43278|44915|34122|38655|42942|38228|41022|33233|33712|41373|36280|32524|41741|5740790|35196|32043|39941|33210|38661|246458|37875|34529|42758|326128|32100|261631|35043|14462484|48312|40916|31858|42619|31760|43710|32822|43739|3772329|39310|43240|318908|42201|36617|3772344|40325|43165|37560|36…
Ubiquitin mediated proteolysis	dme04120	76	95	1.70062e-07	4.95608e-06	40610|39266|3885654|31594|39691|34896|31016|31014|34699|41260|36539|45906|35420|32358|42504|35998|33226|34968|35780|38961|33932|42753|44793|45574|40336|45922|36820|36129|41231|32751|38798|42105|43611|44054|34002|41785|41181|33035|43747|38151|44118|40548|33379|38916|37876|34487|41611|32473|43434|41532|37808|42793|5740853|31728|39884|3355079|37237|44496|39753|37035|38516|42435|36748|35742|36975|325…
MAPK signaling pathway - fly	dme04013	72	92	6.29345e-07	1.60483e-05	42757|36878|39833|41363|44353|36952|34167|38831|38424|36497|39659|53560|43319|31883|41020|42253|31221|41785|34096|44851|38657|33392|48973|37455|44052|326198|44030|41140|3354888|44747|31391|31379|43656|32569|34132|32257|40549|39884|33212|42366|44111|37978|32256|34780|43481|31746|31872|42866|34790|34380|3772082|318725|32849|36032|44801|45973|31667|34688|35524|39158|33432|43162|36057|38146|48317|360…
RNA degradation	dme03018	50	54	1.29189e-06	2.92828e-05	42813|36583|39957|32665|34416|40711|40173|3772012|35921|37413|39408|35501|39366|37790|35382|32935|38693|5740252|42058|34721|36060|37731|40683|42880|33351|32045|41798|48782|31795|41270|42900|34364|42842|34541|33964|34548|41552|37372|35893|43710|32966|39722|38369|32574|35003|41226|37070|36766|35339|38229
Purine metabolism	dme00230	89	132	3.05483e-06	6.23186e-05	32233|41542|40415|246458|42563|34392|38942|43278|38753|39479|42942|34796|40002|33986|41373|32524|261631|39941|43873|45830|36280|41927|36617|42619|42758|32822|33718|33712|31194|35043|41721|42051|44915|42620|36289|41318|32228|35196|32485|3772344|37834|14462484|43456|3772329|39310|38661|39396|5740349|40326|32396|39854|31309|41741|34196|246393|41760|40528|33847|48224|33210|44010|326128|32100|33963|43…
mRNA surveillance pathway	dme03015	57	70	3.87313e-06	7.1829e-05	44029|43312|34877|44289|34658|42994|39919|49260|32153|49636|37792|35788|32379|3354994|42166|2768940|42169|32973|42239|39083|43331|41147|34153|44250|43944|43426|39483|40987|41185|44409|38937|34286|40709|35173|33259|117365|40569|41965|37780|34804|33781|43087|42240|47877|43734|37402|42368|31724|40698|36658|36494|37070|40240|31625|33968|35924|37769
mTOR signaling pathway	dme04150	68	93	6.54167e-06	0.000111208	38923|34009|40193|40201|31137|41071|34790|31543|32078|42446|36497|40090|31903|41957|44702|41112|40679|39902|33399|42549|41140|38017|45012|117332|39858|38654|31221|36604|36826|64880|43505|38793|36775|33203|47396|31248|32677|3355041|44279|40548|45307|35055|3354888|31872|34540|32919|35793|42862|43991|41550|38454|31700|326255|33139|39151|42341|39454|39550|41189|40941|48311|44432|43904|44437|45525|357…
Hippo signaling pathway - fly	dme04391	49	59	1.25228e-05	0.000196512	32703|33245|34009|33529|33619|31521|41783|32351|32979|43673|37247|2768940|42186|34924|37368|38657|326198|32752|32083|33156|48632|33218|34179|31310|35340|32536|34405|33627|44448|41273|317824|44861|44801|37851|47594|32849|42634|47877|2768677|44100|39013|36054|252554|36059|46156|39399|42734|42896|41885
RNA polymerase	dme03020	29	29	8.65111e-05	0.00126059	34796|33712|36289|35043|41542|41721|40415|42563|41741|48312|36160|14462484|42942|40002|42619|32524|5740790|35196|261631|39941|33210|326128|32100|33963|39310|36617|3772344|40325|42201
Phosphatidylinositol signaling system	dme04070	40	49	9.80494e-05	0.00133347	40346|40670|36959|33203|32601|33204|41701|37517|326119|42446|42836|39329|37360|37633|36329|31826|33137|34300|39168|33236|32506|37733|33845|35738|3885565|31247|43950|2768892|32589|40664|32285|43991|37033|5740362|37707|36408|48311|32279|31157|45374
Apoptosis - fly	dme04214	45	59	0.000113442	0.00144638	35540|32608|45827|42845|41260|31011|41839|39659|37455|40653|37247|33390|31221|33231|44505|31165|3354888|3355109|39962|318725|41140|32566|47767|31746|33445|43514|42366|3772082|41756|39173|33782|32849|44801|31581|2768677|32256|36615|36057|36914|36054|37216|252554|34996|40958|33638
Oxidative phosphorylation	dme00190	83	139	0.000146714	0.00176057	33852|35279|33528|32740|42591|42282|31342|38378|42216|37466|32989|41340|37809|39950|33918|31190|35944|19893556|41745|38612|34394|40679|44702|32936|39143|38521|50246|41550|43442|42291|19893551|43693|8673970|33179|37228|36826|19893533|38154|50178|43507|33744|37617|19893539|44307|45247|46260|39846|40272|41432|37931|35590|32565|42808|31604|32439|317928|31950|19893558|40995|43798|34747|46069|45012|349…
FoxO signaling pathway	dme04068	45	61	0.000193458	0.00210755	40048|36878|33203|41295|34790|32551|41839|42446|36497|37455|41957|43673|42549|38017|31221|37618|39383|64880|3354888|40278|40232|33608|40548|41140|34780|32169|43856|35931|33944|42866|42515|39319|43991|34708|35900|44801|39151|40384|38890|31872|42132|44432|43904|43725|42971
@@Wnt signaling pathway	dme04310	50	91	0.00907682	0.0336667	34009|31016|40260|31014|41602|33204|32551|32078|38831|42504|39659|40090|43319|32132|48311|31617|43673|31597|43565|44642|46456|32818|43769|32221|48448|32624|36775|39013|31248|34284|31310|44279|33212|45307|43856|38890|53439|43725|39884|44801|44843|35742|43162|36057|38146|318725|35922|43828|31075|31151
DNA replication	dme03030	31	35	0.000218554	0.00222925	37290|32763|31449|246459|38942|34550|37791|43278|44915|34423|40607|41296|38492|36887|35364|33213|37560|41968|32323|35679|31934|3772329|42553|38661|39014|35746|40973|40972|31603|42758|38228
N-Glycan biosynthesis	dme00510	31	36	0.000305628	0.00286319	33082|32479|3885575|318981|49953|34711|32073|31849|38374|37029|43443|43563|35240|43031|34159|326193|42146|37323|34137|34134|41126|34409|37754|31957|32122|40402|41191|43005|39608|2768916|31623
Glycerophospholipid metabolism	dme00564	43	59	0.000318792	0.00286319	40471|261623|47611|32230|34716|35738|40672|39819|43350|40093|42836|42849|31826|35384|31716|117353|32506|39160|35554|36496|59176|43950|40469|35417|35790|31899|33900|39820|32585|33597|37852|38180|36405|5740362|42254|33824|36408|326259|41625|31747|40281|43104|39530
Basal transcription factors	dme03022	32	38	0.000322811	0.00286319	34102|34293|41406|34430|37414|37476|40790|31441|38527|39202|33294|42750|31773|47900|39164|32762|33469|41290|36598|39688|40429|42822|36130|35297|32792|39765|39313|43793|40134|40813|40934|43284
Carbon metabolism	dme01200	67	110	0.000406919	0.00345881	37804|35590|41269|34414|34276|44001|30995|31524|31406|32013|42689|41340|46391|32292|34554|43447|246599|42396|38447|36536|42620|39085|42185|32974|39899|37228|36060|41027|35692|42586|43936|44291|33351|47173|40048|33373|43582|41253|31695|45875|41067|31579|42808|43183|39470|35886|31185|41360|33461|41869|42832|32940|39988|41311|42364|39986|39555|34021|44149|38147|36782|3771779|39132|43437|43102|35728|…
Ribosome	dme03010	119	229	0.000501209	0.00408986	32700|37292|34412|3354918|318249|40654|49425|37849|40091|31613|36570|34098|42588|36576|41757|32446|39108|43768|41372|42761|34309|32523|59151|41120|37995|39477|38046|32662|43349|36985|117414|34526|31588|43573|37628|35145|37589|38208|37580|40932|37587|43594|36851|45329|33715|41838|32953|39088|36321|37430|31106|34329|39480|44059|39484|31009|3355144|35988|35453|43103|37235|31483|38535|33654|38302|392…
Nucleotide excision repair	dme03420	31	39	0.000777637	0.00525979	31441|37290|31014|37414|35780|34550|37791|39202|33294|43785|31373|34423|32763|40607|38492|35364|31357|41611|39688|37560|36598|40429|3772069|36130|36697|3772329|38661|40972|42758|36654|38228
Inositol phosphate metabolism	dme00562	32	42	0.001059	0.0067511	40346|40670|36959|31544|32601|33204|41701|37517|326119|42446|39329|37360|37633|34300|33236|32506|37733|33845|3885565|43991|43582|31247|30995|32589|32285|35671|2768892|37033|37707|32279|31157|45374
Notch signaling pathway	dme04330	21	22	0.00117846	0.00728501	31589|31293|31840|36555|40260|33467|40314|38565|43856|43275|34263|43162|251430|41602|40062|42313|39431|42445|34881|42964|32078
Peroxisome	dme04146	45	70	0.00156026	0.00936155	36878|40056|36857|39652|32296|34630|41605|38941|33978|31099|40294|2768954|33016|40293|36669|36758|36232|31141|43420|33256|44291|32992|40048|38598|36860|53578|3772165|3772247|38532|32582|38182|36462|45460|317944|36128|39251|35337|46068|42751|35255|3771779|37028|38205|43772|3771951
Lysine degradation	dme00310	26	32	0.00161578	0.00941767	34064|34276|34256|35309|41483|40793|43351|3354971|41743|36536|30971|41303|39899|39265|31149|40133|31015|32301|31695|41737|43244|41843|319025|38147|37962|41360
AGE-RAGE signaling pathway in diabetic complications	dme04933	24	29	0.00203468	0.0115299	32981|33203|32601|33204|32191|38831|42446|43319|41957|43725|42428|32080|41140|3354888|33726|33727|34780|42866|36854|35900|44801|48311|36057|38146
Proteasome	dme03050	34	50	0.00291101	0.0150022	31567|33738|39855|40174|40717|36951|40639|35342|43449|34359|42641|45269|37894|41079|42805|39845|42802|32047|35176|246582|35701|41531|32584|46058|36638|42828|37378|40388|33105|36277|39628|36018|34999|32274
Protein export	dme03060	19	22	0.00421453	0.0204706	40815|46080|33905|38593|42436|42439|38883|32095|32968|47251|47283|34333|50096|39222|42885|39028|38819|37337|32133
Fanconi anemia pathway	dme03460	21	26	0.00459848	0.0218161	43462|32608|31565|40438|36136|35364|2768674|36705|47186|42543|41366|41231|36199|40965|35895|31044|38079|40972|31373|43577|36654
Valine, leucine and isoleucine degradation	dme00280	24	32	0.00489779	0.0227079	40059|34276|34256|59261|33978|36536|32441|192507|41149|40188|31695|30995|38979|43750|37784|41869|39988|42364|43244|34313|32789|38147|38261|36392
Hippo signaling pathway -multiple species	dme04392	15	16	0.00646973	0.0286919	33245|32979|33218|43673|37247|33627|41783|44039|32536|41995|252554|32351|42634|42734|37851
SNARE interactions in vesicular transport	dme04130	17	20	0.00737613	0.0307088	40373|36015|38614|31706|39847|248102|42933|40724|37774|38085|31030|34966|42854|33034|42215|40094|36173
Terpenoid backbone biosynthesis	dme00900	17	20	0.00737613	0.0307088	42803|31695|31708|33682|3772247|44002|38816|38147|35255|40323|36908|41989|36209|39478|33298|42526|32520
Base excision repair	dme03410	17	20	0.00737613	0.0307088	31806|37290|33500|36887|41518|35365|31451|3772329|42078|38661|42758|37560|37791|43796|3355109|117294|38228
Glyoxylate and dicarboxylate metabolism	dme00630	21	28	0.00820317	0.0328127	31960|39988|40048|40708|41269|41253|34414|39986|42185|31579|31524|40349|44149|32087|38147|3771779|31695|42689|39470|33431|33907
Dorso-ventral axis formation	dme04320	21	28	0.00820317	0.0328127	31358|31293|33611|39833|34648|33692|45931|33392|34790|37455|31221|31872|42757|44505|41140|3354888|36497|47781|44543|41666|34524
Phagosome	dme04145	44	77	0.00845155	0.0328964	32057|42933|33941|38831|38580|43319|40679|44702|38521|43442|44643|31342|36826|41183|37733|40848|45247|48632|44307|46080|45012|31521|41166|42216|42841|35411|44885|41550|33905|37033|34997|36546|42341|32968|37238|44160|31030|38146|37888|35944|36173|33458|37368|41885
Lysosome	dme04142	51	93	0.00870787	0.0328964	261623|48445|34358|33374|31342|34355|34437|32987|43943|31808|38423|31902|38813|42835|31805|37596|43442|31842|38528|46386|44819|41457|42216|42723|45268|45247|44307|59178|40628|40524|38022|35411|35989|43223|34564|32537|43662|34997|250735|36546|42266|42576|41150|43648|31423|35944|37884|42490|37197|34211|31381
@@TGF-beta signaling pathway	dme04350	24	36	0.0132607	0.0426766	33529|31016|31014|44263|32498|36999|33432|43725|2768940|42059|38654|43916|3354888|38091|36775|37778|31310|35731|31027|43856|36372|35900|35742|33753
Aminoacyl-tRNA biosynthesis	dme00970	37	63	0.0109875	0.0386456	318604|42283|38581|42834|45399|37177|43699|32539|326155|326262|39023|36784|34156|42888|36909|40681|38595|35194|33518|39829|39828|42861|41862|41733|45783|45784|36547|45786|32841|36563|39762|31904|39644|31740|39989|37965|36420
Fatty acid metabolism	dme01212	27	42	0.0124345	0.0426766	40059|33524|34276|34614|39910|31805|36536|37028|36109|40056|38355|34762|36540|31695|44117|34564|37217|37784|117369|31703|38457|42364|34313|38147|46068|35761|40692
beta-Alanine metabolism	dme00410	15	18	0.0129562	0.0426766	40916|31858|40188|43244|34276|34256|41167|30995|36536|39403|40675|34791|35507|41869|45398
Biosynthesis of amino acids	dme01230	37	64	0.0130562	0.0426766	39878|42284|33081|37804|41269|31524|31579|42689|32292|34554|246599|42620|39085|43447|42106|32087|36060|41027|35692|42586|44291|33351|33373|43582|41274|46717|48552|43183|32940|33461|46391|44149|36782|39132|37143|43102|35728
Cysteine and methionine metabolism	dme00270	22	32	0.0136717	0.042795	33081|34414|36955|32471|39403|40630|34396|32334|42185|53581|33373|35152|48552|41167|32775|39470|248194|43713|326189|36782|37143|38342
Amino sugar and nucleotide sugar metabolism	dme00520	28	45	0.0148595	0.0452438	40599|41863|33716|31808|38076|36730|37638|38528|43504|37227|31630|38911|45875|39065|44010|3354921|35886|33903|39434|39436|33783|41192|250735|38760|39336|31500|41687|33026
