# Supplementary material for: Dynamic transcriptome landscape of Asian domestic honeybee (Apis cerana) embryonic development revealed by high-quality RNA sequencing
Source: BMC Dev Biol. 2018 Apr 13;18:11. doi: 10.1186/s12861-018-0169-1 (PMC5899340; doi:10.1186/s12861-018-0169-1)
Supplement: Supplementary file 13 — Table S10. KEGG pathways enriched with the specific genes expressed in the first-, second- and third-day embryos. (XLS 9 kb) [file 12861_2018_169_MOESM13_ESM.xls]

## Sheet: ClueGO Results
Additional file 13: Table S10. KEGG pathways enriched with the specific genes expressed in the first-, second- and third-day embryos1.
Day	GOID	GOTerm	Term PValue	Term PValue Corrected with Bonferroni step down	% Associated Genes	Nr. Genes	Associated Genes Found
1	GO:0000983	Drug metabolism	0.0055	0.027	7.54717	4	[Est-6, Nlg4, Ugt35b, Ugt86Dd]
1	GO:0000010	Glycolysis / Gluconeogenesis	0.035	0.035	5.66038	3	[CG5261, CG9629, PyK]
1	GO:0000053	Ascorbate and aldarate metabolism	0.0098	0.039	9.09091	3	[CG9629, Ugt35b, Ugt86Dd]
1	GO:0000620	Pyruvate metabolism	0.024	0.048	6.52174	3	[CG5261, CG9629, PyK]
2	GO:0004080	Neuroactive ligand-receptor interaction	0.0025	0.0076	8.88889	4	[Dh44-R1, TkR99D, Try29F, mAChR-B]
2	GO:0004144	Endocytosis	0.0048	0.0097	4.83871	6	[CenG1A, Hsc70-1, Hsc70-4, Rab11, Snx3, Strumpellin]
2	GO:0004213	Longevity regulating pathway	0.035	0.035	5.35714	3	[Hsc70-1, Hsc70-4, Lap1]
3	GO:0000380	Tryptophan metabolism	0.00044	0.0022	20	4	[Dat, Ddc, Trh, v]
3	GO:0004745	Phototransduction	0.00072	0.0028	12.8205	5	[Cam, Ggamma30A, Trpgamma, inaE, norpA]
3	GO:0000350	Tyrosine metabolism	0.0043	0.012	16.6667	3	[CG1461, Ddc, hgo]
3	GO:0004933	AGE-RAGE signaling pathway in diabetic complications	0.019	0.039	9.67742	3	[Cg25C, norpA, vkg]
1 The KEGG pathways were characterized on the ClueGO plugin of Cytoscape.
