# Supplementary material for: Dynamic transcriptome landscape of Asian domestic honeybee (Apis cerana) embryonic development revealed by high-quality RNA sequencing
Source: BMC Dev Biol. 2018 Apr 13;18:11. doi: 10.1186/s12861-018-0169-1 (PMC5899340; doi:10.1186/s12861-018-0169-1)
Supplement: Supplementary file 16 — Table S11. GO terms enriched by the six different classes of DEGs during the embryonic development. (XLSX 149 kb) [file 12861_2018_169_MOESM16_ESM.xlsx]

## Sheet: Sheet1
Additional file 16: Table S11. GO terms enriched by six different classes of DEGs during the embryonic development.
Class	GOID	GOTerm	Term PValue	Term PValue Corrected with Bonferroni step down	% Associated Genes	Nr. Genes	Associated Genes Found
up-regulated DEGs
1	GO:0048468	cell development	7.9e-12	5.7e-09	7.17853	115	[Acsl, Actn, Alk, Atg18a, CASK, CG34380, CG3770, CG5819, CG9372, Cad74A, Cad99C, Cg25C, Cip4, Cyp18a1, DNaseII, Dr, Dscam1, Dscam2, E(spl)mbeta-HLH, Eip71CD, Eip74EF, Fas3, Fs(2)Ket, Hr46, IP3K2, Iml1, Imp, Kr-h1, LanB1, Lar, Lim3, Mctp, Mdr65, Mmp1, Mob2, Nup58, PIG-V, Pax, Prm, Pxd, RhoGAP100F, S6k, SelR, Sh, Sidpn, Smr, Src64B, Syt1, TBCB, TfAP-2, Tm1, Toll-7, Tollo, Usp8, Zasp52, aos, beta-Sp…
1	GO:0009653	anatomical structure morphogenesis	2.4e-10	1.7e-07	6.62393	124	[5-HT2A, Abd-B, Acsl, Actn, Alk, Atg18a, CASK, CG34380, CG42674, CG5819, CG5966, CG9372, Ca-alpha1D, Cad74A, Cad99C, Cg25C, Cip4, Cyp18a1, Dr, Dscam1, Dscam2, E(spl)mbeta-HLH, Eip71CD, Eip74EF, Fas3, Fkbp14, Fs(2)Ket, GLS, Hr46, IP3K2, Iml1, ImpL3, Kr-h1, LanB1, Lar, Lim3, Mctp, Mmp1, Mob2, Nhe2, Nup58, PIG-V, Pax, Prm, Pxd, RhoGAP100F, S6k, SPARC, SelR, Sh, Sidpn, Smr, Spn88Ea, Src64B, TfAP-2, T…
1	GO:0048731	system development	4e-10	2.9e-07	6.13674	149	[Aats-met-m, Abd-B, Acsl, Adgf-A, Alk, Atet, Blimp-1, CAP, CASK, CG12259, CG13377, CG34380, CG3770, CG42674, CG5819, CG5966, CG9372, Ca-alpha1D, Cad99C, Cg25C, Cip4, CstF-64, Cyp18a1, Cyp303a1, Cyp9f2, Dr, Dscam1, Dscam2, E(spl)mbeta-HLH, Eip71CD, Eip74EF, Fas3, Fer2LCH, Fkbp14, GLS, GlcAT-P, Gs2, Hmgcr, Hr46, IP3K2, Imp, Kr-h1, LanB1, Lar, Lim3, Mctp, Mdr65, Mf, Mmp1, Mob2, Nhe2, Nlg1, Nup58, Oa…
1	GO:0055002	striated muscle cell development	1.6e-09	1.1e-06	25	16	[Actn, Cg25C, LanB1, Prm, Zasp52, aos, br, ens, if, kon, pnt, sls, tmod, tn, up, uzip]
1	GO:0055001	muscle cell development	2e-09	1.5e-06	24.6154	16	[Actn, Cg25C, LanB1, Prm, Zasp52, aos, br, ens, if, kon, pnt, sls, tmod, tn, up, uzip]
1	GO:0048513	animal organ development	2.2e-09	1.6e-06	6.96692	99	[Abd-B, Adgf-A, Alk, CAP, CG13377, CG42674, CG5966, Ca-alpha1D, Cad99C, Cg25C, Cip4, Cyp18a1, Cyp303a1, Cyp9f2, Dr, Dscam1, E(spl)mbeta-HLH, Eip71CD, Eip74EF, Fas3, Fer2LCH, Fkbp14, GLS, Hmgcr, Hr46, IP3K2, Kr-h1, LanB1, Lar, Mf, Mmp1, Mob2, Nhe2, PIG-V, PP2A-B', Pax, Pp2B-14D, RhoGAP100F, SPARC, SelR, Sh, Smr, Spn88Ea, Src64B, TfAP-2, Usp8, Vha100-1, Xbp1, aos, bab1, bap, br, by, caz, cher, cora…
1	GO:0044281	small molecule metabolic process	3.5e-09	2.5e-06	7.69231	76	[ATPsynO, ATPsynbetaL, Aats-leu, Aats-lys, Aats-met-m, Aats-tyr, Acsl, Actn, Ada, Adgf-A, CAH2, CG11221, CG12262, CG17324, CG2781, CG3011, CG33156, CG42249, CG42514, CG45065, CG4598, CG5278, CG6910, CG7024, CG8525, CG8665, CG9503, CG9541, CIA30, Cyp18a1, Dr, Eip71CD, Elo68alpha, Eno, Fdh, GABA-B-R1, GLS, Galt, Gs2, Hmgcr, IP3K2, ImpL3, LManII, Men, Mtap, ND-B22, Nmnat, Oat, Pde8, Rab32, Smr, Sps2…
1	GO:0007275	multicellular organism development	6e-09	4.3e-06	5.64202	174	[5-HT2A, ATPsynbetaL, Aats-met-m, Abd-B, Acsl, Actn, Adgf-A, Alk, Atet, Atg18a, Blimp-1, CAP, CASK, CG12259, CG13377, CG34380, CG3770, CG42674, CG45065, CG5819, CG5966, CG9372, CG9503, Ca-alpha1D, Cad99C, Cg25C, Cht5, Cht7, Cip4, CstF-64, Cyp18a1, Cyp303a1, Cyp9f2, Dr, Dscam1, Dscam2, E(spl)mbeta-HLH, Eip71CD, Eip74EF, Fas3, Fer2LCH, Fkbp14, GLS, GlcAT-P, Gs2, Hmgcr, Hr46, IP3K2, Ih, Imp, Kr-h1, …
1	GO:0009888	tissue development	1e-08	7.7e-06	7.1607	86	[Abd-B, Alk, CASK, CG42674, CG5966, Ca-alpha1D, Cad74A, Cad99C, Cg25C, Cip4, Cyp18a1, Cyp9f2, Dr, E(spl)mbeta-HLH, Fas3, Fkbp14, Fs(2)Ket, GLS, Hmgcr, LanB1, Mf, Mmp1, Pax, Pde8, Pp2B-14D, Prm, Pxd, SPARC, Sh, Smr, Spn88Ea, Src64B, TfAP-2, Tollo, Usp8, Vha100-1, Xbp1, aos, bab1, bap, br, by, cher, cora, dac, dlg1, dpy, eIF-4a, ec, ens, exex, f, ftz-f1, if, ken, kkv, kon, l(2)gl, mRpL35, magu, mbc…
1	GO:0051146	striated muscle cell differentiation	1.8e-08	1.3e-05	17.094	20	[Actn, Cg25C, ImpL3, LanB1, Pax, Prm, S6k, Zasp52, aos, br, ens, if, kon, mbc, pnt, sls, tmod, tn, up, uzip]
1	GO:0030154	cell differentiation	3.6e-08	2.6e-05	5.8873	140	[ATPsynbetaL, Aats-met-m, Abd-B, Acsl, Actn, Adgf-A, Alk, Atet, Atg18a, CASK, CG12259, CG12484, CG14544, CG2938, CG31140, CG34380, CG3770, CG5819, CG6308, CG9372, Ca-alpha1D, Cad74A, Cad99C, Cg25C, Cip4, CstF-64, Cyp18a1, Cyt-b5, DNaseII, Dr, Dscam1, Dscam2, E(spl)mbeta-HLH, Eip71CD, Eip74EF, Fas3, Fs(2)Ket, Hr46, IP3K2, Iml1, Imp, ImpL3, Kr-h1, LanB1, Lar, Lim3, Mctp, Mdr65, Mmp1, Mob2, Nup58, O…
1	GO:0042692	muscle cell differentiation	3.9e-08	2.8e-05	15.6716	21	[Actn, Cg25C, ImpL3, LanB1, Pax, Prm, S6k, Zasp52, aos, br, ens, if, kon, mbc, pnt, sls, tmod, tn, ttk, up, uzip]
1	GO:0060429	epithelium development	6.3e-08	4.5e-05	7.10432	79	[Abd-B, CASK, CG42674, CG5966, Ca-alpha1D, Cad74A, Cad99C, Cg25C, Cip4, Cyp18a1, Cyp9f2, Dr, E(spl)mbeta-HLH, Fas3, Fkbp14, Fs(2)Ket, GLS, Hmgcr, LanB1, Mf, Mmp1, Pax, Pp2B-14D, Pxd, SPARC, Sh, Smr, Spn88Ea, Src64B, TfAP-2, Tollo, Usp8, Vha100-1, Xbp1, aos, bab1, br, by, cher, cora, dac, dlg1, dpy, eIF-4a, ec, exex, f, ftz-f1, if, ken, kkv, kon, l(2)gl, mRpL35, magu, mbc, mthl1, ndl, neo, neur, n…
1	GO:0032989	cellular component morphogenesis	1.4e-07	0.0001	7.32218	70	[Acsl, Actn, Alk, CASK, CG34380, CG42674, CG5819, CG9372, Cad74A, Cad99C, Dscam1, Dscam2, E(spl)mbeta-HLH, Eip71CD, Fas3, Fs(2)Ket, Hr46, LanB1, Lar, Lim3, Mctp, Mob2, Nup58, Pax, Prm, Pxd, RhoGAP100F, S6k, SelR, Sh, Sidpn, Src64B, Tm1, Toll-7, Zasp52, beta-Spec, br, cher, conv, dac, dar1, daw, dnc, dpy, exex, for, ftz-f1, if, kon, l(2)gl, mbc, ndl, neo, nub, qsm, sad, shi, shot, sick, sls, tap, …
1	GO:0048869	cellular developmental process	2.2e-07	0.00016	5.71199	142	[ATPsynbetaL, Aats-met-m, Abd-B, Acsl, Actn, Adgf-A, Alk, Atet, Atg18a, CASK, CG12259, CG12484, CG14544, CG2938, CG31140, CG34380, CG3770, CG42674, CG5819, CG6308, CG9372, Ca-alpha1D, Cad74A, Cad99C, Cg25C, Cip4, CstF-64, Cyp18a1, Cyt-b5, DNaseII, Dr, Dscam1, Dscam2, E(spl)mbeta-HLH, Eip71CD, Eip74EF, Fas3, Fs(2)Ket, Hr46, IP3K2, Iml1, Imp, ImpL3, Kr-h1, LanB1, Lar, Lim3, Mctp, Mdr65, Mmp1, Mob2,…
1	GO:0035295	tube development	3.5e-07	0.00025	7.43802	63	[Abd-B, Alk, CG42674, CG5966, Ca-alpha1D, Cad99C, Cg25C, Cip4, Cyp18a1, Cyp9f2, Dr, E(spl)mbeta-HLH, Fas3, Fkbp14, GLS, Hmgcr, Hr46, LanB1, Mf, Mmp1, Pax, Pp2B-14D, SPARC, Sh, Smr, Spn88Ea, TfAP-2, Usp8, Vha100-1, Xbp1, aos, bab1, bap, by, cora, dac, dlg1, dpy, eIF-4a, f, ftz-f1, if, ken, kkv, l(2)gl, magu, mbc, mthl1, neur, nub, pnt, ppl, rg, sad, shot, srp, svp, tmod, toy, ttk, uzip, wal, zfh2]
1	GO:0061061	muscle structure development	4.8e-07	0.00034	10.6007	30	[Abd-B, Actn, Alk, CAP, Cg25C, Dr, ImpL3, LanB1, Pax, Prm, S6k, SelR, Zasp52, aos, bap, br, cora, ens, if, kon, mbc, org-1, pnt, shot, sls, tmod, tn, ttk, up, uzip]
1	GO:0048666	neuron development	6.4e-07	0.00046	7.50636	59	[Acsl, Alk, CG34380, CG5819, CG9372, Dscam1, Dscam2, E(spl)mbeta-HLH, Eip71CD, Fas3, Hr46, Imp, Kr-h1, Lar, Lim3, Mctp, Mmp1, Mob2, Nup58, PIG-V, RhoGAP100F, S6k, SelR, Sh, Sidpn, Src64B, Tm1, Toll-7, Tollo, Usp8, aos, beta-Spec, br, cher, conv, dac, dar1, dati, daw, dnc, exex, for, ftz-f1, if, neur, nub, pnt, rau, rg, sad, sdt, shot, sick, tap, trol, ttk, ttv, unc-5, uzip]
1	GO:0009887	animal organ morphogenesis	6.6e-07	0.00047	7.16612	66	[Abd-B, Alk, CG42674, CG5966, Ca-alpha1D, Cg25C, Cip4, Cyp18a1, Dr, E(spl)mbeta-HLH, Eip71CD, Eip74EF, Fas3, Fkbp14, GLS, IP3K2, Kr-h1, LanB1, Lar, Mmp1, Mob2, Nhe2, PIG-V, RhoGAP100F, SelR, Sh, Smr, Spn88Ea, Src64B, TfAP-2, Usp8, aos, bab1, br, by, cora, dac, dlg1, dpy, ec, eg, f, ftz-f1, if, kkv, l(2)gl, magu, mri, mthl1, neur, pnt, pwn, rau, rg, shi, shot, srp, svp, tap, tmod, toy, ttk, unc-5,…
1	GO:0030182	neuron differentiation	7.3e-07	0.00052	7.23026	65	[Acsl, Alk, CG34380, CG5819, CG9372, Cip4, Dscam1, Dscam2, E(spl)mbeta-HLH, Eip71CD, Fas3, Hr46, Imp, Kr-h1, Lar, Lim3, Mctp, Mmp1, Mob2, Nup58, PIG-V, RhoGAP100F, S6k, SelR, Sh, Sidpn, Src64B, Tm1, Toll-7, Tollo, Usp8, aos, beta-Spec, br, caz, cher, conv, cora, dac, dar1, dati, daw, dnc, exex, f, for, ftz-f1, if, l(2)gl, neur, nub, pnt, rau, rg, sad, sdt, shot, sick, svp, tap, trol, ttk, ttv, un…
1	GO:0009791	post-embryonic development	7.6e-07	0.00054	7.44949	59	[Adgf-A, Atg18a, Blimp-1, CG42674, CG45065, CG5966, CG9503, Cg25C, Cip4, Cyp18a1, Dr, E(spl)mbeta-HLH, Eip71CD, Eip74EF, Fas3, Fkbp14, GLS, Hr46, IP3K2, Mmp1, SPARC, SelR, Sh, Smr, Spn88Ea, TfAP-2, Usp8, aos, bab1, br, by, caz, cher, cora, dac, dlg1, dpy, eIF-4a, eg, f, ftz-f1, if, l(2)gl, loh, magu, mbc, mri, mthl1, neur, phm, pnt, sad, shot, srp, tmod, ttk, uzip, woc, zfh2]
1	GO:0005975	carbohydrate metabolic process	9.4e-07	0.00066	9.02613	38	[Adgf-A, CG11221, CG13937, CG17065, CG31414, CG6910, CG8525, Cht5, Cht6, Cht7, Dr, Eno, Galt, Gfat1, GlcAT-P, Hexo2, Imp, ImpL3, LManII, Mal-B1, Nmnat, Rab32, Smr, Strn-Mlck, Tollo, Treh, Xbp1, beta-Man, br, caz, dlg1, ftz-f1, kkv, mri, srp, svp, tap, ttv]
1	GO:0048729	tissue morphogenesis	1.3e-06	0.00092	7.54458	55	[CG42674, CG5966, Ca-alpha1D, Cg25C, Cip4, Cyp18a1, Dr, E(spl)mbeta-HLH, Fas3, Fkbp14, GLS, LanB1, Mmp1, SPARC, Sh, Smr, Spn88Ea, Src64B, TfAP-2, Tollo, Usp8, Vha100-1, aos, bab1, bap, by, cher, cora, dac, dlg1, dpy, ec, f, ftz-f1, if, kkv, l(2)gl, magu, mbc, mthl1, neur, pnt, rg, sad, sdt, shi, shot, srp, svp, tap, tmod, ttk, uzip, wal, zfh2]
1	GO:0030029	actin filament-based process	1.3e-06	0.00095	10.101	30	[Actn, CAP, CG1674, Cip4, Fs(2)Ket, Prm, Rab21, S6k, SelR, Src64B, Zasp52, beta-Spec, cher, cora, f, if, kon, l(2)gl, mbc, mthl1, neo, shi, shot, sick, sls, tmod, tn, tyn, up, uzip]
1	GO:0048699	generation of neurons	1.3e-06	0.00096	6.94586	68	[Acsl, Alk, CG34380, CG5819, CG9372, Cip4, Dr, Dscam1, Dscam2, E(spl)mbeta-HLH, Eip71CD, Fas3, Hr46, Imp, Kr-h1, Lar, Lim3, Mctp, Mmp1, Mob2, Nup58, PIG-V, RhoGAP100F, S6k, SelR, Sh, Sidpn, Src64B, Tm1, Toll-7, Tollo, Usp8, aos, beta-Spec, br, caz, cher, conv, cora, dac, dar1, dati, daw, dlg1, dnc, exex, f, for, ftz-f1, if, l(2)gl, neur, nub, pnt, qless, rau, rg, sad, sdt, shot, sick, svp, tap, t…
1	GO:0030036	actin cytoskeleton organization	1.4e-06	0.00099	10.2837	29	[Actn, CAP, CG1674, Cip4, Fs(2)Ket, Prm, Rab21, S6k, SelR, Src64B, Zasp52, beta-Spec, cher, cora, f, if, kon, l(2)gl, mbc, mthl1, shi, shot, sick, sls, tmod, tn, tyn, up, uzip]
1	GO:0002009	morphogenesis of an epithelium	1.5e-06	0.001	7.58427	54	[CG42674, CG5966, Ca-alpha1D, Cg25C, Cip4, Cyp18a1, Dr, E(spl)mbeta-HLH, Fas3, Fkbp14, GLS, LanB1, Mmp1, SPARC, Sh, Smr, Spn88Ea, Src64B, TfAP-2, Tollo, Usp8, Vha100-1, aos, bab1, by, cher, cora, dac, dlg1, dpy, ec, f, ftz-f1, if, kkv, l(2)gl, magu, mbc, mthl1, neur, pnt, rg, sad, sdt, shi, shot, srp, svp, tap, tmod, ttk, uzip, wal, zfh2]
1	GO:0006935	chemotaxis	1.5e-06	0.001	9.84127	31	[Aats-tyr, Acsl, Alk, Dscam1, Fas3, Hmgcr, Hr46, Lar, Lim3, Lrt, RhoGAP100F, S6k, SelR, Sidpn, Src64B, Toll-7, beta-Spec, cher, conv, dac, daw, for, if, sad, shot, tap, trol, ttv, unc-5, uzip, wun]
1	GO:0042330	taxis	1.6e-06	0.0011	9.25926	35	[Aats-tyr, Acsl, Alk, Dscam1, Fas3, HisCl1, Hmgcr, Hr46, Lar, Lim3, Lrt, RhoGAP100F, S6k, SelR, Sidpn, Src64B, Toll-7, beta-Spec, br, cher, conv, dac, daw, dlg1, for, if, sad, shot, svp, tap, trol, ttv, unc-5, uzip, wun]
1	GO:0061564	axon development	2.5e-06	0.0017	9.21409	34	[Acsl, Alk, CG5819, Dscam1, Fas3, Hr46, Imp, Lar, Lim3, Mmp1, RhoGAP100F, S6k, SelR, Sh, Sidpn, Src64B, Toll-7, beta-Spec, cher, conv, dac, daw, dnc, exex, for, if, sad, shot, sick, tap, trol, ttv, unc-5, uzip]
1	GO:0007612	learning	3.6e-06	0.0025	15.625	15	[Alk, Blos1, Fas3, Fdh, FoxP, Mob2, Rab32, Src64B, Zasp52, cher, dnc, eg, for, rg, shi]
1	GO:0031175	neuron projection development	4.2e-06	0.0029	7.6087	49	[Acsl, Alk, CG34380, CG5819, CG9372, Dscam1, Dscam2, E(spl)mbeta-HLH, Eip71CD, Fas3, Hr46, Imp, Kr-h1, Lar, Lim3, Mctp, Mmp1, Nup58, RhoGAP100F, S6k, SelR, Sh, Sidpn, Src64B, Tm1, Toll-7, beta-Spec, br, cher, conv, dac, dar1, dati, daw, dnc, exex, for, ftz-f1, if, nub, sad, shot, sick, tap, trol, ttk, ttv, unc-5, uzip]
1	GO:0042048	olfactory behavior	5.2e-06	0.0036	13.7097	17	[Alk, Blos1, CG13377, CG14509, Fas3, Mob2, Rab32, Rtnl1, Src64B, Zasp52, cher, cpo, dnc, ftz-f1, neur, rg, shi]
1	GO:0007409	axonogenesis	8.4e-06	0.0058	8.96359	32	[Acsl, Alk, CG5819, Dscam1, Fas3, Hr46, Lar, Lim3, RhoGAP100F, S6k, SelR, Sh, Sidpn, Src64B, Toll-7, beta-Spec, cher, conv, dac, daw, dnc, exex, for, if, sad, shot, sick, tap, trol, ttv, unc-5, uzip]
1	GO:0030239	myofibril assembly	1.1e-05	0.008	20.8333	10	[Actn, Prm, Zasp52, if, kon, sls, tmod, tn, up, uzip]
1	GO:0030030	cell projection organization	1.2e-05	0.0088	7.00637	55	[Acsl, Alk, CG34380, CG5819, CG9372, Cad99C, Cip4, Dscam1, Dscam2, E(spl)mbeta-HLH, Eip71CD, Fas3, Hr46, Imp, Kr-h1, Lar, Lim3, Mctp, Mmp1, Nmnat, Nup58, RhoGAP100F, S6k, SelR, Sh, Sidpn, Src64B, Tm1, Toll-7, beta-Spec, br, cher, conv, cora, dac, dar1, dati, daw, dnc, exex, f, for, ftz-f1, if, kon, nub, sad, shot, sick, tap, trol, ttk, ttv, unc-5, uzip]
1	GO:0035239	tube morphogenesis	1.3e-05	0.0091	7.47967	46	[CG42674, CG5966, Ca-alpha1D, Cad99C, Cg25C, Cip4, Cyp18a1, Dr, E(spl)mbeta-HLH, Fas3, Fkbp14, GLS, Hr46, LanB1, Mmp1, SPARC, Sh, Smr, Spn88Ea, TfAP-2, Usp8, Vha100-1, aos, bab1, by, cora, dac, dlg1, dpy, f, ftz-f1, if, kkv, l(2)gl, magu, mthl1, neur, pnt, rg, shot, svp, tmod, ttk, uzip, wal, zfh2]
1	GO:0000904	cell morphogenesis involved in differentiation	1.8e-05	0.012	7.57315	44	[Acsl, Alk, CG34380, CG5819, Dscam1, E(spl)mbeta-HLH, Fas3, Hr46, LanB1, Lar, Lim3, Mctp, RhoGAP100F, S6k, SelR, Sh, Sidpn, Src64B, Tm1, Toll-7, beta-Spec, br, cher, conv, dac, dar1, daw, dnc, exex, for, ftz-f1, if, neo, nub, sad, shot, sick, tap, trol, ttk, ttv, tyn, unc-5, uzip]
1	GO:0002165	instar larval or pupal development	1.9e-05	0.013	7.13287	51	[Atg18a, Blimp-1, CG42674, CG45065, CG5966, CG9503, Cip4, Cyp18a1, Dr, E(spl)mbeta-HLH, Eip71CD, Eip74EF, Fas3, Fkbp14, GLS, Hr46, IP3K2, Mmp1, SPARC, Sh, Smr, Spn88Ea, TfAP-2, Usp8, aos, bab1, br, by, cora, dac, dlg1, dpy, eIF-4a, eg, f, ftz-f1, if, l(2)gl, magu, mri, mthl1, neur, phm, pnt, sad, shot, tmod, ttk, uzip, woc, zfh2]
1	GO:0048667	cell morphogenesis involved in neuron differentiation	2.5e-05	0.017	7.64925	41	[Acsl, Alk, CG34380, CG5819, Dscam1, E(spl)mbeta-HLH, Fas3, Hr46, Lar, Lim3, Mctp, RhoGAP100F, S6k, SelR, Sh, Sidpn, Src64B, Tm1, Toll-7, beta-Spec, br, cher, conv, dac, dar1, daw, dnc, exex, for, ftz-f1, if, nub, sad, shot, sick, tap, trol, ttk, ttv, unc-5, uzip]
1	GO:0031032	actomyosin structure organization	2.9e-05	0.02	14.7727	13	[Actn, Prm, Src64B, Zasp52, cora, if, kon, shi, sls, tmod, tn, up, uzip]
1	GO:0060562	epithelial tube morphogenesis	3e-05	0.02	7.47826	43	[CG42674, CG5966, Ca-alpha1D, Cip4, Cyp18a1, Dr, E(spl)mbeta-HLH, Fas3, Fkbp14, GLS, LanB1, Mmp1, SPARC, Sh, Smr, Spn88Ea, TfAP-2, Usp8, Vha100-1, aos, bab1, by, cora, dac, dlg1, dpy, f, ftz-f1, if, kkv, l(2)gl, magu, mthl1, neur, pnt, rg, shot, svp, tmod, ttk, uzip, wal, zfh2]
1	GO:0007503	fat body development	3e-05	0.021	66.6667	4	[Mmp1, SPARC, srp, svp]
1	GO:0060612	adipose tissue development	3e-05	0.021	66.6667	4	[Mmp1, SPARC, srp, svp]
1	GO:0007411	axon guidance	3.4e-05	0.023	9.18367	27	[Acsl, Alk, Dscam1, Fas3, Hr46, Lar, Lim3, RhoGAP100F, S6k, SelR, Sidpn, Src64B, Toll-7, beta-Spec, cher, conv, dac, daw, for, if, sad, shot, tap, trol, ttv, unc-5, uzip]
1	GO:0007611	learning or memory	3.5e-05	0.024	11.0465	19	[Alk, Blos1, CASK, Fas3, Fdh, FoxP, Mob2, Nmdar2, Rab32, Sh, Src64B, Zasp52, cher, dnc, eg, for, neur, rg, shi]
1	GO:0050890	cognition	3.5e-05	0.024	11.0465	19	[Alk, Blos1, CASK, Fas3, Fdh, FoxP, Mob2, Nmdar2, Rab32, Sh, Src64B, Zasp52, cher, dnc, eg, for, neur, rg, shi]
1	GO:0048812	neuron projection morphogenesis	3.7e-05	0.025	7.25806	45	[Acsl, Alk, CG34380, CG5819, CG9372, Dscam1, Dscam2, E(spl)mbeta-HLH, Eip71CD, Fas3, Hr46, Lar, Lim3, Mctp, Nup58, RhoGAP100F, S6k, SelR, Sh, Sidpn, Src64B, Tm1, Toll-7, beta-Spec, br, cher, conv, dac, dar1, daw, dnc, exex, for, ftz-f1, if, nub, sad, shot, sick, tap, trol, ttk, ttv, unc-5, uzip]
1	GO:0043062	extracellular structure organization	3.9e-05	0.026	16.6667	11	[CG43333, Cad99C, LanB1, Mmp1, Pxn, Reck, SPARC, Src64B, cher, loh, shi]
1	GO:0048569	post-embryonic animal organ development	4.5e-05	0.03	7.39437	42	[Adgf-A, CG42674, CG5966, Cip4, Cyp18a1, Dr, E(spl)mbeta-HLH, Fas3, Fkbp14, GLS, Mmp1, SPARC, SelR, Sh, Smr, Spn88Ea, TfAP-2, Usp8, aos, bab1, by, cher, cora, dac, dlg1, dpy, f, ftz-f1, if, l(2)gl, loh, magu, mbc, mthl1, neur, pnt, shot, srp, tmod, ttk, uzip, zfh2]
1	GO:0097485	neuron projection guidance	5e-05	0.034	8.91089	27	[Acsl, Alk, Dscam1, Fas3, Hr46, Lar, Lim3, RhoGAP100F, S6k, SelR, Sidpn, Src64B, Toll-7, beta-Spec, cher, conv, dac, daw, for, if, sad, shot, tap, trol, ttv, unc-5, uzip]
1	GO:0007444	imaginal disc development	6e-05	0.041	6.94645	48	[Abd-B, CG42674, CG5966, Ca-alpha1D, Cad99C, Cip4, Cyp18a1, Cyp9f2, Dr, E(spl)mbeta-HLH, Fas3, Fkbp14, GLS, Mf, Mmp1, Pax, Pp2B-14D, Sh, Smr, Spn88Ea, TfAP-2, Usp8, Xbp1, aos, bab1, by, cora, dac, dlg1, dpy, eIF-4a, f, ftz-f1, if, ken, l(2)gl, magu, mthl1, neur, nub, pnt, ppl, shot, tmod, toy, ttk, uzip, zfh2]
1	GO:0048565	digestive tract development	6.2e-05	0.042	11.8519	16	[Abd-B, Alk, Ca-alpha1D, Cg25C, Hr46, SPARC, bap, if, kkv, pnt, rg, sad, srp, svp, uzip, wal]
1	GO:0055123	digestive system development	6.2e-05	0.042	11.8519	16	[Abd-B, Alk, Ca-alpha1D, Cg25C, Hr46, SPARC, bap, if, kkv, pnt, rg, sad, srp, svp, uzip, wal]
1	GO:0008306	associative learning	6.6e-05	0.045	14.6341	12	[Alk, Blos1, Fas3, Fdh, Mob2, Rab32, Src64B, Zasp52, cher, dnc, rg, shi]
1	GO:0016319	mushroom body development	6.6e-05	0.045	14.6341	12	[CG13377, Dscam1, Hr46, Src64B, caz, dac, dati, ftz-f1, rg, shot, tap, toy]
1	GO:0007635	chemosensory behavior	6.9e-05	0.047	10.4972	19	[Alk, Blos1, CG13377, CG14509, Fas3, Ih, Mob2, Rab32, Rtnl1, Sh, Src64B, Zasp52, cher, cpo, dnc, ftz-f1, neur, rg, shi]
1	GO:0061448	connective tissue development	7.1e-05	0.047	57.1429	4	[Mmp1, SPARC, srp, svp]
1	GO:0006820	anion transport	7.1e-05	0.048	11.2583	17	[Best2, CG10019, CG11665, CG1607, CG3168, CG5549, CG8051, Eaat2, HisCl1, Ih, MFS17, Oatp26F, Oatp33Eb, Oatp58Dc, Picot, kcc, tty]
2	GO:0048731	system development	5.6e-26	6.6e-23	15.0329	365	[Aac11, Adk2, Ank2, Antp, AnxB9, Appl, ArfGAP3, Arl2, Arpc1, Atg5, Axn, B-H1, BI-1, Bsg, CAP, CASK, CG10126, CG10339, CG10903, CG11155, CG1129, CG13321, CG13900, CG14043, CG1671, CG17683, CG2767, CG2972, CG30438, CG3226, CG34109, CG34362, CG4061, CG42383, CG42674, CG42684, CG42732, CG43427, CG43658, CG45049, CG45057, CG4593, CG5160, CG5642, CG5819, CG5966, CG7028, CG7033, CG7339, CG7920, CG9098, …
2	GO:0048513	animal organ development	1.8e-22	2.1e-19	16.8191	239	[Antp, AnxB9, Appl, ArfGAP3, Arpc1, Atg5, Axn, B-H1, BI-1, CAP, CG1129, CG2767, CG3226, CG42383, CG42674, CG42684, CG43427, CG43658, CG5966, CHORD, Cad99C, Calr, Cct1, Cctgamma, Cdc42, CrebA, DAAM, DNApol-alpha60, Ddc, Dg, Diap2, Doa, Doc1, Dr, Drak, Dscam1, E(spl)mbeta-HLH, Eb1, Egfr, Egm, Eip71CD, Ephrin, Fas2, Fbxl7, Fit1, GLS, Gale, Galphai, Gprk2, Hand, Hop, Hs6st, Idgf4, Inx7, Irk2, Kr, Lan…
2	GO:0007275	multicellular organism development	2.3e-22	2.6e-19	13.716	423	[5-HT2A, AGBE, Aac11, Actn, Adk2, Ank2, Antp, AnxB9, Appl, ArfGAP3, Arl2, Arpc1, Atg13, Atg4a, Atg5, Axn, B-H1, BI-1, Bsg, CAP, CASK, CG10126, CG10339, CG10383, CG10903, CG11155, CG1129, CG13321, CG13900, CG14043, CG1671, CG17211, CG17683, CG2767, CG2972, CG30438, CG3209, CG3226, CG34109, CG34362, CG4061, CG41099, CG42383, CG42674, CG42684, CG42732, CG43427, CG43658, CG45049, CG45057, CG4593, CG5…
2	GO:0009653	anatomical structure morphogenesis	3.4e-22	4e-19	15.5449	291	[5-HT2A, Actn, Ank2, Appl, ArfGAP3, Arpc1, Atg13, Atg4a, Atg5, Axn, B-H1, BI-1, Bsg, CASK, CG11155, CG15666, CG17211, CG34362, CG41099, CG42383, CG42674, CG42684, CG42732, CG43427, CG43658, CG45057, CG5642, CG5819, CG5966, CG7028, CG7470, CG9098, CG9372, CHORD, CSN6, CSN7, Cad99C, Calr, Cct1, Cctgamma, CdGAPr, Cdc42, Cep135, CrebA, DAAM, DIP-gamma, DNApol-alpha60, Dg, Doa, Dr, Drak, Dscam1, E(spl…
2	GO:0035295	tube development	1.6e-20	1.9e-17	19.1263	162	[Antp, AnxB9, Axn, B-H1, CG17211, CG2767, CG42674, CG42684, CG43427, CG43658, CG5966, Cad99C, Calr, Cct1, Cctgamma, Cdc42, Ddc, Dg, Doc1, Dr, Drak, E(spl)mbeta-HLH, Egfr, Fas2, Fbxl7, GLS, Gp93, Gprk2, Hand, Hop, Hs6st, IA-2, Idgf4, Inx7, Irk2, Kr, LanB1, Lim1, Lsd-2, Mcm10, Moe, Myo61F, NFAT, NetA, Nost, Notum, Papss, Patj, Pax, Ppn, Psn, Rack1, RasGAP1, Rbcn-3B, Sam-S, Sh, Smr, Sos, Sox21a, Sta…
2	GO:0060429	epithelium development	4.6e-19	5.4e-16	17.2662	192	[AnxB9, Arpc1, Axn, B-H1, CASK, CG17211, CG2767, CG41099, CG42674, CG42684, CG43427, CG43658, CG5966, CG7470, CSN6, CSN7, Cad99C, Calr, Cct1, Cctgamma, Cdc42, CycG, Ddc, Dg, Doc1, Dr, Drak, E(spl)mbeta-HLH, Egfr, Fas2, Fbxl7, Fs(2)Ket, GLS, Galphai, Gprk2, Hand, Hop, Hs6st, Hsc70-4, Idgf4, Inx7, Irk2, Klc, Kr, LanB1, Lim1, Lsd-2, Mcm10, Moe, Myo10A, Myo61F, NFAT, NetA, Nost, Notum, Papss, Patj, P…
2	GO:0007444	imaginal disc development	9.7e-19	1.1e-15	19.8263	137	[AnxB9, Axn, B-H1, CG2767, CG42674, CG42684, CG43427, CG43658, CG5966, Cad99C, Calr, Cct1, Cdc42, Ddc, Dg, Doc1, Dr, Drak, E(spl)mbeta-HLH, Egfr, Fas2, Fbxl7, GLS, Gprk2, Hop, Hs6st, Idgf4, Inx7, Irk2, Kr, Lim1, Lsd-2, Mcm10, Moe, Myo61F, NFAT, NetA, Nost, Notum, Papss, Patj, Pax, Ppn, Psn, Rack1, RasGAP1, Sam-S, Sh, Smr, Sos, Stat92E, Syx1A, TfAP-2, Ubx, Usp8, Vps25, ab, abd-A, al, ara, bab2, bi…
2	GO:0009887	animal organ morphogenesis	1e-18	1.2e-15	18.1325	167	[ArfGAP3, Arpc1, Atg5, Axn, B-H1, BI-1, CG42383, CG42674, CG42684, CG43427, CG43658, CG5966, CHORD, Calr, Cct1, Cctgamma, Cdc42, CrebA, DNApol-alpha60, Dg, Doa, Dr, Drak, E(spl)mbeta-HLH, Egfr, Egm, Eip71CD, Fas2, GLS, Gprk2, Hop, Hs6st, Inx7, LanB1, Lim1, Lsd-2, M6, Mcm10, Mob2, Moe, Myo61F, NFAT, NetA, Nf-YB, Nhe2, Nost, Papss, Patj, RasGAP1, Rip11, RpL13A, Sh, Smr, Sod2, Sos, Src64B, Stat92E, …
2	GO:0009888	tissue development	1.1e-17	1.3e-14	16.5695	199	[AnxB9, Arpc1, Axn, B-H1, CASK, CG17211, CG1942, CG2767, CG41099, CG42674, CG42684, CG43427, CG43658, CG5966, CG7470, CSN6, CSN7, Cad99C, Calr, Cct1, Cctgamma, Cdc42, CycG, Ddc, Dg, Doc1, Dr, Drak, E(spl)mbeta-HLH, Egfr, Fas2, Fbxl7, Fit1, Fs(2)Ket, GLS, Galphai, Gprk2, Hand, Hop, Hs6st, Hsc70-4, Idgf4, Inx7, Irk2, Klc, Kr, LanB1, Lim1, Lsd-2, Mcm10, Moe, Myo10A, Myo61F, NFAT, NetA, Nost, Notum, …
2	GO:0048699	generation of neurons	2.7e-17	3.1e-14	17.4668	171	[Ank2, Antp, Appl, Arl2, Arpc1, B-H1, Bsg, CG11155, CG34362, CG4061, CG42383, CG42732, CG45057, CG5642, CG5819, CG9098, CG9372, CHORD, CdGAPr, Cdc42, Cep135, Con, DAAM, DIP-gamma, Dg, Doa, Dr, Dscam1, E(spl)mbeta-HLH, Egfr, Eip71CD, Ephrin, Ets21C, Fas1, Fas2, Galphai, Hand, Hop, Hsc70-4, Imp, Irk2, Kr, Lim3, LpR2, MED4, Mcm10, Mical, Mob2, Moe, Mp, NetA, Nf-YB, Nost, Patj, Patronin, Psn, Ptx1, R…
2	GO:0048729	tissue morphogenesis	5.1e-17	5.9e-14	18.93	138	[Axn, B-H1, CG17211, CG42674, CG42684, CG43427, CG43658, CG5966, CSN6, CSN7, Calr, Cct1, Cctgamma, Cdc42, Dg, Dr, Drak, E(spl)mbeta-HLH, Egfr, Fas2, GLS, Gprk2, Hop, Hs6st, Inx7, Kr, LanB1, Lim1, Lsd-2, Moe, Myo10A, Myo61F, NFAT, NetA, Nost, Papss, Patj, Rab23, RasGAP1, Sh, Smr, Sos, Src64B, Stat92E, TfAP-2, Toll-6, Ubx, Usp8, Vha100-1, Vps25, ab, abd-A, ago, al, aop, ara, bab2, bib, bowl, btl, b…
2	GO:0002009	morphogenesis of an epithelium	1.3e-16	1.5e-13	18.9607	135	[Axn, B-H1, CG17211, CG42674, CG42684, CG43427, CG43658, CG5966, CSN6, CSN7, Calr, Cct1, Cctgamma, Cdc42, Dg, Dr, Drak, E(spl)mbeta-HLH, Egfr, Fas2, GLS, Gprk2, Hop, Hs6st, Inx7, Kr, LanB1, Lim1, Lsd-2, Moe, Myo10A, Myo61F, NFAT, NetA, Nost, Papss, Patj, Rab23, RasGAP1, Sh, Smr, Sos, Src64B, Stat92E, TfAP-2, Toll-6, Ubx, Usp8, Vha100-1, Vps25, ab, ago, al, aop, ara, bab2, bib, bowl, btl, btsz, by…
2	GO:0035239	tube morphogenesis	2.3e-16	2.6e-13	19.6748	121	[Axn, B-H1, CG17211, CG42674, CG42684, CG43427, CG43658, CG5966, Cad99C, Calr, Cct1, Cctgamma, Cdc42, Dg, Dr, Drak, E(spl)mbeta-HLH, Egfr, Fas2, GLS, Gp93, Gprk2, Hop, Hs6st, Inx7, Kr, LanB1, Lim1, Lsd-2, Moe, Myo61F, NFAT, NetA, Nost, Papss, Patj, RasGAP1, Rbcn-3B, Sh, Smr, Sos, Stat92E, TfAP-2, Ubx, Usp8, Vha100-1, Vps25, ab, ago, al, ara, bab2, bib, bowl, btl, btsz, by, byn, cg, chinmo, ci, ck…
2	GO:0060562	epithelial tube morphogenesis	2.2e-16	2.6e-13	20.1739	116	[Axn, B-H1, CG17211, CG42674, CG42684, CG43427, CG43658, CG5966, Calr, Cct1, Cctgamma, Cdc42, Dg, Dr, Drak, E(spl)mbeta-HLH, Egfr, Fas2, GLS, Gprk2, Hop, Hs6st, Inx7, Kr, LanB1, Lim1, Lsd-2, Moe, Myo61F, NFAT, NetA, Nost, Papss, Patj, RasGAP1, Sh, Smr, Sos, Stat92E, TfAP-2, Ubx, Usp8, Vha100-1, Vps25, ab, ago, al, ara, bab2, bib, bowl, btl, by, byn, cg, chinmo, ci, ck, d, dgo, dl, dlg1, dpy, dve,…
2	GO:0030182	neuron differentiation	2.7e-16	3.1e-13	17.5751	158	[Ank2, Appl, Arpc1, B-H1, Bsg, CG11155, CG34362, CG4061, CG42383, CG42732, CG45057, CG5642, CG5819, CG9098, CG9372, CHORD, CdGAPr, Cdc42, Con, DAAM, DIP-gamma, Dg, Doa, Dscam1, E(spl)mbeta-HLH, Egfr, Eip71CD, Ephrin, Ets21C, Fas1, Fas2, Hand, Hop, Hsc70-4, Imp, Irk2, Kr, Lim3, LpR2, MED4, Mcm10, Mical, Mob2, Moe, Mp, NetA, Nf-YB, Nost, Patj, Patronin, Psn, Ptx1, RasGAP1, Rip11, RpA-70, Sh, Sidpn,…
2	GO:0048569	post-embryonic animal organ development	5.5e-16	6.3e-13	20.0704	114	[Axn, B-H1, CG1129, CG42674, CG42684, CG43427, CG43658, CG5966, Calr, Cct1, Cdc42, Dg, Dr, Drak, E(spl)mbeta-HLH, Egfr, Fas2, GLS, Gale, Gprk2, Hand, Hop, Hs6st, Inx7, Lim1, Lsd-2, Mical, Moe, Myo61F, NFAT, NetA, Nost, Papss, Patj, RasGAP1, Rrp40, Sh, Smr, Sos, Stat92E, Syx5, TfAP-2, Ubx, Usp8, Vps25, ab, al, ara, bab2, bib, bowl, by, cg, chinmo, ci, ck, d, dgo, dl, dlg1, dpy, dve, e(y)3, ed, en,…
2	GO:0007560	imaginal disc morphogenesis	1.2e-15	1.3e-12	20.7661	103	[Axn, B-H1, CG42674, CG42684, CG43427, CG43658, CG5966, Calr, Cct1, Cdc42, Dg, Dr, Drak, E(spl)mbeta-HLH, Egfr, Fas2, GLS, Gprk2, Hop, Hs6st, Inx7, Lim1, Lsd-2, Moe, Myo61F, NFAT, NetA, Nost, Papss, Patj, RasGAP1, Sh, Smr, Sos, Stat92E, TfAP-2, Ubx, Usp8, Vps25, ab, al, ara, bab2, bib, bowl, by, cg, chinmo, ci, ck, d, dgo, dl, dlg1, dpy, dve, e(y)3, ed, en, eya, f, flw, ft, ftz-f1, h, hh, hop, hy…
2	GO:0048563	post-embryonic animal organ morphogenesis	1.2e-15	1.3e-12	20.7661	103	[Axn, B-H1, CG42674, CG42684, CG43427, CG43658, CG5966, Calr, Cct1, Cdc42, Dg, Dr, Drak, E(spl)mbeta-HLH, Egfr, Fas2, GLS, Gprk2, Hop, Hs6st, Inx7, Lim1, Lsd-2, Moe, Myo61F, NFAT, NetA, Nost, Papss, Patj, RasGAP1, Sh, Smr, Sos, Stat92E, TfAP-2, Ubx, Usp8, Vps25, ab, al, ara, bab2, bib, bowl, by, cg, chinmo, ci, ck, d, dgo, dl, dlg1, dpy, dve, e(y)3, ed, en, eya, f, flw, ft, ftz-f1, h, hh, hop, hy…
2	GO:0048468	cell development	1.8e-15	2.1e-12	14.9189	239	[Actn, Ank2, Antp, Appl, Arpc1, Atg13, Atg4a, Atg5, Axn, BI-1, Bsg, CASK, CG11155, CG34362, CG4061, CG41099, CG42383, CG42732, CG45049, CG45057, CG5642, CG5819, CG7470, CG9098, CG9372, CHORD, CSN6, CSN7, Cad99C, Cct1, CdGAPr, Cdc42, Cep135, Con, DAAM, DIP-gamma, Dg, Doa, Dr, Dscam1, E(spl)mbeta-HLH, Egfr, Eip71CD, Ephrin, Ets21C, Fas1, Fas2, Fs(2)Ket, Galphai, Gprk2, Hand, Hop, Hsc70-4, Imp, Irk2…
2	GO:0048666	neuron development	1.1e-14	1.3e-11	17.6845	139	[Ank2, Appl, Arpc1, Bsg, CG11155, CG34362, CG4061, CG42383, CG42732, CG45057, CG5642, CG5819, CG9098, CG9372, CHORD, CdGAPr, Cdc42, Con, DAAM, DIP-gamma, Dg, Doa, Dscam1, E(spl)mbeta-HLH, Egfr, Eip71CD, Ephrin, Ets21C, Fas1, Fas2, Hand, Hsc70-4, Imp, Irk2, Kr, Lim3, LpR2, MED4, Mical, Mob2, Moe, Mp, NetA, Patj, Patronin, Psn, Ptx1, Rip11, RpA-70, Sh, Sidpn, Sin1, Six4, Sos, Sox14, Src64B, TBPH, T…
2	GO:0048707	instar larval or pupal morphogenesis	1.1e-14	1.3e-11	19.1987	115	[Atg13, Atg4a, Atg5, Axn, B-H1, BI-1, CG42674, CG42684, CG43427, CG43658, CG5966, Calr, Cct1, Cdc42, Dg, Doa, Dr, Drak, E(spl)mbeta-HLH, Egfr, Eip71CD, Fas2, GLS, Gprk2, Hop, Hs6st, Inx7, Lim1, Lsd-2, Moe, Myo61F, NFAT, NetA, Nost, Papss, Patj, RasGAP1, Sh, Smr, Sos, Stat92E, TfAP-2, Uba1, Ubx, Usp8, Vps25, ab, al, ara, bab2, bib, bowl, br, by, cg, chinmo, ci, ck, d, dgo, dl, dlg1, dpy, drpr, dve…
2	GO:0009791	post-embryonic development	1.3e-14	1.5e-11	17.6768	140	[Atg13, Atg4a, Atg5, Axn, B-H1, BI-1, CG1129, CG3209, CG42674, CG42684, CG43427, CG43658, CG5966, CG9503, Calr, Cct1, Cdc42, CrebA, Dg, Doa, Dr, Drak, E(spl)mbeta-HLH, Egfr, Eip71CD, Fas2, Fdx1, GLS, Gale, Gprk2, Hand, Hop, Hs6st, Inx7, Lim1, Lsd-2, Mical, Moe, Myo61F, NFAT, NetA, Nost, Papss, Patj, RasGAP1, RpL7, Rrp40, Sh, Smr, Sos, Stat92E, Syx5, TfAP-2, Uba1, Ubx, Usp8, Vps25, ab, al, ara, ba…
2	GO:0002165	instar larval or pupal development	2.8e-14	3.2e-11	18.042	129	[Atg13, Atg4a, Atg5, Axn, B-H1, BI-1, CG3209, CG42674, CG42684, CG43427, CG43658, CG5966, CG9503, Calr, Cct1, Cdc42, CrebA, Dg, Doa, Dr, Drak, E(spl)mbeta-HLH, Egfr, Eip71CD, Fas2, Fdx1, GLS, Gprk2, Hop, Hs6st, Inx7, Lim1, Lsd-2, Moe, Myo61F, NFAT, NetA, Nost, Papss, Patj, RasGAP1, RpL7, Sh, Smr, Sos, Stat92E, TfAP-2, Uba1, Ubx, Usp8, Vps25, ab, al, ara, bab2, bib, bowl, br, btsz, by, cg, chinmo,…
2	GO:0022008	neurogenesis	3.2e-14	3.7e-11	14.8667	223	[Aac11, Adk2, Ank2, Antp, Appl, Arl2, Arpc1, B-H1, Bsg, CG10126, CG10903, CG11155, CG13321, CG13900, CG1671, CG17683, CG2972, CG34109, CG34362, CG4061, CG42383, CG42732, CG45049, CG45057, CG4593, CG5160, CG5642, CG5819, CG7028, CG7033, CG7339, CG7920, CG9098, CG9372, CHORD, Calr, Cbp80, CdGAPr, Cdc42, Cep135, Ciao1, Cog3, Con, Cpsf160, DAAM, DCTN2-p50, DIP-gamma, Dg, Doa, Dr, Drep2, Dscam1, E(spl…
2	GO:0007399	nervous system development	4.3e-14	4.9e-11	14.3519	248	[Aac11, Adk2, Ank2, Antp, Appl, Arl2, Arpc1, B-H1, Bsg, CASK, CG10126, CG10339, CG10903, CG11155, CG13321, CG13900, CG14043, CG1671, CG17683, CG2972, CG30438, CG34109, CG34362, CG4061, CG42383, CG42732, CG45049, CG45057, CG4593, CG5160, CG5642, CG5819, CG7028, CG7033, CG7339, CG7920, CG9098, CG9372, CHORD, Calr, Cbp80, CdGAPr, Cdc42, Cep135, Ciao1, Cog3, Con, Cpsf160, DAAM, DCTN2-p50, DIP-gamma, …
2	GO:0009886	post-embryonic animal morphogenesis	6.2e-14	7.1e-11	18.7097	116	[Atg13, Atg4a, Atg5, Axn, B-H1, BI-1, CG42674, CG42684, CG43427, CG43658, CG5966, Calr, Cct1, Cdc42, Dg, Doa, Dr, Drak, E(spl)mbeta-HLH, Egfr, Eip71CD, Fas2, GLS, Gprk2, Hop, Hs6st, Inx7, Lim1, Lsd-2, Moe, Myo61F, NFAT, NetA, Nost, Papss, Patj, RasGAP1, Sh, Smr, Sos, Stat92E, TfAP-2, Uba1, Ubx, Usp8, Vps25, ab, al, ara, bab2, bib, bowl, br, btsz, by, cg, chinmo, ci, ck, d, dgo, dl, dlg1, dpy, drp…
2	GO:0044249	cellular biosynthetic process	7e-14	8e-11	13.3842	316	[AGBE, ATPsyndelta, Aats-arg, Aats-ile, Aats-leu, Aats-tyr, AcCoAS, Actn, AdSL, Adk2, Antp, Atg4a, Atg5, B-H1, BHD, CG10077, CG10184, CG10262, CG10344, CG11190, CG1129, CG13090, CG13623, CG1407, CG1673, CG17486, CG1750, CG17683, CG17904, CG18012, CG1969, CG2982, CG30438, CG31183, CG31957, CG33156, CG33671, CG3434, CG3714, CG42514, CG4300, CG43373, CG4406, CG4433, CG4447, CG45068, CG4849, CG5287, …
2	GO:0007552	metamorphosis	7.4e-14	8.4e-11	18.6196	116	[Atg13, Atg4a, Atg5, Axn, B-H1, BI-1, CG42674, CG42684, CG43427, CG43658, CG5966, Calr, Cct1, Cdc42, Dg, Doa, Dr, Drak, E(spl)mbeta-HLH, Egfr, Eip71CD, Fas2, GLS, Gprk2, Hop, Hs6st, Inx7, Lim1, Lsd-2, Moe, Myo61F, NFAT, NetA, Nost, Papss, Patj, RasGAP1, Sh, Smr, Sos, Sox14, Stat92E, TfAP-2, Uba1, Ubx, Usp8, Vps25, ab, al, ara, bab2, bib, bowl, br, by, cg, chinmo, ci, ck, d, dgo, dl, dlg1, dpy, dr…
2	GO:0048736	appendage development	1e-13	1.2e-10	20.49	92	[Axn, CG42674, CG42684, CG43427, CG43658, CG5966, Calr, Cct1, Cdc42, Dg, Dr, Drak, E(spl)mbeta-HLH, Egfr, GLS, Gprk2, Hop, Hs6st, Inx7, Lim1, Lsd-2, NFAT, NetA, Nost, Papss, RasGAP1, Sh, Smr, Sos, Stat92E, Syx1A, TfAP-2, Ubx, Usp8, ab, al, ara, bib, bowl, by, cg, chinmo, ci, ck, d, dgo, dl, dpy, dve, e(y)3, ed, en, f, flw, ft, ftz-f1, h, hh, hop, jing, l(3)neo38, magu, mew, mtd, mthl1, mys, neur,…
2	GO:0048737	imaginal disc-derived appendage development	1.5e-13	1.7e-10	20.6422	90	[Axn, CG42674, CG42684, CG43427, CG43658, CG5966, Calr, Cct1, Cdc42, Dg, Dr, Drak, E(spl)mbeta-HLH, Egfr, GLS, Gprk2, Hop, Hs6st, Inx7, Lim1, Lsd-2, NFAT, NetA, Nost, Papss, RasGAP1, Sh, Smr, Sos, Stat92E, Syx1A, TfAP-2, Ubx, Usp8, ab, al, ara, bib, bowl, by, cg, chinmo, ci, ck, d, dgo, dl, dpy, dve, e(y)3, ed, en, f, flw, ft, ftz-f1, h, hh, hop, jing, l(3)neo38, magu, mew, mtd, mthl1, mys, neur,…
2	GO:0035120	post-embryonic appendage morphogenesis	2.1e-13	2.4e-10	20.6497	89	[Axn, CG42674, CG42684, CG43427, CG43658, CG5966, Calr, Cct1, Cdc42, Dg, Dr, Drak, E(spl)mbeta-HLH, Egfr, GLS, Gprk2, Hop, Hs6st, Inx7, Lim1, Lsd-2, NFAT, NetA, Nost, Papss, RasGAP1, Sh, Smr, Sos, Stat92E, TfAP-2, Ubx, Usp8, ab, al, ara, bib, bowl, by, cg, chinmo, ci, ck, d, dgo, dl, dpy, dve, e(y)3, ed, en, f, flw, ft, ftz-f1, h, hh, hop, jing, l(3)neo38, magu, mew, mtd, mthl1, mys, neur, odd, p…
2	GO:0035114	imaginal disc-derived appendage morphogenesis	2.3e-13	2.6e-10	20.6019	89	[Axn, CG42674, CG42684, CG43427, CG43658, CG5966, Calr, Cct1, Cdc42, Dg, Dr, Drak, E(spl)mbeta-HLH, Egfr, GLS, Gprk2, Hop, Hs6st, Inx7, Lim1, Lsd-2, NFAT, NetA, Nost, Papss, RasGAP1, Sh, Smr, Sos, Stat92E, TfAP-2, Ubx, Usp8, ab, al, ara, bib, bowl, by, cg, chinmo, ci, ck, d, dgo, dl, dpy, dve, e(y)3, ed, en, f, flw, ft, ftz-f1, h, hh, hop, jing, l(3)neo38, magu, mew, mtd, mthl1, mys, neur, odd, p…
2	GO:0035220	wing disc development	2.5e-13	2.8e-10	19.5652	99	[AnxB9, Axn, CG2767, CG42684, CG43427, CG5966, Cad99C, Calr, Cct1, Cdc42, Ddc, Dg, Doc1, Dr, Drak, E(spl)mbeta-HLH, Egfr, GLS, Gprk2, Hop, Hs6st, Inx7, Irk2, Kr, Lsd-2, NFAT, NetA, Nost, Notum, Papss, Pax, Ppn, Psn, Rack1, RasGAP1, Sam-S, Sh, Smr, Stat92E, Usp8, ab, ara, bib, bowl, by, capt, cg, chinmo, ci, ck, d, dgo, dl, dom, dpy, drpr, dve, ed, en, f, flw, ft, h, hh, hop, jing, l(3)neo38, magu…
2	GO:0031175	neuron projection development	3.3e-13	3.8e-10	18.1677	117	[Ank2, Appl, Arpc1, CG11155, CG34362, CG4061, CG42732, CG45057, CG5642, CG5819, CG9098, CG9372, CHORD, CdGAPr, Cdc42, Con, DAAM, DIP-gamma, Dg, Dscam1, E(spl)mbeta-HLH, Egfr, Eip71CD, Ephrin, Ets21C, Fas1, Fas2, Hand, Hsc70-4, Imp, Irk2, Kr, Lim3, LpR2, MED4, Mical, Moe, Mp, NetA, Patronin, Psn, Ptx1, RpA-70, Sh, Sidpn, Sin1, Six4, Sos, Sox14, Src64B, TBPH, Ten-m, Tm1, Toll-6, Unc-76, Vps39, aay,…
2	GO:0032989	cellular component morphogenesis	3.5e-13	4e-10	16.318	156	[Actn, Ank2, Appl, Arpc1, Bsg, CASK, CG11155, CG15666, CG34362, CG41099, CG42674, CG42732, CG45057, CG5642, CG5819, CG7028, CG9098, CG9372, Cad99C, CdGAPr, Cdc42, Cep135, DAAM, DIP-gamma, Dg, Drak, Dscam1, E(spl)mbeta-HLH, Egfr, Eip71CD, Ephrin, Ets21C, Fas1, Fas2, Fs(2)Ket, Gprk2, Hand, Hop, Hsc70-4, Hsc70-5, Irk2, Kap3, Klc, Kr, LanB1, Lim3, LpR2, MED4, Mical, Mob2, Moe, Mp, Mp20, NetA, Oseg2, …
2	GO:0035107	appendage morphogenesis	4.8e-13	5.4e-10	20.316	90	[Axn, CG42674, CG42684, CG43427, CG43658, CG5966, Calr, Cct1, Cdc42, Dg, Dr, Drak, E(spl)mbeta-HLH, Egfr, GLS, Gprk2, Hop, Hs6st, Inx7, Lim1, Lsd-2, NFAT, NetA, Nost, Papss, RasGAP1, Sh, Smr, Sos, Stat92E, TfAP-2, Ubx, Usp8, ab, al, ara, bib, bowl, by, cg, chinmo, ci, ck, d, dgo, dl, dpy, dve, e(y)3, ed, en, f, flw, ft, ftz-f1, h, hh, hop, jing, l(3)neo38, magu, mew, mtd, mthl1, mys, neur, nub, o…
2	GO:0000902	cell morphogenesis	6e-13	6.8e-10	16.7849	142	[Ank2, Appl, Arpc1, Bsg, CASK, CG11155, CG15666, CG34362, CG41099, CG42674, CG42732, CG45057, CG5642, CG5819, CG7028, CG9098, CG9372, CdGAPr, Cdc42, Cep135, DAAM, DIP-gamma, Dg, Drak, Dscam1, E(spl)mbeta-HLH, Egfr, Eip71CD, Ephrin, Ets21C, Fas1, Fas2, Fs(2)Ket, Gprk2, Hand, Hop, Hsc70-4, Irk2, Kap3, Kr, LanB1, Lim3, LpR2, MED4, Mical, Mob2, Moe, Mp, Mp20, NetA, Oseg2, Patj, Psn, Ptx1, RpA-70, Sh,…
2	GO:0030154	cell differentiation	9.2e-13	1e-09	13.1623	313	[Aac11, Actn, Adk2, Ank2, Antp, Appl, ArfGAP3, Arl2, Arpc1, Atg13, Atg4a, Atg5, Axn, B-H1, BI-1, Bsg, CASK, CG10126, CG10903, CG11155, CG12484, CG13321, CG13623, CG13900, CG14544, CG1671, CG17683, CG2972, CG34109, CG34362, CG4061, CG41099, CG42383, CG42732, CG45049, CG45057, CG4593, CG4733, CG5160, CG5642, CG5819, CG7028, CG7033, CG7339, CG7470, CG7920, CG8142, CG9098, CG9372, CG9849, CHORD, CSN6…
2	GO:1901576	organic substance biosynthetic process	1.4e-12	1.5e-09	13.1106	314	[AGBE, ATPsyndelta, Aats-arg, Aats-ile, Aats-leu, Aats-tyr, AcCoAS, Actn, AdSL, Adk2, Antp, Atg4a, Atg5, B-H1, BHD, CG10077, CG10184, CG10262, CG10344, CG11190, CG1129, CG13090, CG1407, CG15661, CG1673, CG17486, CG1750, CG18012, CG1969, CG2982, CG30438, CG31183, CG31957, CG33156, CG33671, CG3434, CG3714, CG42514, CG4300, CG43373, CG4406, CG4433, CG4447, CG45068, CG4849, CG5287, CG5642, CG5705, CG…
2	GO:0000904	cell morphogenesis involved in differentiation	3.4e-12	3.9e-09	18.2444	106	[Ank2, Arpc1, Bsg, CG34362, CG41099, CG5819, CdGAPr, Cdc42, DAAM, DIP-gamma, Dg, Dscam1, E(spl)mbeta-HLH, Egfr, Ephrin, Ets21C, Fas1, Fas2, Gprk2, Hand, Hop, Hsc70-4, Kr, LanB1, Lim3, MED4, Mical, Moe, Mp, NetA, Patj, Ptx1, Sh, Sidpn, Sin1, Sos, Sox14, Src64B, Stat92E, Ten-m, Tm1, Toll-6, Unc-76, Vps25, aay, ab, ago, aop, ara, beat-Ia, br, btl, bur, capt, ci, ck, conv, d, dl, dnt, dom, dpn, dpr11…
2	GO:0030030	cell projection organization	4.1e-12	4.6e-09	16.8153	132	[Ank2, Appl, Arpc1, CG11155, CG15666, CG34362, CG4061, CG42732, CG45057, CG5642, CG5819, CG9098, CG9372, CHORD, Cad99C, CdGAPr, Cdc42, Cep135, Con, DAAM, DIP-gamma, Dg, Dscam1, E(spl)mbeta-HLH, Egfr, Eip71CD, Ephrin, Ets21C, Fas1, Fas2, Hand, Hsc70-4, Imp, Irk2, Kap3, Kr, Lim3, LpR2, MED4, Mical, Moe, Mp, Myo10A, Myo61F, NetA, Nost, Oseg2, Patronin, PsGEF, Psn, Ptx1, RpA-70, Sh, Sidpn, Sin1, Six4…
2	GO:0048869	cellular developmental process	5e-12	5.6e-09	12.9123	321	[Aac11, Actn, Adk2, Ank2, Antp, Appl, ArfGAP3, Arl2, Arpc1, Atg13, Atg4a, Atg5, Axn, B-H1, BI-1, Bsg, CASK, CG10126, CG10903, CG11155, CG12484, CG13321, CG13623, CG13900, CG14544, CG15666, CG1671, CG17683, CG2972, CG34109, CG34362, CG4061, CG41099, CG42383, CG42674, CG42732, CG45049, CG45057, CG4593, CG4733, CG5160, CG5642, CG5819, CG7028, CG7033, CG7339, CG7470, CG7920, CG8142, CG9098, CG9372, C…
2	GO:0048812	neuron projection morphogenesis	9.2e-12	1e-08	17.7419	110	[Ank2, Appl, Arpc1, CG11155, CG34362, CG42732, CG45057, CG5642, CG5819, CG9098, CG9372, CdGAPr, Cdc42, DAAM, DIP-gamma, Dg, Dscam1, E(spl)mbeta-HLH, Egfr, Eip71CD, Ephrin, Ets21C, Fas1, Fas2, Hand, Hsc70-4, Irk2, Kr, Lim3, LpR2, MED4, Mical, Moe, Mp, NetA, Psn, Ptx1, RpA-70, Sh, Sidpn, Sin1, Six4, Sos, Sox14, Src64B, TBPH, Ten-m, Tm1, Toll-6, Unc-76, Vps39, aay, ab, ago, aop, ara, beat-Ia, br, bt…
2	GO:0042330	taxis	2.2e-11	2.4e-08	20.3704	77	[Aats-tyr, Ace, CdGAPr, Cdc42, Clic, Con, DAAM, DIP-gamma, Ddc, Dg, Dscam1, Egfr, Ephrin, Fas1, Fas2, Gycalpha99B, Hsc70-4, Kr, Lim3, M6, Mical, Moe, Mp, NetA, Sidpn, Sos, Src64B, Ten-m, Toll-6, Unc-76, aay, ab, ago, beat-Ia, br, bur, capt, ck, conv, d, dlg1, dnt, dom, dpr11, dysc, en, enok, erm, eya, gcm, gogo, grn, hh, hts, iav, jing, meigo, mew, mid, msps, mys, otk, ple, ptc, santa-maria, sas,…
2	GO:0007476	imaginal disc-derived wing morphogenesis	3.8e-11	4.3e-08	20.2128	76	[Axn, CG42684, CG43427, CG5966, Calr, Cct1, Cdc42, Dg, Dr, Drak, E(spl)mbeta-HLH, Egfr, GLS, Gprk2, Hop, Hs6st, Inx7, Lsd-2, NFAT, NetA, Nost, Papss, RasGAP1, Sh, Smr, Stat92E, Usp8, ab, ara, bib, by, cg, chinmo, ci, ck, d, dgo, dl, dpy, dve, ed, en, f, flw, ft, h, hh, hop, jing, l(3)neo38, magu, mew, mtd, mthl1, mys, neur, p38b, pigeon, pio, pnt, pot, ptc, pygo, qua, salm, sax, sbb, scrib, shot,…
2	GO:0061564	axon development	4.6e-11	5.2e-08	20.3252	75	[Ank2, Arpc1, CG4061, CG5819, CdGAPr, Cdc42, Con, DAAM, DIP-gamma, Dg, Dscam1, Egfr, Ephrin, Fas1, Fas2, Hsc70-4, Imp, Kr, Lim3, Mical, Moe, Mp, NetA, Sh, Sidpn, Sos, Src64B, Ten-m, Toll-6, Unc-76, aay, ab, ago, beat-Ia, btl, bur, capt, ck, conv, d, dnt, dpr11, dysc, en, enok, erm, eya, futsch, gcm, gogo, grn, hh, hts, jing, meigo, mew, mid, msps, mys, nudE, otk, p130CAS, ptc, sas, sbb, shot, sic…
2	GO:0007424	open tracheal system development	9.1e-11	1e-07	22.8916	57	[Cad96Cb, Cctgamma, Cdc42, Cdk4, DAAM, Egfr, Fas2, Hop, Hs6st, Moe, RasGAP1, Rbcn-3B, Sos, Src64B, Stat92E, Ubx, Vha100-1, ago, aop, btl, btsz, ci, conv, crim, dl, dpy, ed, en, ft, h, hh, hop, jing, knk, knrl, kug, kune, mew, mys, nrv2, pck, pigeon, pio, ple, pnt, ptc, salm, shi, shot, sinu, sli, stan, trh, uif, vari, vvl, wal]
2	GO:0007472	wing disc morphogenesis	1.3e-10	1.4e-07	19.7403	76	[Axn, CG42684, CG43427, CG5966, Calr, Cct1, Cdc42, Dg, Dr, Drak, E(spl)mbeta-HLH, Egfr, GLS, Gprk2, Hop, Hs6st, Inx7, Lsd-2, NFAT, NetA, Nost, Papss, RasGAP1, Sh, Smr, Stat92E, Usp8, ab, ara, bib, by, cg, chinmo, ci, ck, d, dgo, dl, dpy, dve, ed, en, f, flw, ft, h, hh, hop, jing, l(3)neo38, magu, mew, mtd, mthl1, mys, neur, p38b, pigeon, pio, pnt, pot, ptc, pygo, qua, salm, sax, sbb, scrib, shot,…
2	GO:0006935	chemotaxis	1.4e-10	1.6e-07	20.9524	66	[Aats-tyr, CdGAPr, Cdc42, Con, DAAM, DIP-gamma, Dg, Dscam1, Egfr, Ephrin, Fas1, Fas2, Hsc70-4, Kr, Lim3, Mical, Moe, Mp, NetA, Sidpn, Sos, Src64B, Ten-m, Toll-6, Unc-76, aay, ab, ago, beat-Ia, bur, capt, ck, conv, d, dnt, dom, dpr11, dysc, en, enok, erm, eya, gcm, gogo, grn, hh, hts, jing, meigo, mew, mid, msps, mys, otk, ptc, sas, sbb, shot, sim, sli, stan, trol, tup, tutl, unc-5, vvl]
2	GO:0048858	cell projection morphogenesis	1.6e-10	1.8e-07	16.6909	115	[Ank2, Appl, Arpc1, CG11155, CG15666, CG34362, CG42732, CG45057, CG5642, CG5819, CG9098, CG9372, CdGAPr, Cdc42, Cep135, DAAM, DIP-gamma, Dg, Dscam1, E(spl)mbeta-HLH, Egfr, Eip71CD, Ephrin, Ets21C, Fas1, Fas2, Hand, Hsc70-4, Irk2, Kap3, Kr, Lim3, LpR2, MED4, Mical, Moe, Mp, NetA, Oseg2, Psn, Ptx1, RpA-70, Sh, Sidpn, Sin1, Six4, Sos, Sox14, Src64B, TBPH, Ten-m, Tm1, Toll-6, Unc-76, Vps39, aay, ab, …
2	GO:0032990	cell part morphogenesis	2e-10	2.2e-07	16.6189	116	[Ank2, Appl, Arpc1, CG11155, CG15666, CG34362, CG42732, CG45057, CG5642, CG5819, CG9098, CG9372, CdGAPr, Cdc42, Cep135, DAAM, DIP-gamma, Dg, Dscam1, E(spl)mbeta-HLH, Egfr, Eip71CD, Ephrin, Ets21C, Fas1, Fas2, Hand, Hsc70-4, Hsc70-5, Irk2, Kap3, Kr, Lim3, LpR2, MED4, Mical, Moe, Mp, NetA, Oseg2, Psn, Ptx1, RpA-70, Sh, Sidpn, Sin1, Six4, Sos, Sox14, Src64B, TBPH, Ten-m, Tm1, Toll-6, Unc-76, Vps39, …
2	GO:0048667	cell morphogenesis involved in neuron differentiation	3.1e-10	3.4e-07	17.7239	95	[Ank2, Arpc1, Bsg, CG34362, CG5819, CdGAPr, Cdc42, DAAM, DIP-gamma, Dg, Dscam1, E(spl)mbeta-HLH, Egfr, Ephrin, Ets21C, Fas1, Fas2, Hand, Hsc70-4, Kr, Lim3, MED4, Mical, Moe, Mp, NetA, Patj, Ptx1, Sh, Sidpn, Sin1, Sos, Sox14, Src64B, Ten-m, Tm1, Toll-6, Unc-76, aay, ab, ago, aop, ara, beat-Ia, br, btl, bur, capt, ci, ck, conv, d, dnt, dom, dpn, dpr11, dysc, en, enok, erm, eya, ftz-f1, futsch, gcm,…
2	GO:0007409	axonogenesis	3.4e-10	3.8e-07	19.888	71	[Ank2, Arpc1, CG5819, CdGAPr, Cdc42, DAAM, DIP-gamma, Dg, Dscam1, Egfr, Ephrin, Fas1, Fas2, Hsc70-4, Kr, Lim3, Mical, Moe, Mp, NetA, Sh, Sidpn, Sos, Src64B, Ten-m, Toll-6, Unc-76, aay, ab, ago, beat-Ia, btl, bur, capt, ck, conv, d, dnt, dpr11, dysc, en, enok, erm, eya, futsch, gcm, gogo, grn, hh, hts, jing, meigo, mew, mid, msps, mys, nudE, otk, ptc, sas, sbb, shot, sick, sim, sli, stan, trol, tu…
2	GO:0007411	axon guidance	4.9e-10	5.5e-07	21.0884	62	[CdGAPr, Cdc42, DAAM, DIP-gamma, Dg, Dscam1, Egfr, Ephrin, Fas1, Fas2, Hsc70-4, Kr, Lim3, Mical, Moe, Mp, NetA, Sidpn, Sos, Src64B, Ten-m, Toll-6, Unc-76, aay, ab, ago, beat-Ia, bur, capt, ck, conv, d, dnt, dpr11, dysc, en, enok, erm, eya, gcm, gogo, grn, hts, jing, meigo, mew, mid, msps, mys, otk, ptc, sas, sbb, shot, sim, sli, stan, trol, tup, tutl, unc-5, vvl]
2	GO:0006928	movement of cell or subcellular component	5.3e-10	5.9e-07	16.4286	115	[Aats-tyr, Arp10, CAP, CASK, CdGAPr, Cdc42, DAAM, DCTN2-p50, DCTN5-p25, DCTN6-p27, DCX-EMAP, DIP-gamma, Dg, Dhc16F, Dhc93AB, Dhc98D, Dscam1, Egfr, Ephrin, Fas1, Fas2, Gprk2, Hop, Hsc70-4, Kap3, Klc, Klp98A, Kr, LanB1, Lim3, Lsd-2, Mical, Moe, Mp, NetA, Oseg2, Ostgamma, Sec8, Sidpn, Sos, Src64B, Stat92E, Ten-m, Toll-6, Ubx, Unc-76, aay, ab, abd-A, ago, aop, beat-Ia, btl, bur, byn, capt, ci, ck, co…
2	GO:0097485	neuron projection guidance	5.3e-10	5.9e-07	20.7921	63	[CdGAPr, Cdc42, DAAM, DIP-gamma, Dg, Dscam1, Egfr, Ephrin, Fas1, Fas2, Hsc70-4, Kr, Lim3, Mical, Moe, Mp, NetA, Sidpn, Sos, Src64B, Ten-m, Toll-6, Unc-76, aay, ab, ago, beat-Ia, bur, capt, ck, conv, d, dnt, dom, dpr11, dysc, en, enok, erm, eya, gcm, gogo, grn, hts, jing, meigo, mew, mid, msps, mys, otk, ptc, sas, sbb, shot, sim, sli, stan, trol, tup, tutl, unc-5, vvl]
2	GO:0003002	regionalization	6.5e-10	7.2e-07	17.7388	91	[Antp, AnxB9, Axn, B-H1, Cad99C, Cdk4, CrebA, Dg, Doa, Dr, E(spl)mbeta-HLH, Egfr, Fbxl7, Gprk2, Hop, Kr, Lim1, Moe, NetA, Notum, Psn, RasGAP1, Sh, Sos, Stat92E, Syx1A, TfAP-2, Tm1, Ubx, Vps25, abd-A, ara, aub, boss, bowl, calypso, capt, capu, ci, ck, croc, d, dl, dlg1, dom, dpy, drpr, dve, en, f, faf, flw, ft, ftz-f1, gcm, glo, gsb-n, h, hh, hop, jing, knk, l(2)gl, mew, mid, msps, neur, odd, opa,…
2	GO:0060541	respiratory system development	6.7e-10	7.5e-07	21.8391	57	[Cad96Cb, Cctgamma, Cdc42, Cdk4, DAAM, Egfr, Fas2, Hop, Hs6st, Moe, RasGAP1, Rbcn-3B, Sos, Src64B, Stat92E, Ubx, Vha100-1, ago, aop, btl, btsz, ci, conv, crim, dl, dpy, ed, en, ft, h, hh, hop, jing, knk, knrl, kug, kune, mew, mys, nrv2, pck, pigeon, pio, ple, pnt, ptc, salm, shi, shot, sinu, sli, stan, trh, uif, vari, vvl, wal]
2	GO:0048608	reproductive structure development	7.5e-10	8.3e-07	33.3333	28	[Dr, Egfr, Fas2, LanB1, Myo61F, PI31, Six4, TfAP-2, Vps25, abd-A, aop, bab2, br, dve, en, eya, hh, htl, hyd, inaC, mid, mys, otk, ptc, salm, sli, tnc, wb]
2	GO:0061458	reproductive system development	7.5e-10	8.3e-07	33.3333	28	[Dr, Egfr, Fas2, LanB1, Myo61F, PI31, Six4, TfAP-2, Vps25, abd-A, aop, bab2, br, dve, en, eya, hh, htl, hyd, inaC, mid, mys, otk, ptc, salm, sli, tnc, wb]
2	GO:0045165	cell fate commitment	2.8e-09	3.2e-06	17.2676	91	[Antp, ArfGAP3, Arl2, CASK, CG12484, CG13623, CG14544, CG4733, CG8142, CG9849, CSN6, CSN7, Cdc42, Cep135, Doc1, Dr, E(spl)mbeta-HLH, Egfr, Galphai, Hmgs, Kr, Mondo, Patj, Psn, Ptpa, SP1029, Sos, Stat92E, Ubx, Wnt10, ab, abd-A, aop, ara, bib, boss, bowl, br, btl, byn, dl, dlg1, dnt, dpy, ed, en, eya, gcm, grn, gro, h, ham, hh, hpo, htl, hts, klg, knrl, l(2)gl, mid, msps, neur, nrm, nub, nudE, pico…
2	GO:0009059	macromolecule biosynthetic process	3e-09	3.3e-06	13.0272	244	[AGBE, Aats-arg, Aats-ile, Aats-leu, Aats-tyr, Antp, Atg4a, Atg5, B-H1, BHD, CG10077, CG10262, CG10344, CG11190, CG1407, CG1750, CG18012, CG2982, CG30438, CG31957, CG4406, CG4433, CG4447, CG45068, CG4849, CG5287, CG5642, CG5705, CG6765, CG6907, CG7048, CG7339, CG7368, CG7686, CG7840, CG8036, CG8142, CG9220, CG9870, Calr, Cbp80, CrebA, CycG, DNApol-alpha60, DNApol-alpha73, Dg, Doc1, Dr, E(spl)mbet…
2	GO:0048565	digestive tract development	3.1e-09	3.5e-06	26.6667	36	[Antp, Egfr, Gp93, Hop, IA-2, Kr, Myo61F, Sox21a, Stat92E, Ubx, abd-A, bowl, byn, ck, d, dib, dve, grn, hh, hop, kug, mew, mys, odd, opa, pnr, pnt, rg, sli, srp, tnc, trh, twi, vnd, wal, wb]
2	GO:0055123	digestive system development	3.1e-09	3.5e-06	26.6667	36	[Antp, Egfr, Gp93, Hop, IA-2, Kr, Myo61F, Sox21a, Stat92E, Ubx, abd-A, bowl, byn, ck, d, dib, dve, grn, hh, hop, kug, mew, mys, odd, opa, pnr, pnt, rg, sli, srp, tnc, trh, twi, vnd, wal, wb]
2	GO:0034645	cellular macromolecule biosynthetic process	4.4e-09	4.9e-06	13.0059	241	[AGBE, Aats-arg, Aats-ile, Aats-leu, Aats-tyr, Antp, Atg4a, Atg5, B-H1, BHD, CG10077, CG10262, CG10344, CG11190, CG1407, CG1750, CG18012, CG2982, CG30438, CG31957, CG4406, CG4433, CG4447, CG45068, CG4849, CG5287, CG5642, CG5705, CG6765, CG6907, CG7048, CG7339, CG7368, CG7686, CG7840, CG8036, CG8142, CG9220, CG9870, Calr, Cbp80, CrebA, CycG, DNApol-alpha60, DNApol-alpha73, Dg, Doc1, Dr, E(spl)mbet…
2	GO:0007423	sensory organ development	4.8e-09	5.3e-06	17.2816	89	[ArfGAP3, Arpc1, B-H1, CG2767, CG42383, CHORD, Cct1, DNApol-alpha60, Diap2, Doa, E(spl)mbeta-HLH, Eb1, Egfr, Egm, Fas2, Hop, Hs6st, Kr, Lim1, M6, Mcm10, Mob2, Moe, Nf-YB, Nhe2, RasGAP1, Rip11, RpL13A, Sam-S, Sos, Stat92E, Ten-m, Vha100-1, X11L, a, ab, al, aop, ara, beat-Ia, boss, br, capt, ci, ck, d, dgo, dl, dysc, ed, eya, f, faf, ft, futsch, h, hh, hop, hpo, hyd, jv, kibra, klg, l(2)gl, mask, n…
2	GO:0007389	pattern specification process	5.5e-09	6.1e-06	16.9708	93	[Antp, AnxB9, Axn, B-H1, Cad99C, Cdk4, CrebA, Dg, Doa, Dr, E(spl)mbeta-HLH, Egfr, Fbxl7, Gprk2, Hop, Kr, Lim1, Moe, Myo61F, NetA, Notum, Psn, RasGAP1, Sh, Sos, Stat92E, Syx1A, TfAP-2, Tm1, Ubx, Vps25, abd-A, ara, aub, boss, bowl, calypso, capt, capu, ci, ck, croc, d, dl, dlg1, dom, dpy, drpr, dve, en, f, faf, flw, ft, ftz-f1, gcm, glo, gsb-n, h, hh, hop, jing, knk, l(2)gl, mew, mid, msps, neur, n…
2	GO:0007350	blastoderm segmentation	6.9e-09	7.6e-06	21.3992	52	[Antp, Cdk4, Dg, Doa, Egfr, Hop, Kr, Moe, RasGAP1, Sos, Stat92E, Syx1A, Tm1, Ubx, Vps25, aub, bowl, calypso, capu, ci, ck, croc, d, dl, dlg1, en, ftz-f1, gcm, glo, gsb-n, h, hh, hop, jing, knk, l(2)gl, msps, odd, opa, pnr, pnt, ptc, pygo, rasp, sax, scrib, sgg, sob, stan, tsg, tup, ush]
2	GO:0035282	segmentation	1.7e-08	1.9e-05	20	57	[Antp, Cdk4, Dg, Doa, Egfr, Hop, Kr, Moe, RasGAP1, Sos, Stat92E, Syx1A, TfAP-2, Tm1, Ubx, Vps25, aub, bowl, calypso, capu, ci, ck, croc, d, dl, dlg1, dve, en, ftz-f1, gcm, glo, gsb-n, h, hh, hop, jing, knk, l(2)gl, msps, odd, opa, pnr, pnt, ptc, pygo, rasp, sax, scrib, sgg, skd, sob, stan, tsg, tup, ush, vnd, vvl]
2	GO:0009790	embryo development	2.3e-08	2.6e-05	16.2479	97	[5-HT2A, Antp, Arpc1, CG41099, Cdc42, Cdk4, Dg, Doa, Doc1, Eb1, Egfr, Gprk2, Hand, Hmgs, Hop, Hsc70-4, Kr, LanB1, MCPH1, Moe, Myo10A, Patj, Prosalpha6, RasGAP1, Sos, Src64B, Stat92E, Syx1A, Tlk, Tm1, Ubx, Vps25, Xpd, abd-A, aop, aub, bowl, btsz, byn, calypso, capu, ci, ck, croc, d, dib, dl, dlg1, ed, en, faf, ftz-f1, gcm, glo, gsb-n, h, hh, hop, htl, jing, knk, l(2)gl, luna, mid, msps, mthl1, mys…
2	GO:0050793	regulation of developmental process	2.3e-08	2.6e-05	15.3642	116	[Actn, Ank2, Arpc1, Atg13, CASK, CG34362, CG4061, CG42674, CG7006, CG7028, CHORD, Cdc42, DAAM, Ddc, Dr, Drak, Dscam1, Eb1, Egfr, Fas2, Fbxl7, Fdx1, Fs(2)Ket, Fsn, Hop, Hs6st, Imp, Kr, MED4, Mcm10, Mical, Mob2, Moe, Mp20, Mul1, NetA, Nf-YB, Nf1, Pax, Ptpa, RasGAP1, RpL35A, Snx16, Sod2, Sos, Sox14, Sox21a, Src64B, Stat92E, Synd, Syx1A, TBPH, Ten-m, Tlk, Tsr1, Ubx, Xpd, abd-A, ago, aop, aub, br, btl…
2	GO:0007507	heart development	7e-08	7.8e-05	26.0504	31	[Antp, Axn, CG3226, Doc1, Fit1, Hand, LanB1, Sod2, Ubx, abd-A, ci, dl, grn, hh, htl, mid, mys, nrv2, p38b, pnr, pnt, pont, rg, sgg, sinu, sli, srp, tmod, tup, twi, ush]
2	GO:0072359	circulatory system development	8.7e-08	9.5e-05	25.8333	31	[Antp, Axn, CG3226, Doc1, Fit1, Hand, LanB1, Sod2, Ubx, abd-A, ci, dl, grn, hh, htl, mid, mys, nrv2, p38b, pnr, pnt, pont, rg, sgg, sinu, sli, srp, tmod, tup, twi, ush]
2	GO:0009880	embryonic pattern specification	9.2e-08	0.0001	20	52	[Antp, Cdk4, Dg, Doa, Egfr, Hop, Kr, Moe, RasGAP1, Sos, Stat92E, Syx1A, Tm1, Ubx, Vps25, aub, bowl, calypso, capu, ci, ck, croc, d, dl, dlg1, en, ftz-f1, gcm, glo, gsb-n, h, hh, hop, jing, knk, l(2)gl, msps, odd, opa, pnr, pnt, ptc, pygo, rasp, sax, scrib, sgg, sob, stan, tsg, tup, ush]
2	GO:0044271	cellular nitrogen compound biosynthetic process	1e-07	0.00011	12.6271	236	[ATPsyndelta, Aats-arg, Aats-ile, Aats-leu, Aats-tyr, AdSL, Adk2, Antp, B-H1, BHD, CG10077, CG1129, CG1750, CG1969, CG2982, CG31183, CG31957, CG33156, CG3434, CG3714, CG42514, CG4300, CG43373, CG4447, CG4849, CG5642, CG5705, CG6765, CG6907, CG7048, CG7339, CG7368, CG8036, Calr, Cbp80, CrebA, CycG, DNApol-alpha60, DNApol-alpha73, Ddc, Dg, Dh44-R2, Diap2, Doc1, Dr, E(spl)mbeta-HLH, Elf, Ets21C, Fox…
2	GO:0007455	eye-antennal disc morphogenesis	1.4e-07	0.00015	38.6364	17	[Axn, B-H1, Egfr, Hop, Sh, Stat92E, al, bab2, ck, dl, eya, f, hop, hyd, opa, pnt, ptc]
2	GO:0007548	sex differentiation	1.4e-07	0.00015	26.9231	28	[Doa, Dr, Egfr, Fas2, LanB1, Myo61F, PI31, Six4, TfAP-2, Vps25, abd-A, aop, bab2, br, en, eya, hh, htl, hyd, inaC, mid, mys, otk, ptc, salm, sli, tnc, wb]
2	GO:0050794	regulation of cellular process	2.9e-07	0.00032	11.2899	414	[5-HT2A, Aac11, Aats-ile, Aats-leu, Aats-tyr, Alg-2, Ank2, Antp, Appl, ArfGAP1, Arl2, Arpc1, Atg13, Atg4a, Axn, B-H1, BHD, BI-1, CASK, CG10077, CG10262, CG10339, CG10737, CG11007, CG11155, CG13375, CG15814, CG1657, CG16721, CG17739, CG1909, CG2926, CG2982, CG31183, CG31559, CG3209, CG33639, CG34362, CG3719, CG4041, CG4061, CG4096, CG42450, CG42674, CG42684, CG42795, CG43102, CG43163, CG43373, CG4…
2	GO:0045595	regulation of cell differentiation	3.1e-07	0.00034	17.7966	63	[Arpc1, Atg13, CG34362, CG4061, CHORD, Cdc42, DAAM, Dr, Dscam1, Egfr, Fas2, Hop, Imp, MED4, Mcm10, Mical, Mp20, NetA, Nf-YB, Pax, Ptpa, RasGAP1, Sox14, Sox21a, Stat92E, Syx1A, TBPH, Ubx, ago, aop, aub, btl, ci, dl, dlg1, dpn, dpy, ed, enok, erm, eya, gcm, ham, hop, hpo, kibra, l(2)gl, lid, mdy, mid, neur, nudE, pnt, salm, sgg, shot, sli, srp, stan, tutl, tws, ush, vvl]
2	GO:1901566	organonitrogen compound biosynthetic process	3.7e-07	0.0004	14.6497	115	[ATPsyndelta, Aats-arg, Aats-ile, Aats-leu, Aats-tyr, AdSL, Adk2, CG10184, CG13090, CG1673, CG17486, CG1750, CG30438, CG31183, CG31957, CG33156, CG3434, CG3714, CG42514, CG4300, CG43373, CG4447, CG4849, CG5642, CG5705, CG6746, CG7033, CG7470, CG8005, CG9220, Cbp80, Cct1, Ddc, Dg, Dh44-R2, Diap2, Elf, GABA-B-R2, GLS, Gclm, Gnmt, Gprk2, Gycalpha99B, Hn, Nf1, Nmdmc, Oat, Oct-TyrR, Odc1, Papss, Pex3,…
2	GO:0001654	eye development	3.9e-07	0.00042	17.1642	69	[ArfGAP3, Arpc1, B-H1, CG42383, CHORD, Cct1, DNApol-alpha60, Doa, E(spl)mbeta-HLH, Egfr, Egm, Fas2, Hop, Kr, Lim1, M6, Mcm10, Mob2, Moe, Nf-YB, Nhe2, RasGAP1, Rip11, Sos, Stat92E, Ten-m, Vha100-1, X11L, a, aop, ara, beat-Ia, boss, br, capt, ci, d, dgo, dl, dysc, eya, faf, ft, futsch, h, hh, hop, hpo, hyd, kibra, klg, l(2)gl, mask, neur, pelo, pnt, ptc, rg, rumi, salm, sax, scrib, shi, skd, stan, …
2	GO:0006810	transport	4.5e-07	0.00049	12.3123	246	[ATPsyndelta, Ank2, AnxB9, Apoltp, Arl2, Arpc1, Atg4a, Atg5, Axn, Best1, Best2, CASK, CG10011, CG10019, CG10026, CG10413, CG11069, CG11155, CG11576, CG11665, CG11779, CG12061, CG12531, CG12782, CG13646, CG13887, CG13907, CG14043, CG1628, CG1657, CG16791, CG17352, CG30345, CG31100, CG3168, CG32113, CG33635, CG3860, CG4041, CG41099, CG42321, CG42514, CG42732, CG42795, CG43066, CG4324, CG43693, CG47…
2	GO:0007365	periodic partitioning	5.9e-07	0.00064	33.9623	18	[Egfr, Hop, bowl, ci, en, ftz-f1, gsb-n, h, hh, hop, odd, opa, ptc, pygo, rasp, sgg, sob, stan]
2	GO:0007447	imaginal disc pattern formation	7.5e-07	0.00082	25	28	[AnxB9, Axn, B-H1, Cad99C, Dr, Egfr, Fbxl7, Lim1, Notum, Psn, abd-A, capt, ci, dl, dom, drpr, en, ft, h, hh, jing, mid, pnt, ptc, sax, sbb, skd, tws]
2	GO:0090066	regulation of anatomical structure size	8.9e-07	0.00097	19.6581	46	[AnxB9, Arpc1, Best1, CG7686, CG7777, CHORD, Cad99C, Cdc42, DAAM, Egfr, Fas2, Mondo, Pex11, PsGEF, Rack1, Rbf, SMSr, Src64B, Syx5, ab, bib, btl, btsz, capu, ci, conv, crim, dpy, ft, h, knk, knrl, kune, magu, nrv2, p38b, pck, pico, qua, shot, sinu, slow, stan, tmod, tnc, vari]
2	GO:0001709	cell fate determination	1e-06	0.001	21.6867	36	[CG9849, Dr, E(spl)mbeta-HLH, Egfr, Galphai, Kr, Mondo, Ptpa, Stat92E, Ubx, abd-A, aop, byn, dlg1, en, gcm, h, htl, hts, knrl, l(2)gl, mid, neur, nub, nudE, pnr, rg, salm, shot, srp, trh, tup, twi, ush, vnd, vvl]
2	GO:0035214	eye-antennal disc development	9.6e-07	0.001	29.5775	21	[Axn, B-H1, Egfr, Hop, Mcm10, Sh, Stat92E, al, bab2, ck, dl, eya, f, hop, hyd, opa, pnt, ptc, pygo, salm, toy]
2	GO:0048583	regulation of response to stimulus	1e-06	0.001	13.9094	132	[Aats-tyr, Alg-2, ArfGAP1, Arpc1, Axn, BI-1, CG1657, CG4061, CG4096, CG42674, CG42684, CG43102, CG43658, CG4849, CG5044, CG5937, CG9098, CYLD, Caf1-105, Cdc42, CycG, Dg, Diap2, Doa, Egfr, Egm, Fas2, Fbxl7, GILT1, Gprk2, Hop, Hs6st, Imp, Irk2, JHDM2, LanB1, MKP-4, Mondo, Mp, NFAT, NetA, Nf-YB, Nf1, Notum, Nxt1, Oct-TyrR, PVRAP, PsGEF, Psn, RasGAP1, Rbcn-3B, Rgl, Sesn, Smr, Snx16, Sos, Spt6, Stat92…
2	GO:0006357	regulation of transcription from RNA polymerase II promoter	1e-06	0.0011	14.9547	99	[Antp, B-H1, CG6765, CG6907, CG7368, Calr, CrebA, Doc1, E(spl)mbeta-HLH, Ets21C, FoxP, Gsc, HP1b, Hand, Hnf4, Hr96, Kr, MED4, Mat1, Mondo, NELF-B, NetA, Ptx1, RasGAP1, Rbf, Rbp1-like, Rpb4, Rpt3, Smr, Snx16, Sos, Sox14, Spt6, Stat92E, Taf8, TfAP-2, Tfb4, Ubx, ab, abd-A, aop, ara, bab2, bip2, bowl, br, byn, chinmo, ci, ck, croc, d, dl, dlg1, dpn, dpy, dve, en, erm, eya, fd64A, ftz-f1, gcm, grn, gr…
2	GO:0008406	gonad development	1.1e-06	0.0012	32.7273	18	[Egfr, LanB1, PI31, Six4, abd-A, aop, bab2, en, eya, hh, htl, hyd, inaC, mid, ptc, salm, sli, wb]
2	GO:0010467	gene expression	1.1e-06	0.0012	12.1083	255	[Aats-arg, Aats-ile, Aats-leu, Aats-tyr, Antp, Atg4a, B-H1, BHD, BI-1, CG10077, CG10189, CG10907, CG13090, CG13623, CG13900, CG14544, CG15747, CG1671, CG17265, CG1750, CG2926, CG2972, CG2982, CG3045, CG3107, CG31550, CG31957, CG32281, CG3434, CG34362, CG4061, CG4447, CG4849, CG5642, CG5705, CG6765, CG6907, CG7028, CG7048, CG7185, CG7339, CG7368, CG7686, CG7791, CG7849, CG8036, CG9323, Calr, Cbp80…
2	GO:0045137	development of primary sexual characteristics	1.1e-06	0.0012	32.7273	18	[Egfr, LanB1, PI31, Six4, abd-A, aop, bab2, en, eya, hh, htl, hyd, inaC, mid, ptc, salm, sli, wb]
2	GO:0048519	negative regulation of biological process	1.1e-06	0.0012	12.9956	177	[Aac11, Ank2, Appl, Arpc1, Axn, B-H1, BHD, BI-1, CG17265, CG17739, CG2982, CG4061, CG4096, CG42684, CG5044, CG8036, CG9135, CSN6, CSN7, Cbp80, Cep135, CycG, Dg, Diap2, Doa, Dr, Drep2, E(spl)mbeta-HLH, Egfr, Egm, Fas2, Fbxl7, Fsn, GABA-B-R2, Gprk2, Gsc, HP1b, Hand, Hsc70-4, Imp, Irk2, JHDM2, Kr, Ktl, Lim1, Lsd-2, MED4, MKP-4, MRG15, Mcm10, Mob2, Mondo, NELF-B, NFAT, NetA, Nf-YB, Nf1, Notum, Nxt1, …
2	GO:0006996	organelle organization	1.2e-06	0.0013	12.5074	211	[Actn, Ank2, Arl2, Arp10, Arpc1, Atg13, Atg4a, Atg5, B-H1, Bsg, CAP, CG11779, CG12782, CG15666, CG32264, CG4041, CG42321, CG42383, CG42795, CG4447, CG5510, CG5705, CG7006, CG7033, CG7791, CG8036, CG8142, CHORD, Caf1-105, Cdc42, Cdk4, Cep135, Cog3, CycG, DAAM, DCTN2-p50, Dg, Diap2, Doa, Eb1, Fib, Fs(2)Ket, GABA-B-R2, GPHR, Galphai, Gmap, Grip91, HP1b, Hsc70-5, Imp, Kap3, Kr-h2, MCPH1, MRG15, Mcm10…
2	GO:0048749	compound eye development	1.4e-06	0.0015	16.9271	65	[ArfGAP3, Arpc1, B-H1, CG42383, CHORD, Cct1, DNApol-alpha60, Doa, E(spl)mbeta-HLH, Egfr, Egm, Hop, Kr, Lim1, M6, Mcm10, Mob2, Moe, Nf-YB, Nhe2, RasGAP1, Rip11, Sos, Stat92E, Ten-m, Vha100-1, X11L, a, aop, ara, boss, br, capt, d, dgo, dl, dysc, eya, faf, ft, futsch, h, hh, hop, hpo, hyd, kibra, klg, l(2)gl, mask, neur, pelo, pnt, rg, rumi, salm, sax, scrib, shi, skd, stan, toy, tutl, ush, vimar]
2	GO:0034641	cellular nitrogen compound metabolic process	1.5e-06	0.0016	11.5827	322	[AOX3, ATPsyndelta, Aats-arg, Aats-ile, Aats-leu, Aats-tyr, Ace, AdSL, Adk2, Antp, B-H1, BHD, BI-1, CG10077, CG10189, CG10214, CG10262, CG10424, CG10907, CG1129, CG11771, CG13090, CG13900, CG14544, CG15533, CG15735, CG15747, CG1671, CG16940, CG17333, CG1750, CG17896, CG1969, CG2926, CG2972, CG2982, CG3045, CG31183, CG31550, CG31957, CG32281, CG33156, CG3434, CG34362, CG3714, CG4061, CG42514, CG43…
2	GO:0035215	genital disc development	1.6e-06	0.0017	33.3333	17	[Dr, Egfr, Fas2, Myo61F, TfAP-2, Vps25, abd-A, btl, ci, en, hh, mys, otk, pnt, ptc, sim, tnc]
2	GO:0006366	transcription from RNA polymerase II promoter	1.7e-06	0.0018	14.6273	104	[Antp, B-H1, CG6765, CG6907, CG7368, Calr, CrebA, Doc1, E(spl)mbeta-HLH, Ets21C, FoxP, Gas41, Gsc, HP1b, Hand, Hnf4, Hr96, Kr, MED4, Mat1, Mondo, NELF-B, NetA, Ptx1, RasGAP1, Rbf, Rbp1-like, Rpb4, Rpt3, Smr, Snx16, Sos, Sox14, Spt6, Stat92E, Taf10, Taf11, Taf8, TfAP-2, Tfb4, Ubx, Xpd, ab, abd-A, aop, ara, bab2, bip2, bowl, br, byn, chinmo, ci, ck, croc, d, dl, dlg1, dpn, dpy, dve, en, erm, eya, f…
2	GO:0044765	single-organism transport	1.7e-06	0.0019	13.3274	151	[ATPsyndelta, Ank2, Apoltp, Arl2, Atg4a, Axn, CASK, CG10413, CG11069, CG11576, CG11779, CG12531, CG12782, CG13646, CG1628, CG16791, CG31100, CG3860, CG42321, CG42732, CG43066, CG43693, CG4797, CG5853, CG6126, CG7367, CG7368, CG7777, CG7806, CG9664, Cdc42, Cirl, Cnx99A, Cog3, DCTN2-p50, DCTN5-p25, Diap2, Doa, Dscam1, Efr, Ent1, Fs(2)Ket, GABA-B-R2, GC1, GPHR, Gdi, Hk, Hn, Hop, Hsc70-4, IA-2, Ih, I…
2	GO:0007154	cell communication	1.9e-06	0.002	11.9477	265	[5-HT2A, Ace, Alg-2, Ank2, ArfGAP1, ArfGAP3, Arl2, Arpc1, Atg5, Axn, BI-1, CASK, CG10214, CG10339, CG10737, CG11155, CG12484, CG13375, CG13623, CG14544, CG15814, CG1657, CG1671, CG16721, CG1909, CG2972, CG31183, CG3209, CG33639, CG4096, CG42450, CG42674, CG42684, CG43102, CG43373, CG43658, CG4733, CG4789, CG4849, CG5160, CG5937, CG8142, CG9098, CSN6, CSN7, CYLD, Cad99C, Caf1-105, CdGAPr, Cdc42, C…
2	GO:0048592	eye morphogenesis	1.9e-06	0.0021	17.6471	57	[ArfGAP3, Arpc1, B-H1, CG42383, CHORD, Cct1, DNApol-alpha60, Doa, Egfr, Egm, Fas2, Hop, M6, Mcm10, Mob2, Moe, Nf-YB, Nhe2, RasGAP1, Rip11, Sos, Ten-m, aop, ara, beat-Ia, boss, br, capt, ci, d, dgo, dl, dysc, eya, faf, ft, h, hh, hop, hpo, kibra, klg, l(2)gl, mask, neur, pelo, pnt, ptc, rg, rumi, salm, sax, scrib, shi, stan, tutl, vimar]
2	GO:0090596	sensory organ morphogenesis	1.9e-06	0.0021	17.6471	57	[ArfGAP3, Arpc1, B-H1, CG42383, CHORD, Cct1, DNApol-alpha60, Doa, Egfr, Egm, Fas2, Hop, M6, Mcm10, Mob2, Moe, Nf-YB, Nhe2, RasGAP1, Rip11, Sos, Ten-m, aop, ara, beat-Ia, boss, br, capt, ci, d, dgo, dl, dysc, eya, faf, ft, h, hh, hop, hpo, kibra, klg, l(2)gl, mask, neur, pelo, pnt, ptc, rg, rumi, salm, sax, scrib, shi, stan, tutl, vimar]
2	GO:0035152	regulation of tube architecture, open tracheal system	2e-06	0.0022	26.7442	23	[DAAM, Egfr, Fas2, Moe, Rbcn-3B, btsz, ci, conv, crim, ft, knk, knrl, kune, mew, mys, nrv2, pck, shi, shot, sinu, stan, uif, vari]
2	GO:0051252	regulation of RNA metabolic process	2.3e-06	0.0024	13.1601	157	[Antp, B-H1, BHD, BI-1, CG10077, CG2926, CG2982, CG34362, CG6765, CG6907, CG7048, CG7185, CG7368, CG8036, Calr, CrebA, CycG, Dg, Doa, Doc1, Dr, E(spl)mbeta-HLH, Ets21C, FoxP, Gas41, Gsc, H2.0, HP1b, Hand, Hnf4, Hop, Hr83, Hr96, JHDM2, Kr, Lim1, Lim3, MED4, MRG15, Mat1, Mcm10, Mondo, NELF-B, NFAT, NetA, Nf-YB, Parg, Ptx1, Pur-alpha, RasGAP1, Rbf, Rbp1-like, Rox8, Rpb4, Rpt3, Rx, Sidpn, Six4, Smr, …
2	GO:0019219	regulation of nucleobase-containing compound metabolic process	2.8e-06	0.003	13.0504	163	[Antp, B-H1, BHD, BI-1, CG10077, CG10262, CG2926, CG2982, CG34362, CG6765, CG6907, CG7048, CG7185, CG7368, CG8036, Calr, CrebA, CycG, Dg, Doa, Doc1, Dr, E(spl)mbeta-HLH, Ets21C, FoxP, GABA-B-R2, Gas41, Gsc, H2.0, HP1b, Hand, Hnf4, Hop, Hr83, Hr96, JHDM2, Kr, Lim1, Lim3, MED4, MRG15, Mat1, Mcm10, Mondo, NELF-B, NFAT, NetA, Nf-YB, Nf1, Oct-TyrR, Parg, Ptx1, Pur-alpha, RasGAP1, Rbf, Rbp1-like, RnpS1…
2	GO:0042063	gliogenesis	3e-06	0.0033	25.5319	24	[CG45049, Dr, Galphai, Mdr65, NetA, Nf1, ago, btl, dl, gcm, hh, hpo, htl, jing, kibra, kune, nrv2, pck, poe, salm, sinu, sli, unc-5, vnd]
2	GO:0044281	small molecule metabolic process	3.7e-06	0.004	13.5628	134	[AOX3, ATPsyndelta, Aats-arg, Aats-ile, Aats-leu, Aats-tyr, AcCoAS, Actn, AdSL, Adk2, CAH2, CG10184, CG10424, CG10749, CG12118, CG13369, CG15093, CG15661, CG1673, CG17333, CG17486, CG17896, CG1909, CG30438, CG31183, CG33156, CG3434, CG3714, CG3719, CG3940, CG42514, CG43373, CG4390, CG5044, CG5287, CG6465, CG6475, CG6746, CG7461, CG7470, CG7840, CG8005, CG8239, CG8778, CG9267, CG9503, CG9577, Ca-b…
2	GO:0060322	head development	4e-06	0.0043	20.5714	36	[Antp, Appl, Calr, DAAM, Doa, Dr, Dscam1, Egfr, Ephrin, Fas2, MCPH1, PsGEF, Src64B, Uba1, ab, bwa, chinmo, ck, croc, d, ed, en, enok, ftz-f1, gcm, h, hh, jing, neur, rg, shot, sim, stan, toy, vnd, vvl]
2	GO:0051239	regulation of multicellular organismal process	4.6e-06	0.0049	14.3052	105	[Actn, Ank2, Arpc1, Atg13, CASK, CG34362, CG4061, CG4928, CG7006, CHORD, Cdc42, Ctr1A, DAAM, Ddc, Doa, Drak, Dscam1, Eb1, Egfr, Fas2, Fbxl7, Fdx1, Fsn, Hn, Hop, Hs6st, Ih, Imp, Kr, MED4, Mcm10, Mical, Mob2, NetA, Nf-YB, Nf1, Psn, RasGAP1, RpL35A, Sh, Snx16, Sod2, Sox14, Src64B, Synd, Syx1A, TBPH, Tlk, Tsr1, Ubx, Xpd, abd-A, ago, aop, aub, btl, btsz, ci, d, dl, dlg1, dom, dpn, dpy, dysc, ed, erm, …
2	GO:1901362	organic cyclic compound biosynthetic process	5.1e-06	0.0054	12.5581	189	[ATPsyndelta, Actn, AdSL, Adk2, Antp, B-H1, BHD, CG10077, CG1129, CG13090, CG1969, CG2982, CG31183, CG33156, CG33671, CG3434, CG3714, CG42514, CG43373, CG6765, CG6907, CG7048, CG7339, CG7368, CG8036, CG8239, Calr, CrebA, CycG, DNApol-alpha60, DNApol-alpha73, Ddc, Doc1, Dr, E(spl)mbeta-HLH, Ets21C, Fdx1, FoxP, GABA-B-R2, Gas41, Gsc, Gycalpha99B, H2.0, HP1b, Hand, Hn, Hnf4, Hop, Hr83, Hr96, JHDM2, …
2	GO:0044260	cellular macromolecule metabolic process	5.2e-06	0.0056	11.0803	399	[AGBE, Aats-arg, Aats-ile, Aats-leu, Aats-tyr, Alg-2, Antp, Atac1, Atg13, Atg4a, Atg5, B-H1, BHD, BI-1, CASK, CG10077, CG10189, CG10214, CG10262, CG10344, CG10907, CG10931, CG11190, CG11474, CG11858, CG13090, CG13850, CG13900, CG1407, CG14544, CG15735, CG15747, CG15814, CG1671, CG16833, CG16940, CG17352, CG1750, CG17739, CG18012, CG1951, CG2010, CG2926, CG2972, CG2982, CG30438, CG3045, CG31183, C…
2	GO:0048518	positive regulation of biological process	5.4e-06	0.0057	12.7193	174	[5-HT2A, Alg-2, Ank2, Antp, Apoltp, Arpc1, Atg13, Atg4a, B-H1, CASK, CG10077, CG34362, CG42674, CG43102, CG43658, CG4849, CG7006, CG9098, Cad99C, Caf1-105, Calr, Cdc42, CrebA, CycG, DAAM, DCTN2-p50, Den1, Diap2, Doa, Doc1, Drak, Egfr, Fdx1, Fs(2)Ket, Fsn, GILT1, Gprk2, HP1b, Hand, Ih, Imp, JHDM2, LanB1, Lim1, LpR2, Mcm10, Moe, Mondo, Mp, Mtch, Mul1, NELF-B, Nf-YB, Nf1, Oct-TyrR, PAN2, PI31, PVRAP…
2	GO:0035218	leg disc development	5.7e-06	0.006	23.6364	26	[B-H1, CG42674, CG43658, Drak, Egfr, Hop, Lim1, Pax, Sos, TfAP-2, Ubx, al, bab2, bowl, d, dl, dve, e(y)3, ftz-f1, hh, hop, jing, mid, odd, skd, sob]
2	GO:1901137	carbohydrate derivative biosynthetic process	5.6e-06	0.006	17.3633	54	[ATPsyndelta, AdSL, Adk2, CG11190, CG1129, CG18012, CG1969, CG30438, CG31183, CG3434, CG42514, CG43373, CG4406, CG4433, CG45068, CG5287, CG7840, CG9220, CG9870, Edem2, Efr, FucTC, GABA-B-R2, GalNAc-T2, Gfat1, Gycalpha99B, Hs6st, Nf1, Oct-TyrR, Oga, Oscillin, Ost48, Ostgamma, Papss, Prat2, RnrL, Ugt, Vha100-1, Vha100-2, beta4GalNAcTA, beta4GalT7, bur, capt, knk, meigo, nac, oxt, pgant3, pgant6, r,…
2	GO:0048103	somatic stem cell division	5.9e-06	0.0062	29.5082	18	[Arl2, Cdc42, Cep135, Galphai, Hop, Patj, Stat92E, ab, dlg1, hh, hop, l(2)gl, msps, pont, ptc, sdt, tws, wake]
2	GO:0098609	cell-cell adhesion	6e-06	0.0064	21.6783	31	[Bsg, CG10339, CHORD, Cad89D, Cad96Cb, Cad99C, Cals, Con, Egfr, Fas1, Fas2, Psn, Src64B, Ten-m, aop, beat-Ib, bib, ci, dlg1, ed, ft, klg, kug, mew, mys, p130CAS, pygo, sli, stan, tutl, wech]
2	GO:0007010	cytoskeleton organization	6.8e-06	0.0072	14.6497	92	[Actn, Ank2, Arl2, Arp10, Arpc1, Bsg, CAP, CG32264, CG7033, CG8036, CG8142, CHORD, Cdc42, Cep135, DAAM, DCTN2-p50, Dg, Diap2, Eb1, Fib, Fs(2)Ket, Galphai, Grip91, Kap3, Mical, Moe, Non1, Patronin, Pax, Prosbeta5, PsGEF, Psn, Rab21, RpL13A, RpL23A, RpL35, RpL4, RpL6, RpL7, Sin1, Skeletor, Sos, Src64B, Synd, TBPH, Ten-m, Zasp52, aub, btsz, by, capt, capu, ck, coro, dl, dlg1, eIF-4a, ed, f, ft, futs…
2	GO:2000026	regulation of multicellular organismal development	7e-06	0.0074	15.1515	80	[Actn, Ank2, Arpc1, CASK, CG34362, CG4061, CHORD, Cdc42, DAAM, Ddc, Dscam1, Eb1, Egfr, Fas2, Fbxl7, Fdx1, Fsn, Hop, Hs6st, Imp, MED4, Mcm10, Mical, Mob2, NetA, Nf-YB, Nf1, RasGAP1, Snx16, Sox14, Src64B, Synd, Syx1A, TBPH, Ubx, Xpd, abd-A, ago, aop, aub, btl, ci, d, dl, dlg1, dpn, dysc, ed, erm, ft, futsch, gcm, ham, hh, hop, hpo, kibra, kug, l(2)gl, metro, mid, neur, nudE, p38b, ple, pnt, ptc, sa…
2	GO:0001754	eye photoreceptor cell differentiation	8.7e-06	0.0092	19.7861	37	[B-H1, CG42383, CHORD, Doa, Egfr, Hop, Mcm10, Mob2, Moe, Nf-YB, RasGAP1, Rip11, Sos, Ten-m, aop, boss, br, capt, dl, dysc, eya, h, hh, hop, hpo, klg, l(2)gl, mask, neur, pnt, rg, rumi, salm, scrib, stan, tutl, vimar]
2	GO:0001745	compound eye morphogenesis	9.4e-06	0.0099	17.0968	53	[ArfGAP3, Arpc1, B-H1, CG42383, CHORD, Cct1, DNApol-alpha60, Doa, Egfr, Egm, Hop, M6, Mcm10, Mob2, Moe, Nf-YB, Nhe2, RasGAP1, Rip11, Sos, Ten-m, aop, ara, boss, br, capt, d, dgo, dl, dysc, eya, faf, ft, h, hh, hop, hpo, kibra, klg, l(2)gl, mask, neur, pelo, pnt, rg, rumi, salm, sax, scrib, shi, stan, tutl, vimar]
2	GO:0046530	photoreceptor cell differentiation	1e-05	0.01	18.9573	40	[B-H1, Bsg, CG42383, CHORD, Doa, Egfr, Hop, Mcm10, Mob2, Moe, Nf-YB, Patj, RasGAP1, Rip11, Sos, Ten-m, aop, boss, br, capt, dl, dysc, eya, h, hh, hop, hpo, klg, l(2)gl, mask, neur, pnt, rg, rumi, salm, scrib, sdt, stan, tutl, vimar]
2	GO:1901564	organonitrogen compound metabolic process	1e-05	0.011	12.8373	157	[AOX3, ATPsyndelta, Aats-arg, Aats-ile, Aats-leu, Aats-tyr, Ace, Actn, AdSL, Adk2, CG10184, CG10424, CG11771, CG12034, CG12118, CG13090, CG13676, CG15093, CG15533, CG1673, CG17333, CG17486, CG1750, CG17896, CG30438, CG31183, CG31414, CG31957, CG33156, CG3434, CG3714, CG42514, CG4300, CG43373, CG4447, CG4849, CG5044, CG5642, CG5705, CG6465, CG6746, CG7033, CG7470, CG7791, CG8005, CG8460, CG9220, C…
2	GO:0001751	compound eye photoreceptor cell differentiation	1.2e-05	0.012	19.7802	36	[B-H1, CG42383, CHORD, Doa, Egfr, Hop, Mcm10, Mob2, Moe, Nf-YB, RasGAP1, Rip11, Sos, Ten-m, aop, boss, br, capt, dl, dysc, eya, h, hh, hop, hpo, klg, l(2)gl, mask, neur, pnt, rumi, salm, scrib, stan, tutl, vimar]
2	GO:0007163	establishment or maintenance of cell polarity	1.1e-05	0.012	18.5841	42	[AnxB9, Arl2, CASK, CG45049, Cct1, Cdc42, Dg, Eb1, Egfr, Galphai, Hop, Kap3, Moe, Patj, Sin1, Vps25, X11L, aop, ara, capt, d, dgo, dl, dlg1, dpy, ft, fz3, hop, kug, l(2)gl, msps, nudE, p130CAS, pnt, rg, scrib, sdt, sgg, stan, trol, tws, wake]
2	GO:0007166	cell surface receptor signaling pathway	1.1e-05	0.012	13.7888	111	[Arpc1, Axn, CG11155, CG4096, Cad99C, Caf1-105, Cdc42, Cirl, CycG, Dh31-R, Dh44-R2, Diap2, E(spl)mbeta-HLH, Egfr, Ephrin, Fas2, Gprk2, Hop, Hs6st, Ir25a, Irk2, Mp, Nmdar2, Notum, Nup160, Psn, RYa-R, Rab23, RasGAP1, Rbcn-3B, Rfabg, Ror, RpL13A, Smr, Snx16, Sos, Src64B, Stat92E, Toll-6, Tsp29Fa, Tsp5D, Tsp66E, Uba3, Usp8, Vps2, Vps25, Vps35, Vps39, Wnt10, al, aop, bib, boss, btl, ci, conv, disp, dl…
2	GO:0018130	heterocycle biosynthetic process	1.1e-05	0.012	12.4656	181	[ATPsyndelta, AdSL, Adk2, Antp, B-H1, BHD, CG10077, CG1129, CG13090, CG1969, CG2982, CG31183, CG33156, CG3434, CG3714, CG42514, CG43373, CG6765, CG6907, CG7048, CG7339, CG7368, CG8036, Calr, CrebA, CycG, DNApol-alpha60, DNApol-alpha73, Ddc, Doc1, Dr, E(spl)mbeta-HLH, Ets21C, FoxP, GABA-B-R2, Gas41, Gsc, Gycalpha99B, H2.0, HP1b, Hand, Hn, Hnf4, Hop, Hr83, Hr96, JHDM2, Kr, Lim1, Lim3, MED4, MRG15, …
2	GO:0006355	regulation of transcription, DNA-templated	1.4e-05	0.014	13	143	[Antp, B-H1, BHD, CG10077, CG2982, CG6765, CG6907, CG7048, CG7368, CG8036, Calr, CrebA, CycG, Doc1, Dr, E(spl)mbeta-HLH, Ets21C, FoxP, Gas41, Gsc, H2.0, HP1b, Hand, Hnf4, Hop, Hr83, Hr96, JHDM2, Kr, Lim1, Lim3, MED4, MRG15, Mat1, Mcm10, Mondo, NELF-B, NFAT, NetA, Nf-YB, Parg, Ptx1, Pur-alpha, RasGAP1, Rbf, Rbp1-like, Rpb4, Rpt3, Rx, Sidpn, Six4, Smr, Snx16, Sos, Sox14, Spt6, Stat92E, Taf10, Taf11…
2	GO:1902589	single-organism organelle organization	1.4e-05	0.014	13.5476	118	[Actn, Ank2, Arl2, Arpc1, Atg4a, Atg5, Bsg, CAP, CG15666, CG32264, CG4041, CG42795, CG7033, CG8036, CG8142, CHORD, Cdc42, Cep135, DAAM, DCTN2-p50, Dg, Diap2, Eb1, Fib, Fs(2)Ket, GABA-B-R2, Galphai, Grip91, Hsc70-5, Kap3, Mical, Moe, Non1, Oseg2, Patronin, Pax, Prosbeta5, PsGEF, Rab21, RasGAP1, Rbf, RpL13A, RpL23A, RpL35, RpL4, RpL6, RpL7, Sesn, Sin1, Skeletor, Sod2, Sos, Src64B, Synd, Syt7, Sytbe…
2	GO:0007267	cell-cell signaling	1.4e-05	0.015	14.0303	102	[5-HT2A, Ace, Ank2, ArfGAP3, Arl2, Axn, CASK, CG10339, CG11155, CG12484, CG13623, CG14544, CG1909, CG4733, CG8142, CSN6, CSN7, Cdc42, Cep135, Cirl, Dg, Fas2, Fsn, GABA-B-R2, Gdi, Hmgs, Hs6st, Hsc70-4, Ih, NFAT, Notum, Oct-TyrR, Patj, Psn, Rfabg, RpL35A, SP1029, Sec10, Sec8, Sh, Snx16, Sod2, Src64B, Stat92E, Synd, Syt7, Sytbeta, Syx1A, Syx5, TBPH, Ten-m, TfAP-2, Tsr1, Ubx, Usp8, Vps35, Wnt10, X11L…
2	GO:0048806	genitalia development	1.4e-05	0.015	37.5	12	[Dr, Fas2, Myo61F, TfAP-2, Vps25, abd-A, br, en, mys, otk, salm, tnc]
2	GO:0051960	regulation of nervous system development	1.4e-05	0.015	16.7183	54	[Ank2, Arpc1, CASK, CG34362, CG4061, CHORD, Cdc42, DAAM, Dscam1, Fas2, Fsn, Imp, MED4, Mcm10, Mical, Mob2, NetA, Nf-YB, Nf1, RasGAP1, Snx16, Sox14, Src64B, Synd, TBPH, ago, aop, btl, dl, dlg1, dpn, dysc, ed, erm, futsch, gcm, ham, hpo, kibra, l(2)gl, metro, mid, neur, nudE, pnt, sax, sgg, shot, sli, spict, stan, tutl, tws, vvl]
2	GO:0005975	carbohydrate metabolic process	1.5e-05	0.016	15.677	66	[AGBE, CG10749, CG11594, CG13369, CG13397, CG17333, CG1909, CG30438, CG31414, CG33080, CG7328, CG8460, CG8475, Ca-beta, Calr, Cdc42, Cht2, Cht5, Cht6, CrebA, Dg, Dr, Edem2, Egfr, GCS2alpha, GalNAc-T2, Gale, Galt, Gfat1, Hnf4, Hr96, Idgf4, Imp, ImpL3, Kr, Mal-A8, Mal-B1, Men-b, Mondo, Mtch, NetA, Oga, Oscillin, Parg, Rab32, Rack1, Rx, Smr, TBPH, Uba1, beta4GalNAcTA, beta4GalT7, bowl, br, dl, dlg1,…
2	GO:0010646	regulation of cell communication	1.6e-05	0.016	13.5514	116	[Alg-2, Ank2, ArfGAP1, Arpc1, Axn, BI-1, CASK, CG10339, CG11155, CG1657, CG4096, CG42674, CG42684, CG43102, CG43658, CG4849, CG5937, CG9098, Caf1-105, CycG, Dg, Diap2, Doa, Egfr, Fas2, Fbxl7, GABA-B-R2, Gprk2, Hop, Hs6st, Ih, Irk2, MKP-4, Mondo, Mp, NFAT, Nf-YB, Nf1, Notum, Oct-TyrR, PVRAP, PsGEF, Psn, RasGAP1, Rbcn-3B, Rgl, RpL35A, Sh, Smr, Snx16, Sos, Src64B, Stat92E, TBPH, Tsr1, Uba1, Uba3, Us…
2	GO:0019438	aromatic compound biosynthetic process	1.5e-05	0.016	12.4317	182	[ATPsyndelta, Actn, AdSL, Adk2, Antp, B-H1, BHD, CG10077, CG1129, CG1969, CG2982, CG31183, CG33156, CG3434, CG3714, CG42514, CG43373, CG6765, CG6907, CG7048, CG7339, CG7368, CG8036, Calr, CrebA, CycG, DNApol-alpha60, DNApol-alpha73, Ddc, Doc1, Dr, E(spl)mbeta-HLH, Ets21C, FoxP, GABA-B-R2, Gas41, Gsc, Gycalpha99B, H2.0, HP1b, Hand, Hn, Hnf4, Hop, Hr83, Hr96, JHDM2, Kr, Lim1, Lim3, MED4, MRG15, Mat…
2	GO:0071702	organic substance transport	1.5e-05	0.016	13.7328	110	[Ank2, Apoltp, Arpc1, Atg4a, Atg5, CG10011, CG10019, CG11069, CG11576, CG11665, CG11779, CG12531, CG12782, CG13646, CG13887, CG13907, CG1628, CG1657, CG31100, CG3168, CG32113, CG3860, CG4041, CG42321, CG42795, CG43693, CG4797, CG6126, CG7777, CG7791, CG8468, CG9664, Cbp80, Cog3, DCTN2-p50, Diap2, Doa, Efr, Ent1, Fs(2)Ket, GABA-B-R2, GC1, Gdi, Gmap, Hop, Hpr1, Ih, Indy, Karybeta3, LpR2, Lsd-2, Myo…
2	GO:0007156	homophilic cell adhesion via plasma membrane adhesion molecules	2e-05	0.02	34.2105	13	[CHORD, Cad89D, Cad96Cb, Cad99C, Cals, Con, Fas1, Fas2, ed, ft, klg, kug, stan]
2	GO:0007420	brain development	2e-05	0.021	20.8054	31	[Appl, Calr, DAAM, Doa, Dr, Dscam1, Egfr, Ephrin, Fas2, MCPH1, PsGEF, Src64B, Uba1, ab, bwa, chinmo, ck, d, ed, en, enok, ftz-f1, hh, neur, rg, shot, sim, stan, toy, vnd, vvl]
2	GO:0023051	regulation of signaling	2.1e-05	0.021	13.5198	116	[Alg-2, Ank2, ArfGAP1, Arpc1, Axn, BI-1, CASK, CG10339, CG11155, CG1657, CG4096, CG42674, CG42684, CG43102, CG43658, CG4849, CG5937, CG9098, Caf1-105, CycG, Dg, Diap2, Doa, Egfr, Fas2, Fbxl7, GABA-B-R2, Gprk2, Hop, Hs6st, Ih, Irk2, MKP-4, Mondo, Mp, NFAT, Nf-YB, Nf1, Notum, Oct-TyrR, PVRAP, PsGEF, Psn, RasGAP1, Rbcn-3B, Rgl, RpL35A, Sh, Smr, Snx16, Sos, Src64B, Stat92E, TBPH, Tsr1, Uba1, Uba3, Us…
2	GO:1903506	regulation of nucleic acid-templated transcription	2e-05	0.021	12.9032	144	[Antp, B-H1, BHD, CG10077, CG2982, CG6765, CG6907, CG7048, CG7368, CG8036, Calr, CrebA, CycG, Doc1, Dr, E(spl)mbeta-HLH, Ets21C, FoxP, Gas41, Gsc, H2.0, HP1b, Hand, Hnf4, Hop, Hr83, Hr96, JHDM2, Kr, Lim1, Lim3, MED4, MRG15, Mat1, Mcm10, Mondo, NELF-B, NFAT, NetA, Nf-YB, Parg, Ptx1, Pur-alpha, RasGAP1, Rbf, Rbp1-like, Rpb4, Rpt3, Rx, Sidpn, Six4, Smr, Snx16, Sos, Sox14, Spt6, Stat92E, Taf10, Taf11…
2	GO:2001141	regulation of RNA biosynthetic process	2e-05	0.021	12.9032	144	[Antp, B-H1, BHD, CG10077, CG2982, CG6765, CG6907, CG7048, CG7368, CG8036, Calr, CrebA, CycG, Doc1, Dr, E(spl)mbeta-HLH, Ets21C, FoxP, Gas41, Gsc, H2.0, HP1b, Hand, Hnf4, Hop, Hr83, Hr96, JHDM2, Kr, Lim1, Lim3, MED4, MRG15, Mat1, Mcm10, Mondo, NELF-B, NFAT, NetA, Nf-YB, Parg, Ptx1, Pur-alpha, RasGAP1, Rbf, Rbp1-like, Rpb4, Rpt3, Rx, Sidpn, Six4, Smr, Snx16, Sos, Sox14, Spt6, Stat92E, Taf10, Taf11…
2	GO:0098602	single organism cell adhesion	2.3e-05	0.024	22.8571	24	[Bsg, CG10339, Cad89D, Cad96Cb, Cad99C, Cals, Egfr, LanB1, Psn, Src64B, Ten-m, aop, bib, ci, dlg1, ed, ft, kug, mew, mys, p130CAS, pygo, sli, wech]
2	GO:0008038	neuron recognition	2.4e-05	0.025	22.3214	25	[Ank2, Arpc1, Con, Dscam1, Fas1, Fas2, Hsc70-4, Sos, Ten-m, ab, beat-Ia, ci, dsd, mew, mid, nrm, opa, p130CAS, pot, shot, sli, slow, stan, trol, tutl]
2	GO:0030029	actin filament-based process	2.5e-05	0.026	16.835	50	[Actn, Arpc1, Bsg, CAP, CG32264, Cdc42, DAAM, Dg, Fs(2)Ket, Galphai, Gprk2, Hop, Mical, Moe, PsGEF, Rab21, Sin1, Sos, Src64B, Zasp52, aub, btsz, capt, capu, ck, coro, dl, ed, f, gro, hop, hts, jv, kug, l(2)gl, mew, mthl1, mys, pico, qua, sax, shi, shot, sick, siz, tmod, tral, twi, tws, xit]
2	GO:0050954	sensory perception of mechanical stimulus	2.8e-05	0.029	25	20	[Ank2, CAP, Cdc42, DCX-EMAP, Dhc93AB, Dscam1, Eb1, Kap3, Nmdar2, Tmhs, capt, ck, f, iav, l(2)gl, nompB, nrv2, salm, sei, stum]
2	GO:0051171	regulation of nitrogen compound metabolic process	2.8e-05	0.029	12.3588	175	[Aats-ile, Aats-leu, Antp, B-H1, BHD, BI-1, CG10077, CG10262, CG2926, CG2982, CG34362, CG5642, CG6765, CG6907, CG7048, CG7185, CG7368, CG8036, Calr, Cbp80, CrebA, CycG, Dg, Diap2, Doa, Doc1, Dr, E(spl)mbeta-HLH, Ets21C, FoxP, GABA-B-R2, Gas41, Gprk2, Gsc, H2.0, HP1b, Hand, Hnf4, Hop, Hr83, Hr96, JHDM2, Kr, Lim1, Lim3, MED4, MRG15, Mat1, Mcm10, Mondo, NELF-B, NFAT, NetA, Nf-YB, Nf1, Oct-TyrR, Parg…
2	GO:0009966	regulation of signal transduction	2.9e-05	0.03	13.7978	101	[Alg-2, ArfGAP1, Arpc1, Axn, BI-1, CG1657, CG4096, CG42674, CG42684, CG43102, CG43658, CG4849, CG5937, CG9098, Caf1-105, CycG, Diap2, Doa, Egfr, Fas2, Fbxl7, Gprk2, Hop, Hs6st, Irk2, MKP-4, Mondo, Mp, NFAT, Nf-YB, Nf1, Notum, Oct-TyrR, PVRAP, PsGEF, Psn, RasGAP1, Rbcn-3B, Rgl, Smr, Snx16, Sos, Stat92E, TBPH, Uba1, Uba3, Usp8, Vps2, Vps25, Vps35, Vps39, al, aop, btl, dlg1, dom, e(y)3, ed, enok, ey…
2	GO:0042692	muscle cell differentiation	3.2e-05	0.033	20.8955	28	[Actn, Antp, Bsg, CG9849, DAAM, Dg, Egfr, ImpL3, LanB1, Mical, Mp20, Pax, Six4, Ubx, Zasp52, abd-A, aop, ara, br, htl, hts, mys, pnt, siz, tmod, tup, twi, tws]
2	GO:0043297	apical junction assembly	3.3e-05	0.034	31.1111	14	[Galphai, Patj, btsz, ci, crim, dlg1, kune, l(2)gl, nrv2, pck, scrib, sdt, sinu, vari]
2	GO:1901360	organic cyclic compound metabolic process	3.3e-05	0.034	11.3979	287	[AOX3, ATPsyndelta, Aats-arg, Aats-ile, Aats-leu, Aats-tyr, Actn, AdSL, Adk2, Antp, B-H1, BHD, BI-1, CG10077, CG10189, CG10214, CG10262, CG10424, CG10907, CG1129, CG12118, CG13090, CG13900, CG14544, CG15735, CG15747, CG1671, CG16940, CG17333, CG1750, CG17896, CG1969, CG2926, CG2972, CG2982, CG3045, CG31183, CG31550, CG32281, CG33156, CG33671, CG3434, CG34362, CG3714, CG4061, CG42514, CG43373, CG4…
2	GO:0016336	establishment or maintenance of polarity of larval imaginal disc epithelium	3.7e-05	0.038	83.3333	5	[Moe, dlg1, ft, l(2)gl, scrib]
2	GO:0034654	nucleobase-containing compound biosynthetic process	3.8e-05	0.039	12.3652	172	[ATPsyndelta, AdSL, Adk2, Antp, B-H1, BHD, CG10077, CG1129, CG1969, CG2982, CG31183, CG33156, CG3434, CG3714, CG42514, CG43373, CG6765, CG6907, CG7048, CG7339, CG7368, CG8036, Calr, CrebA, CycG, DNApol-alpha60, DNApol-alpha73, Doc1, Dr, E(spl)mbeta-HLH, Ets21C, FoxP, GABA-B-R2, Gas41, Gsc, Gycalpha99B, H2.0, HP1b, Hand, Hnf4, Hop, Hr83, Hr96, JHDM2, Kr, Lim1, Lim3, MED4, MRG15, Mat1, Mcm10, Mondo…
2	GO:0048589	developmental growth	3.8e-05	0.039	15.601	61	[Ank2, CASK, CG7006, Cdc42, DAAM, Dg, Drak, Dscam1, Egfr, Fas2, Fbxl7, Fsn, Hs6st, Imp, Mob2, Nf1, RnrL, RpL35A, Sh, Sin1, Snx16, Src64B, Synd, TBPH, Ten-m, Tlk, Toll-6, Tsr1, Ubx, al, btl, btsz, d, dl, dlg1, dysc, eIF-4a, ed, ft, futsch, hh, hpo, hyd, jing, kug, metro, mys, p38b, pico, poe, pygo, sax, sbb, scrib, sgg, shot, sli, spict, stai, stan, vari]
2	GO:0048732	gland development	4.2e-05	0.043	17.2549	44	[Antp, Atg5, BI-1, CG1129, CrebA, Doa, Egfr, Eip71CD, Gale, Hop, Rrp40, Src64B, Stat92E, Syx5, Taf8, br, btl, btsz, dnt, drpr, emp, eya, gcm, gsb-n, h, hop, htl, kug, l(2)gl, mew, mys, pnr, rg, santa-maria, shi, sigmar, sli, slv, srp, trh, tup, twi, unc-5, ush]
2	GO:0051049	regulation of transport	4.2e-05	0.043	16.6667	50	[Apoltp, Best1, CASK, CG1657, CG4041, CG42795, CG4928, Cad99C, Cnx99A, DCTN2-p50, Diap2, Fs(2)Ket, GABA-B-R2, GPHR, IA-2, Ih, Irk2, LpR2, Lsd-2, Moe, NFAT, Pde6, Rab21, Rab26, Rgk2, RpL35A, ScpX, Sh, Shaw, Synd, Syt7, Sytbeta, Syx1A, TfAP-2, Tsr1, Vps35, Vps39, btsz, drpr, dysc, gcm, hh, inaC, l(2)gl, ptc, rho-5, scrib, sei, sgg, tipE]
2	GO:0048523	negative regulation of cellular process	4.6e-05	0.047	12.5405	155	[Aac11, Ank2, Appl, Arpc1, Axn, B-H1, BHD, BI-1, CG17739, CG2982, CG4061, CG4096, CG42684, CG8036, CSN6, CSN7, Cbp80, Cep135, CycG, Dg, Diap2, Doa, Drep2, E(spl)mbeta-HLH, Egfr, Egm, Fas2, Fsn, GABA-B-R2, Gprk2, Gsc, HP1b, Hand, Imp, Irk2, JHDM2, Kr, Lim1, MED4, MKP-4, MRG15, Mcm10, Mob2, Mondo, NELF-B, NFAT, NetA, Nf-YB, Nf1, Notum, Parg, Patj, Patronin, Ppn, Prx3, Psn, Ptpa, Pur-alpha, RasGAP1,…
2	GO:0007043	cell-cell junction assembly	4.7e-05	0.048	28.8462	15	[Galphai, Patj, Src64B, btsz, ci, crim, dlg1, kune, l(2)gl, nrv2, pck, scrib, sdt, sinu, vari]
2	GO:0007611	learning or memory	4.7e-05	0.048	19.186	33	[2mit, Ank2, Appl, CASK, Ddc, Egfr, Fas2, FoxP, Gclm, Hn, Hop, Inx7, Mob2, Nep1, Nf1, Nmdar2, Nsun2, Rab32, Sh, Src64B, Stat92E, Zasp52, fabp, futsch, hop, klg, neur, prt, rad, rg, scrib, sgg, shi]
2	GO:0050890	cognition	4.7e-05	0.048	19.186	33	[2mit, Ank2, Appl, CASK, Ddc, Egfr, Fas2, FoxP, Gclm, Hn, Hop, Inx7, Mob2, Nep1, Nf1, Nmdar2, Nsun2, Rab32, Sh, Src64B, Stat92E, Zasp52, fabp, futsch, hop, klg, neur, prt, rad, rg, scrib, sgg, shi]
2	GO:0008037	cell recognition	4.8e-05	0.049	21.9298	25	[Ank2, Arpc1, Con, Dscam1, Fas1, Fas2, Hsc70-4, Sos, Ten-m, ab, beat-Ia, ci, dsd, mew, mid, nrm, opa, p130CAS, pot, shot, sli, slow, stan, trol, tutl]
3	GO:0007275	multicellular organism development	1.4e-09	9.9e-07	6.71206	207	[Actn, Amph, Ank2, Arl2, Atx2, BI-1, BRWD3, BicC, Blimp-1, CDase, CG11155, CG13321, CG13366, CG13377, CG30438, CG31475, CG3209, CG3226, CG34461, CG42383, CG42684, CG42732, CG42741, CG5966, CG9503, CG9518, CLIP-190, Ca-alpha1D, Cad88C, Cad99C, Cat, Cda4, Cdk8, Cen, Cg25C, Cht5, Cpr49Aa, Cpr57A, Cpr64Aa, Cpr64Ab, Cpr65Av, Cpr97Ea, Cpr97Eb, Cpsf160, Cyp301a1, Cyp303a1, Cyp9f2, DIP-gamma, Doa, Dscam1…
3	GO:0055002	striated muscle cell development	3.4e-09	2.3e-06	26.5625	17	[Actn, CG13366, Cg25C, Mhc, Mlc2, Prm, Scgdelta, Zasp52, Zasp66, br, bt, ens, sals, sls, tn, tws, up]
3	GO:0055001	muscle cell development	4.5e-09	3e-06	26.1538	17	[Actn, CG13366, Cg25C, Mhc, Mlc2, Prm, Scgdelta, Zasp52, Zasp66, br, bt, ens, sals, sls, tn, tws, up]
3	GO:0030239	myofibril assembly	2.2e-08	1.5e-05	29.1667	14	[Actn, CG13366, Mhc, Mlc2, Prm, Scgdelta, Zasp52, Zasp66, bt, sals, sls, tn, tws, up]
3	GO:0003012	muscle system process	3e-08	2e-05	34.2857	12	[Amph, CG2121, CG6972, Ca-alpha1D, Fhos, Mhc, Mlc2, Mp, RyR, Tm1, tn, up]
3	GO:0031032	actomyosin structure organization	1e-07	6.8e-05	20.4545	18	[Actn, CG13366, Fhos, Mhc, Mlc2, Msp300, Prm, Scgdelta, Zasp52, Zasp66, bond, bt, sals, sls, tn, tws, up, yrt]
3	GO:0030036	actin cytoskeleton organization	1.2e-07	8.2e-05	12.4113	35	[Actn, Atx2, BicC, CG13366, CG32082, CG32264, CG32944, Fhos, LamC, Mhc, Mlc2, Msp300, Prm, Pvr, Sb, Scgdelta, Zasp52, Zasp66, bond, bt, capu, cher, dl, l(2)gl, m, qua, sals, sick, sif, sls, tn, tws, tyn, up, yrt]
3	GO:0048731	system development	1.6e-07	0.0001	6.75453	164	[Amph, Ank2, Arl2, Atx2, BI-1, BRWD3, Blimp-1, CG11155, CG13321, CG13366, CG13377, CG30438, CG31475, CG3226, CG42383, CG42684, CG42732, CG42741, CG5966, Ca-alpha1D, Cad88C, Cad99C, Cat, Cda4, Cdk8, Cg25C, Cpsf160, Cyp301a1, Cyp303a1, Cyp9f2, DIP-gamma, Doa, Dscam1, Ect3, Ets21C, FASN1, Fer2, Fhos, Fsn, FucTA, Fur1, Gasp, GlcAT-P, Gs2, Hey, HnRNP-K, Ire1, Irk1, Irk2, Kr-h1, LamC, Lapsyn, Lar, Lim3…
3	GO:0030029	actin filament-based process	4.3e-07	0.00029	11.7845	35	[Actn, Atx2, BicC, CG13366, CG32082, CG32264, CG32944, Fhos, LamC, Mhc, Mlc2, Msp300, Prm, Pvr, Sb, Scgdelta, Zasp52, Zasp66, bond, bt, capu, cher, dl, l(2)gl, m, qua, sals, sick, sif, sls, tn, tws, tyn, up, yrt]
3	GO:1901565	organonitrogen compound catabolic process	1.4e-06	0.00095	14.8649	22	[CDase, CG15093, CG31198, CG3999, CG5418, CG6415, CG8360, CG8745, CG9380, Cda4, ChLD3, Cht3, Cht5, Gs2, Oat, b, cn, hgo, pn, serp, v, verm]
3	GO:0046942	carboxylic acid transport	1.6e-06	0.0011	21.2121	14	[CG10019, CG14507, CG5002, CG5549, CG6125, CG8051, CG8389, CG8468, Eaat2, Esp, Gat, Indy, NAAT1, dmGlut]
3	GO:0015711	organic anion transport	1.6e-06	0.0011	18.8235	16	[CG10019, CG14507, CG5002, CG5549, CG6125, CG6356, CG8051, CG8389, CG8468, Eaat2, Esp, Gat, Indy, NAAT1, Oatp33Eb, dmGlut]
3	GO:0051146	striated muscle cell differentiation	1.9e-06	0.0012	16.2393	19	[Actn, CG13366, Cg25C, Mhc, Mlc2, Mp20, Prm, Scgdelta, Zasp52, Zasp66, br, bt, ens, foxo, sals, sls, tn, tws, up]
3	GO:0044281	small molecule metabolic process	3.8e-06	0.0025	7.89474	78	[ACC, AMPdeam, Actn, AdSL, Ald, CG10738, CG11221, CG12118, CG1461, CG15093, CG15531, CG15661, CG16758, CG30438, CG31522, CG33156, CG3999, CG42249, CG5065, CG5278, CG5418, CG5618, CG6178, CG6287, CG6415, CG6475, CG6638, CG8112, CG8360, CG8745, CG9149, CG9503, CG9518, CG9743, CG9914, Dh44-R2, Elo68alpha, Faa, Fer2, Fur2, Galk, Gip, Gs2, Gyc-89Da, Gycbeta100B, Hr38, LManII, Magi, Neto, Npc2b, Oat, P…
3	GO:0042692	muscle cell differentiation	3.9e-06	0.0026	14.9254	20	[Actn, CG13366, Cg25C, Mhc, Mlc2, Mp20, Prm, Scgdelta, Zasp52, Zasp66, br, bt, ens, foxo, numb, sals, sls, tn, tws, up]
3	GO:0048699	generation of neurons	5.2e-06	0.0034	7.86517	77	[Amph, Ank2, Arl2, Atx2, BRWD3, CG11155, CG31475, CG42383, CG42732, Cdk8, DIP-gamma, Doa, Dscam1, Ets21C, Fer2, Fur1, Hey, Ire1, Irk2, Kr-h1, Lar, Lim3, Liprin-gamma, Mp, NT1, Not1, Piezo, Psc, Pvr, RasGAP1, Rim, Sac1, Sema-1a, Sidpn, Sulf1, TBPH, Ten-a, Tm1, Trim9, acj6, bdl, br, bsh, ced-6, cher, clu, ct, dati, dgo, dl, dsd, erm, foxo, ftz-f1, fusl, jim, l(2)gl, mbl, nab, neur, numb, pdm3, qles…
3	GO:0048513	animal organ development	8e-06	0.0053	7.17804	102	[Amph, Atx2, BI-1, BRWD3, CG13366, CG13377, CG3226, CG42383, CG42684, CG5966, Ca-alpha1D, Cad99C, Cat, Cdk8, Cg25C, Cyp301a1, Cyp303a1, Cyp9f2, Doa, Dscam1, Ect3, FASN1, Fhos, HnRNP-K, Ire1, Irk1, Irk2, Kr-h1, LamC, Lar, Mhc, Msp300, Myo61F, Neto, Not1, Pkg21D, Psc, Pvr, RasGAP1, RhoGAP19D, Sac1, Sam-S, Sb, Scgdelta, Sema-1a, Ten-a, a, atl, bdl, bnl, br, bsh, by, ced-6, cher, chinmo, ct, dati, dg…
3	GO:0009653	anatomical structure morphogenesis	8.2e-06	0.0054	6.78419	127	[ACC, Actn, Amph, Ank2, Atx2, BI-1, BRWD3, CG11155, CG13366, CG31475, CG32944, CG42383, CG42684, CG42732, CG5966, CLIP-190, Ca-alpha1D, Cad99C, Cat, Cdk8, Cg25C, Cyp301a1, DIP-gamma, Debcl, Doa, Dscam1, Ect3, Ets21C, FASN1, Fhos, HnRNP-K, Iml1, Ire1, Irk2, Kr-h1, LamC, Lar, Lim3, Liprin-gamma, Mhc, Mlc2, Mp, Mp20, Myo61F, NT1, Neto, Not1, Osbp, Piezo, Prm, Psc, Pvr, RasGAP1, RhoGAP19D, Sac1, Scgd…
3	GO:0006629	lipid metabolic process	8.3e-06	0.0055	9.46237	44	[ACC, CDase, CG13282, CG14507, CG15531, CG30438, CG31522, CG32333, CG5065, CG5278, CG5665, CG5966, CG6178, CG6638, CG8112, CG9149, CG9503, CG9518, CG9743, CG9914, Cyt-b5-r, Elo68alpha, FASN1, GlcAT-P, LPCAT, Npc2b, Pdh, Pdp1, Pis, SNF4Agamma, Sac1, alpha4GT2, bbc, bond, foxo, inaE, jhamt, norpA, pdgy, qless, rdgB, spok, sro, tws]
3	GO:0006936	muscle contraction	1.1e-05	0.0078	32	8	[Amph, CG2121, Ca-alpha1D, Mhc, RyR, Tm1, tn, up]
3	GO:0048468	cell development	1.2e-05	0.0084	6.92884	111	[Actn, Amph, Ank2, Atx2, BI-1, BRWD3, BicC, CG11155, CG13366, CG31475, CG42383, CG42732, Cad99C, CalpB, Cdk8, Cg25C, DIP-gamma, Debcl, Doa, Dscam1, Ect3, Ets21C, Fhos, Fur1, Iml1, Ire1, Irk2, Kr-h1, Lar, Lim3, Liprin-gamma, MED15, Mhc, Mlc2, Mp, Msp300, NT1, Not1, Osbp, Piezo, Prm, Psc, Pvr, RasGAP1, Rbp6, Rim, Sac1, Scgdelta, Sema-1a, Sidpn, Sulf1, TBPH, Ten-a, Tm1, Trim9, Tsp2A, Zasp52, Zasp66,…
3	GO:0030182	neuron differentiation	2.2e-05	0.015	7.78643	70	[Amph, Ank2, Atx2, BRWD3, CG11155, CG31475, CG42383, CG42732, Cdk8, DIP-gamma, Doa, Dscam1, Ets21C, Fur1, Hey, Ire1, Irk2, Kr-h1, Lar, Lim3, Liprin-gamma, Mp, NT1, Not1, Piezo, Psc, Pvr, RasGAP1, Rim, Sac1, Sema-1a, Sidpn, Sulf1, TBPH, Ten-a, Tm1, Trim9, acj6, bdl, br, bsh, ced-6, cher, ct, dati, dgo, dl, dsd, erm, foxo, ftz-f1, fusl, jim, l(2)gl, mbl, nab, neur, pdm3, qua, scrt, sick, sif, spg, …
3	GO:0061061	muscle structure development	2.5e-05	0.016	10.6007	30	[Actn, CG13366, Cg25C, LamC, Mhc, Mlc2, Mp20, Msp300, Not1, Pkg21D, Prm, Scgdelta, Zasp52, Zasp66, atl, br, bt, ens, foxo, gbb, lms, mbl, numb, sals, skd, sls, sr, tn, tws, up]
3	GO:0045214	sarcomere organization	3e-05	0.02	25	9	[Actn, CG13366, Mhc, Scgdelta, bt, sals, sls, tws, up]
3	GO:0033993	response to lipid	3.4e-05	0.023	18.75	12	[BRWD3, Blimp-1, CG3209, Hr38, Kr-h1, TBPH, br, eg, ftz-f1, l(2)gl, svp, tll]
3	GO:1901606	alpha-amino acid catabolic process	3.9e-05	0.025	27.5862	8	[CG3999, CG6415, CG8745, Gs2, Oat, cn, hgo, v]
3	GO:0009072	aromatic amino acid family metabolic process	4.4e-05	0.028	31.8182	7	[Actn, CG1461, Faa, cn, hgo, trh, v]
3	GO:0032989	cellular component morphogenesis	5.4e-05	0.036	7.53138	72	[ACC, Actn, Ank2, BRWD3, CG11155, CG13366, CG31475, CG32944, CG42732, Cad99C, Cdk8, DIP-gamma, Dscam1, Ets21C, Fhos, Ire1, Irk2, Lar, Lim3, Liprin-gamma, Mhc, Mlc2, Mp, Mp20, NT1, Not1, Piezo, Prm, Psc, Pvr, Sac1, Scgdelta, Sema-1a, Sidpn, Sulf1, TBPH, Ten-a, Tm1, Trim9, Zasp52, Zasp66, acj6, bnl, br, bt, cher, ct, dl, dpy, dy, erm, foxo, ftz-f1, jim, l(2)gl, m, pdm3, pigs, sals, scrt, sick, sif,…
3	GO:0006811	ion transport	5.5e-05	0.036	8.38926	50	[CG10019, CG10960, CG11155, CG12061, CG1213, CG14507, CG2121, CG33181, CG34396, CG42269, CG42732, CG42817, CG5002, CG5549, CG5621, CG6125, CG6126, CG6230, CG6356, CG8051, CG8249, CG8389, CG8468, CG8713, Ca-alpha1D, Ctr1A, Eaat2, Esp, Gat, Indy, Irk1, Irk2, MFS3, NAAT1, Oatp33Eb, Piezo, RyR, Teh4, Tom40, Tret1-2, Zip42C.1, Zip89B, dmGlut, eg, nAChRbeta1, nrv2, rdgB, sei, stg1, zyd]
down-regulated DEGs
4	GO:0050794	regulation of cellular process	8.9e-34	8.9e-31	8.56286	314	[4EHP, 5-HT7, ACC, ADD1, ALiX, AP-2alpha, ATPCL, Abl, Ack, Alr, Ank2, Apc, Arl2, Arp8, Arr1, Art4, Atg18a, Atu, Axud1, Bgb, BicC, Brms1, Bruce, BuGZ, Bub3, C1GalTA, CCHa1-R, CG10262, CG10362, CG10459, CG11788, CG11982, CG14749, CG17514, CG17528, CG2063, CG31694, CG34367, CG3815, CG43689, CG4679, CG5189, CG7879, CG8009, CG8079, CG8155, CG8578, CG9391, CG9609, CG9951, CG9987, CSN7, CapaR, Cdep, Cfp…
4	GO:0044260	cellular macromolecule metabolic process	3.7e-29	3.7e-26	8.33102	300	[4EHP, ACC, ADD1, ALiX, Aats-his, Abl, Ack, Arp8, Art4, Atg18a, Atu, Axud1, Bgb, BicC, Brd8, Brms1, Bruce, Bx42, C1GalTA, CG10254, CG10262, CG10463, CG1109, CG11788, CG11982, CG12333, CG12975, CG1317, CG14646, CG14683, CG14749, CG17068, CG17352, CG17514, CG17528, CG17598, CG17754, CG2063, CG2292, CG2807, CG31368, CG3436, CG34367, CG34449, CG3473, CG3499, CG3511, CG3530, CG3815, CG42797, CG43689, …
4	GO:0048518	positive regulation of biological process	5.4e-25	5.4e-22	11.2573	154	[4EHP, ALiX, AP-2alpha, Abl, Ank2, Apc, Atu, Axud1, Brms1, CG17514, CG31694, CG5189, CG8009, CG9951, CG9987, CapaR, Che-13, Cka, CtBP, DAAM, DENR, DMAP1, Dd, Dfd, Diap1, Diap2, Dp, Dsor1, Eip74EF, Exn, FRG1, Fis1, Fs(2)Ket, Fsn, Glut1, Hip14, Hr39, Hr51, Hrs, HtrA2, IKKepsilon, Iswi, Lnk, Lsd-1, MED19, Mad, Myb, Nak, Nf1, Ntf-2, Nup44A, Nup98-96, Octbeta2R, Opa1, PIP4K, Pabp2, Parp, Pdfr, Pi3K92E…
4	GO:0048522	positive regulation of cellular process	4.2e-23	4.2e-20	11.5675	138	[4EHP, ALiX, AP-2alpha, Abl, Ank2, Apc, Atu, Axud1, Brms1, CG17514, CG31694, CG5189, CG8009, CG9951, CG9987, Che-13, Cka, CtBP, DAAM, DENR, Dd, Dfd, Diap1, Diap2, Dp, Dsor1, Eip74EF, Exn, FRG1, Fis1, Glut1, Hip14, Hr39, Hr51, Hrs, HtrA2, IKKepsilon, Iswi, Lnk, Lsd-1, MED19, Mad, Myb, Nak, Nf1, Ntf-2, Nup44A, Octbeta2R, Opa1, PIP4K, Pabp2, Parp, Pdfr, Pi3K92E, Pitslre, REG, Rab27, Rabex-5, Rcd5, R…
4	GO:0043170	macromolecule metabolic process	1.4e-20	1.4e-17	7.35778	313	[4EHP, ACC, ADD1, ALiX, Aats-his, Abl, Ack, Apc, Arp8, Art4, Atg18a, Atu, Axud1, Bgb, BicC, Brd8, Brms1, Bruce, Bx42, C1GalTA, CG10254, CG10262, CG10463, CG1109, CG11788, CG11982, CG12333, CG12717, CG12975, CG1317, CG1440, CG14646, CG14683, CG14749, CG17068, CG17352, CG17514, CG17528, CG17598, CG17754, CG2063, CG2292, CG2807, CG31368, CG3436, CG34367, CG34449, CG3473, CG3499, CG3511, CG3530, CG38…
4	GO:0019222	regulation of metabolic process	1.8e-20	1.7e-17	9.28144	186	[4EHP, ADD1, ALiX, ATPCL, Abl, Apc, Arp8, Art4, Atu, Axud1, Bgb, BicC, Brd8, Brms1, CG10262, CG11788, CG14749, CG17068, CG17514, CG2063, CG34367, CG3815, CG43689, CG4679, CG7879, CG8009, CG8079, CG8578, CG9609, CG9951, CG9987, Cfp1, Che-13, Cka, CtBP, CycB, DENR, DMAP1, Dd, Ddx1, Dfd, Diap1, Diap2, Dp, Dsor1, E(z), E5, Eip74EF, Elk, FRG1, Fsn, GABA-B-R2, GAPsec, HDAC6, Hr39, Hr51, Hrs, HtrA2, IKK…
4	GO:0080090	regulation of primary metabolic process	3.9e-20	3.8e-17	9.41301	178	[4EHP, ADD1, ALiX, ATPCL, Abl, Apc, Arp8, Art4, Atu, Axud1, Bgb, BicC, Brms1, CG10262, CG11788, CG14749, CG17068, CG17514, CG2063, CG34367, CG3815, CG43689, CG4679, CG7879, CG8009, CG8079, CG8578, CG9609, CG9951, CG9987, Cfp1, Che-13, Cka, CtBP, CycB, DENR, DMAP1, Dd, Ddx1, Dfd, Diap1, Diap2, Dp, Dsor1, E(z), E5, Eip74EF, Elk, FRG1, Fsn, GABA-B-R2, GAPsec, HDAC6, Hr39, Hr51, Hrs, HtrA2, IKKepsilo…
4	GO:0060255	regulation of macromolecule metabolic process	1.4e-19	1.4e-16	9.43089	174	[4EHP, ADD1, ALiX, Apc, Arp8, Art4, Atu, Axud1, Bgb, BicC, Brd8, Brms1, CG10262, CG11788, CG14749, CG17068, CG17514, CG2063, CG34367, CG3815, CG43689, CG4679, CG7879, CG8009, CG8079, CG8578, CG9609, CG9951, CG9987, Cfp1, Che-13, Cka, CtBP, CycB, DENR, DMAP1, Dd, Ddx1, Dfd, Diap1, Diap2, Dp, Dsor1, E(z), E5, Eip74EF, FRG1, Fsn, GAPsec, HDAC6, Hr39, Hr51, Hrs, HtrA2, IKKepsilon, Iswi, MED19, MED23,…
4	GO:0036211	protein modification process	4.1e-19	4.1e-16	10.22	144	[ALiX, Abl, Ack, Art4, Atg18a, Atu, Brd8, Brms1, Bruce, C1GalTA, CG10254, CG11982, CG12975, CG1317, CG14646, CG17068, CG17514, CG17528, CG17598, CG17754, CG2292, CG34449, CG3473, CG3511, CG3530, CG42797, CG4452, CG5071, CG5823, CG5987, CG6420, CG6758, CG8009, CG8184, CG8188, CG8726, CG8974, CG9951, CSN7, Cfp1, Cka, Cnot4, CycB, DMAP1, Dd, Diap1, Diap2, Drl-2, Dsor1, E(z), Eaf6, Elk, FRG1, Fbxl7, …
4	GO:0006464	cellular protein modification process	4.1e-19	4.1e-16	10.22	144	[ALiX, Abl, Ack, Art4, Atg18a, Atu, Brd8, Brms1, Bruce, C1GalTA, CG10254, CG11982, CG12975, CG1317, CG14646, CG17068, CG17514, CG17528, CG17598, CG17754, CG2292, CG34449, CG3473, CG3511, CG3530, CG42797, CG4452, CG5071, CG5823, CG5987, CG6420, CG6758, CG8009, CG8184, CG8188, CG8726, CG8974, CG9951, CSN7, Cfp1, Cka, Cnot4, CycB, DMAP1, Dd, Diap1, Diap2, Drl-2, Dsor1, E(z), Eaf6, Elk, FRG1, Fbxl7, …
4	GO:0043412	macromolecule modification	4.8e-19	4.7e-16	9.967	151	[ALiX, Abl, Ack, Art4, Atg18a, Atu, Brd8, Brms1, Bruce, C1GalTA, CG10254, CG10463, CG11982, CG12975, CG1317, CG14646, CG14683, CG17068, CG17514, CG17528, CG17598, CG17754, CG2292, CG34449, CG3473, CG3511, CG3530, CG42797, CG4452, CG5071, CG5823, CG5987, CG6420, CG6758, CG7818, CG8009, CG8184, CG8188, CG8726, CG8974, CG9951, CSN7, Cfp1, Cka, Cnot4, CycB, DMAP1, Dd, Diap1, Diap2, Drl-2, Dsor1, E(z)…
4	GO:0010468	regulation of gene expression	2.2e-18	2.2e-15	10.114	142	[4EHP, ADD1, Arp8, Art4, Atu, Axud1, Bgb, BicC, Brd8, Brms1, CG14749, CG17514, CG2063, CG34367, CG3815, CG43689, CG4679, CG7879, CG8079, CG8578, CG9609, CG9987, Cfp1, CtBP, DENR, DMAP1, Dd, Dfd, Diap1, Diap2, Dp, E(z), E5, Eip74EF, FRG1, Fsn, GAPsec, HDAC6, Hr39, Hr51, Hrs, Iswi, MED19, MED23, MED25, MED31, MED7, MRG15, Mad, Marcal1, Myb, Not1, Nup98-96, Octbeta2R, Parp, Pep, Pi3K92E, Prp3, Rbbp5…
4	GO:0009893	positive regulation of metabolic process	2.3e-18	2.3e-15	12.7923	93	[4EHP, ALiX, Apc, Atu, Axud1, Brms1, CG17514, CG8009, CG9951, CG9987, Che-13, Cka, DENR, Dd, Dfd, Diap1, Diap2, Dp, Dsor1, Eip74EF, FRG1, Fsn, Hr39, Hrs, HtrA2, IKKepsilon, Iswi, Lsd-1, MED19, Mad, Myb, Nf1, Ntf-2, Nup98-96, Octbeta2R, Pabp2, Parp, Pdfr, Pi3K92E, REG, Rabex-5, Rcd5, Ref1, Rpt6, Rtf1, SAK, Sgf11, Spt5, Spt6, Src64B, Taf4, Taf8, Tbp, TfIIEbeta, achi, ash2, atms, aub, bol, br, chic,…
4	GO:0031326	regulation of cellular biosynthetic process	2.7e-18	2.6e-15	10.2832	138	[4EHP, ADD1, Arp8, Art4, Atu, Axud1, Bgb, BicC, Brms1, CG10262, CG11788, CG14749, CG17514, CG2063, CG34367, CG3815, CG43689, CG4679, CG8009, CG8578, CG9609, Cfp1, CtBP, DENR, DMAP1, Dd, Ddx1, Dfd, Diap2, Dp, E(z), E5, Eip74EF, FRG1, GABA-B-R2, GAPsec, HDAC6, Hr39, Hr51, Hrs, Iswi, MED19, MED23, MED25, MED31, MED7, MRG15, Mad, Marcal1, Myb, Nf1, Not1, Ntf-2, Octbeta2R, Pabp2, Parp, Pdfr, Pi3K92E, …
4	GO:0009889	regulation of biosynthetic process	2.9e-18	2.8e-15	10.2602	138	[4EHP, ADD1, Arp8, Art4, Atu, Axud1, Bgb, BicC, Brms1, CG10262, CG11788, CG14749, CG17514, CG2063, CG34367, CG3815, CG43689, CG4679, CG8009, CG8578, CG9609, Cfp1, CtBP, DENR, DMAP1, Dd, Ddx1, Dfd, Diap2, Dp, E(z), E5, Eip74EF, FRG1, GABA-B-R2, GAPsec, HDAC6, Hr39, Hr51, Hrs, Iswi, MED19, MED23, MED25, MED31, MED7, MRG15, Mad, Marcal1, Myb, Nf1, Not1, Ntf-2, Octbeta2R, Pabp2, Parp, Pdfr, Pi3K92E, …
4	GO:0016070	RNA metabolic process	3.4e-18	3.3e-15	9.36266	166	[ADD1, Aats-his, Arp8, Art4, Atu, Axud1, Bgb, Brms1, Bx42, CG10463, CG1109, CG12333, CG12975, CG14683, CG2063, CG2807, CG31368, CG3436, CG34367, CG3815, CG43689, CG4935, CG5986, CG7818, CG7879, CG8079, CG8578, CG9609, CG9987, Cdc5, Cfp1, CtBP, DMAP1, DNApol-alpha180, DNApol-alpha50, Dd, Ddx1, Dfd, Dp, E(z), E5, Edc3, Eip74EF, Es2, FRG1, Gld2, HDAC6, Hr39, Hr51, Hrs, Iswi, MED19, MED23, MED25, MED…
4	GO:0051171	regulation of nitrogen compound metabolic process	5.4e-18	5.3e-15	10.0282	142	[4EHP, ADD1, Arp8, Art4, Atu, Axud1, Bgb, BicC, Brms1, CG10262, CG11788, CG14749, CG17514, CG2063, CG34367, CG3815, CG43689, CG4679, CG7879, CG8079, CG8578, CG9609, CG9987, Cfp1, CtBP, DENR, DMAP1, Dd, Ddx1, Dfd, Diap2, Dp, E(z), E5, Eip74EF, FRG1, GABA-B-R2, GAPsec, HDAC6, Hr39, Hr51, Hrs, Iswi, MED19, MED23, MED25, MED31, MED7, MRG15, Mad, Marcal1, Myb, Nf1, Not1, Ntf-2, Octbeta2R, Parp, Pdfr, …
4	GO:0090304	nucleic acid metabolic process	7.1e-18	7e-15	8.95448	179	[ADD1, Aats-his, Arp8, Art4, Atu, Axud1, Bgb, Brms1, Bx42, CG10262, CG10463, CG1109, CG11788, CG12333, CG12975, CG14683, CG2063, CG2807, CG31368, CG3436, CG34367, CG3473, CG3815, CG43689, CG4935, CG5986, CG6744, CG7818, CG7879, CG8079, CG8578, CG9601, CG9609, CG9987, Cdc5, Cfp1, CtBP, DMAP1, DNApol-alpha180, DNApol-alpha50, DNApol-iota, Dd, Ddx1, Dfd, Dp, E(z), E5, Edc3, Eip74EF, Es2, FRG1, Gld2,…
4	GO:0031323	regulation of cellular metabolic process	9.1e-18	8.9e-15	9.11017	172	[4EHP, ADD1, ALiX, ATPCL, Abl, Arp8, Art4, Atu, Axud1, Bgb, BicC, Brms1, CG10262, CG11788, CG14749, CG17514, CG2063, CG34367, CG3815, CG43689, CG4679, CG7879, CG8009, CG8079, CG8578, CG9609, CG9951, CG9987, Cfp1, Che-13, Cka, CtBP, CycB, DENR, DMAP1, Dd, Ddx1, Dfd, Diap1, Diap2, Dp, Dsor1, E(z), E5, Eip74EF, Elk, FRG1, GABA-B-R2, GAPsec, HDAC6, Hr39, Hr51, Hrs, HtrA2, IKKepsilon, Iswi, Lsd-1, MED…
4	GO:0010556	regulation of macromolecule biosynthetic process	1.7e-17	1.7e-14	10.2484	132	[4EHP, ADD1, Arp8, Art4, Atu, Axud1, Bgb, BicC, Brms1, CG10262, CG11788, CG14749, CG17514, CG2063, CG34367, CG3815, CG43689, CG4679, CG8578, CG9609, Cfp1, CtBP, DENR, DMAP1, Dd, Ddx1, Dfd, Dp, E(z), E5, Eip74EF, FRG1, GAPsec, HDAC6, Hr39, Hr51, Hrs, Iswi, MED19, MED23, MED25, MED31, MED7, MRG15, Mad, Marcal1, Myb, Not1, Octbeta2R, Pabp2, Parp, Pi3K92E, Prp3, Rbbp5, Rcd5, Ref1, Rpt6, Rtf1, Sce, Se…
4	GO:2000112	regulation of cellular macromolecule biosynthetic process	3.4e-17	3.3e-14	10.2524	130	[4EHP, ADD1, Arp8, Art4, Atu, Axud1, Bgb, BicC, Brms1, CG10262, CG11788, CG14749, CG17514, CG2063, CG34367, CG3815, CG43689, CG4679, CG8578, CG9609, Cfp1, CtBP, DENR, DMAP1, Dd, Dfd, Dp, E(z), E5, Eip74EF, FRG1, GAPsec, HDAC6, Hr39, Hr51, Hrs, Iswi, MED19, MED23, MED25, MED31, MED7, MRG15, Mad, Marcal1, Myb, Not1, Octbeta2R, Pabp2, Parp, Pi3K92E, Prp3, Rbbp5, Rcd5, Ref1, Rpt6, Rtf1, Sce, Set1, Sf…
4	GO:0048583	regulation of response to stimulus	5.7e-17	5.5e-14	11.275	107	[ACC, ALiX, Apc, Arr1, Atg18a, Brms1, Bruce, CG10459, CG11982, CG31694, CG5189, Cdep, Cka, Cnot4, CtBP, DENR, DMAP1, Dd, Diap1, Diap2, Dsor1, Exn, Fbxl7, GEFmeso, Hr51, Hrs, LRR, Liprin-alpha, Lnk, MED25, MESR6, Nak, Nf1, Ntf-2, Nup44A, Nxt1, Opa1, PIP4K, POSH, Parp, Pi3K92E, Pino, Pitslre, Pten, Rabex-5, RhoGEF2, Rtf1, SNF4Agamma, Sara, Sec71, Ser, Set1, Sin3A, Smurf, Socs16D, Spt6, Su(var)2-10,…
4	GO:0031325	positive regulation of cellular metabolic process	8e-17	7.8e-14	12.627	87	[4EHP, ALiX, Atu, Axud1, Brms1, CG17514, CG8009, CG9951, CG9987, Che-13, Cka, DENR, Dd, Dfd, Diap1, Diap2, Dp, Dsor1, Eip74EF, FRG1, Hr39, Hrs, HtrA2, IKKepsilon, Iswi, Lsd-1, MED19, Mad, Myb, Nf1, Ntf-2, Octbeta2R, Pabp2, Parp, Pdfr, Pi3K92E, REG, Rabex-5, Rcd5, Ref1, Rpt6, Rtf1, Sgf11, Spt5, Spt6, Src64B, Taf4, Taf8, Tbp, TfIIEbeta, achi, ash2, atms, aub, bol, br, chic, chm, chn, cyc, dpp, e(y)…
4	GO:0006139	nucleobase-containing compound metabolic process	1.4e-15	1.3e-12	8.26907	193	[ADD1, AMPdeam, Aats-his, Arp8, Art4, Atu, Axud1, Bgb, Brms1, Bx42, CG10262, CG10463, CG1109, CG11334, CG11788, CG12333, CG12975, CG14683, CG2063, CG2807, CG31368, CG3436, CG34367, CG3473, CG3815, CG43689, CG4935, CG5828, CG5986, CG6744, CG7818, CG7879, CG8079, CG8080, CG8578, CG9010, CG9601, CG9609, CG9987, CTPsyn, Cdc5, Cfp1, CtBP, DMAP1, DNApol-alpha180, DNApol-alpha50, DNApol-iota, Dd, Ddx1, …
4	GO:0019219	regulation of nucleobase-containing compound metabolic process	1.5e-15	1.4e-12	10.008	125	[ADD1, Arp8, Art4, Atu, Axud1, Bgb, Brms1, CG10262, CG11788, CG2063, CG34367, CG3815, CG43689, CG7879, CG8079, CG8578, CG9609, CG9987, Cfp1, CtBP, DMAP1, Dd, Ddx1, Dfd, Dp, E(z), E5, Eip74EF, FRG1, GABA-B-R2, HDAC6, Hr39, Hr51, Hrs, Iswi, MED19, MED23, MED25, MED31, MED7, MRG15, Mad, Marcal1, Myb, Nf1, Octbeta2R, Parp, Pdfr, Pep, Prp3, Rbbp5, Rcd5, Ref1, Rpt6, Rtf1, Sce, Set1, Sfmbt, Sgf11, Sin3A…
4	GO:0010467	gene expression	1.7e-15	1.6e-12	8.49953	179	[4EHP, ADD1, Aats-his, Arp8, Art4, Atu, Axud1, Bgb, BicC, Brd8, Brms1, Bx42, CG10463, CG12333, CG12975, CG14683, CG14749, CG17514, CG2063, CG2807, CG31368, CG3436, CG34367, CG3815, CG43689, CG4679, CG4935, CG5986, CG7879, CG8079, CG8578, CG9609, CG9987, Cdc5, Cfp1, CtBP, DENR, DMAP1, Dd, Dfd, Diap1, Diap2, Dp, E(z), E5, Eip74EF, Es2, FRG1, Fsn, GAPsec, Gld2, HDAC6, Hr39, Hr51, Hrs, Iswi, MED19, M…
4	GO:0006725	cellular aromatic compound metabolic process	2.3e-15	2.3e-12	8.10373	200	[ADD1, AMPdeam, Aats-his, Arp8, Art4, Atu, Axud1, Bgb, Brms1, Bx42, CG10262, CG10463, CG1109, CG11334, CG11788, CG12333, CG12975, CG14683, CG1885, CG2063, CG2807, CG31368, CG3436, CG34367, CG3473, CG3815, CG43689, CG4935, CG5828, CG5986, CG6744, CG7818, CG7879, CG8079, CG8080, CG8578, CG9010, CG9601, CG9609, CG9987, CTPsyn, Cdc5, Cfp1, CtBP, DMAP1, DNApol-alpha180, DNApol-alpha50, DNApol-iota, Dd…
4	GO:0010604	positive regulation of macromolecule metabolic process	3.2e-15	3.1e-12	12.26	83	[ALiX, Apc, Atu, Axud1, Brms1, CG8009, CG9951, CG9987, Che-13, Cka, DENR, Dfd, Diap1, Dp, Dsor1, Eip74EF, FRG1, Fsn, Hr39, Hrs, HtrA2, IKKepsilon, Iswi, MED19, Mad, Myb, Nup98-96, Pabp2, Pi3K92E, REG, Rabex-5, Rcd5, Ref1, Rpt6, Rtf1, SAK, Sgf11, Spt5, Spt6, Src64B, Taf4, Taf8, Tbp, TfIIEbeta, achi, ash2, atms, aub, bol, br, chic, chm, chn, cyc, dpp, e(y)3, fry, fs(1)h, gl, grn, hep, hyx, l(2)gl, …
4	GO:0031328	positive regulation of cellular biosynthetic process	3.9e-15	3.8e-12	13.9004	67	[4EHP, Atu, Axud1, Brms1, CG8009, DENR, Dd, Dfd, Diap2, Dp, Eip74EF, FRG1, Hr39, Iswi, MED19, Mad, Myb, Nf1, Ntf-2, Octbeta2R, Pabp2, Parp, Pdfr, Pi3K92E, Rcd5, Ref1, Rpt6, Rtf1, Sgf11, Spt5, Spt6, Taf4, Taf8, Tbp, TfIIEbeta, achi, ash2, atms, aub, bol, br, chic, chm, chn, cyc, e(y)3, fry, fs(1)h, gl, grn, hep, hyx, l(2)gl, lid, lig, lok, mor, nej, orb, otu, retn, run, schlank, sno, stau, toy, vf…
4	GO:0009891	positive regulation of biosynthetic process	3.9e-15	3.8e-12	13.9004	67	[4EHP, Atu, Axud1, Brms1, CG8009, DENR, Dd, Dfd, Diap2, Dp, Eip74EF, FRG1, Hr39, Iswi, MED19, Mad, Myb, Nf1, Ntf-2, Octbeta2R, Pabp2, Parp, Pdfr, Pi3K92E, Rcd5, Ref1, Rpt6, Rtf1, Sgf11, Spt5, Spt6, Taf4, Taf8, Tbp, TfIIEbeta, achi, ash2, atms, aub, bol, br, chic, chm, chn, cyc, e(y)3, fry, fs(1)h, gl, grn, hep, hyx, l(2)gl, lid, lig, lok, mor, nej, orb, otu, retn, run, schlank, sno, stau, toy, vf…
4	GO:1901360	organic cyclic compound metabolic process	5.6e-15	5.4e-12	8.02224	202	[4EHP, ADD1, AMPdeam, Aats-his, Arp8, Art4, Atu, Axud1, Bgb, Brms1, Bx42, CG10262, CG10463, CG1109, CG11334, CG11788, CG12333, CG12975, CG14683, CG1885, CG2063, CG2807, CG31368, CG3436, CG34367, CG3473, CG3815, CG43689, CG4935, CG5828, CG5986, CG6744, CG7818, CG7879, CG8079, CG8080, CG8578, CG9010, CG9518, CG9601, CG9609, CG9987, CTPsyn, Cdc5, Cfp1, CtBP, DMAP1, DNApol-alpha180, DNApol-alpha50, D…
4	GO:0007154	cell communication	6.4e-15	6.2e-12	8.29576	184	[5-HT7, ACC, ALiX, AP-2alpha, Abl, Ack, Amph, Ank2, Apc, Arl2, Arr1, Atg18a, Brms1, Bruce, CCHa1-R, CG10362, CG10459, CG11982, CG12333, CG14299, CG17528, CG2938, CG31612, CG31694, CG5189, CG9391, CG9518, CSN7, CapaR, Cdep, Cka, Cnot4, CtBP, DENR, Dd, Diap1, Diap2, Dp, Drl-2, Dsor1, Elk, Exn, Fbxl7, Fsn, GABA-B-R2, GEFmeso, Gat, Glut1, Gr43a, HDAC6, Hip14, Hr39, Hr51, Hrs, IKKepsilon, Iswi, Itgbn,…
4	GO:0046483	heterocycle metabolic process	6.7e-15	6.5e-12	8.125	195	[ADD1, AMPdeam, Aats-his, Arp8, Art4, Atu, Axud1, Bgb, Brms1, Bx42, CG10262, CG10463, CG1109, CG11334, CG11788, CG12333, CG12975, CG14683, CG1885, CG2063, CG2807, CG31368, CG3436, CG34367, CG3473, CG3815, CG43689, CG4935, CG5828, CG5986, CG6744, CG7818, CG7879, CG8079, CG8080, CG8578, CG9010, CG9601, CG9609, CG9987, CTPsyn, Cdc5, Cfp1, CtBP, DMAP1, DNApol-alpha180, DNApol-alpha50, DNApol-iota, Dd…
4	GO:0051252	regulation of RNA metabolic process	8.6e-15	8.3e-12	9.97485	119	[ADD1, Arp8, Art4, Atu, Axud1, Bgb, Brms1, CG2063, CG34367, CG3815, CG43689, CG7879, CG8079, CG8578, CG9609, CG9987, Cfp1, CtBP, DMAP1, Dd, Ddx1, Dfd, Dp, E(z), E5, Eip74EF, FRG1, HDAC6, Hr39, Hr51, Hrs, Iswi, MED19, MED23, MED25, MED31, MED7, MRG15, Mad, Marcal1, Myb, Octbeta2R, Parp, Pep, Prp3, Rbbp5, Rcd5, Ref1, Rpt6, Rtf1, Sce, Set1, Sfmbt, Sgf11, Sin3A, Smurf, Sox15, Spt20, Spt5, Spt6, TH1, …
4	GO:0048519	negative regulation of biological process	1.1e-14	1.1e-11	9.54479	130	[4EHP, ADD1, Abl, Ack, Ank2, Apc, Arr1, Atg18a, Axud1, BicC, Brd8, Brms1, Bruce, BuGZ, Bub3, C1GalTA, CG10459, CG11982, CG3815, CSN7, CtBP, DMAP1, Dd, Dfd, Diap1, Diap2, Dsor1, E(z), FRG1, Fbxl7, Fsn, GABA-B-R2, Hr39, Hrs, Iswi, Itgbn, LRR, Liprin-gamma, Lkr, MED31, MESR6, MRG15, Mad, Mps1, Nf1, Not1, Nup44A, Nxt1, Opa1, PK1-R, POSH, Pi3K92E, Prp3, Pten, REG, Rabex-5, RanBPM, Rcd5, Sce, Ser, Sfmb…
4	GO:0023051	regulation of signaling	4.4e-14	4.2e-11	10.9557	94	[ACC, ALiX, Ank2, Apc, Arr1, Atg18a, Brms1, Bruce, CG10459, CG11982, CG31694, CG5189, Cdep, Cka, Cnot4, CtBP, DENR, Dd, Diap1, Diap2, Dsor1, Exn, Fbxl7, GABA-B-R2, GEFmeso, Glut1, Hrs, LRR, Lnk, MESR6, Nak, Nf1, Nup44A, Opa1, PIP4K, PK1-R, POSH, Pi3K92E, Pitslre, Pten, Rab3-GAP, Rabex-5, RhoGEF2, Rtf1, Sara, Sec71, Ser, Set1, Sin3A, Smurf, Socs16D, Src64B, Su(var)2-10, Syt1, TM9SF4, Tap42, Tip60,…
4	GO:2001141	regulation of RNA biosynthetic process	4.5e-14	4.3e-11	10.0358	112	[ADD1, Arp8, Art4, Atu, Axud1, Bgb, Brms1, CG2063, CG34367, CG3815, CG43689, CG8578, CG9609, Cfp1, CtBP, DMAP1, Dd, Ddx1, Dfd, Dp, E(z), E5, Eip74EF, FRG1, HDAC6, Hr39, Hr51, Hrs, Iswi, MED19, MED23, MED25, MED31, MED7, MRG15, Mad, Marcal1, Myb, Octbeta2R, Parp, Prp3, Rbbp5, Rcd5, Ref1, Rpt6, Rtf1, Sce, Set1, Sfmbt, Sgf11, Sin3A, Smurf, Sox15, Spt20, Spt5, Spt6, TH1, Taf4, Taf8, Tbp, TfIIEbeta, T…
4	GO:1903506	regulation of nucleic acid-templated transcription	4.5e-14	4.3e-11	10.0358	112	[ADD1, Arp8, Art4, Atu, Axud1, Bgb, Brms1, CG2063, CG34367, CG3815, CG43689, CG8578, CG9609, Cfp1, CtBP, DMAP1, Dd, Ddx1, Dfd, Dp, E(z), E5, Eip74EF, FRG1, HDAC6, Hr39, Hr51, Hrs, Iswi, MED19, MED23, MED25, MED31, MED7, MRG15, Mad, Marcal1, Myb, Octbeta2R, Parp, Prp3, Rbbp5, Rcd5, Ref1, Rpt6, Rtf1, Sce, Set1, Sfmbt, Sgf11, Sin3A, Smurf, Sox15, Spt20, Spt5, Spt6, TH1, Taf4, Taf8, Tbp, TfIIEbeta, T…
4	GO:0051128	regulation of cellular component organization	4.4e-14	4.3e-11	11.2219	90	[AP-2alpha, Abl, Ank2, Apc, BuGZ, Bub3, C1GalTA, CG14749, CG8155, DAAM, FRG1, Fis1, Fs(2)Ket, Fsn, GABA-B-R2, GAPcenA, GAPsec, Hr51, IKKepsilon, Itgbn, Liprin-alpha, Liprin-gamma, Mad, Mps1, Myb, Nak, Nf1, Octbeta2R, Opa1, PIP4K, Pi3K92E, Pitslre, Prp3, Pten, RN-tre, Rab18, Rab40, Rab8, RhoGEF2, Rpt6, Rtf1, SAK, SCAR, Sgt, Src64B, Syt1, Tbp, Ten-m, Tip60, Ube3a, aPKC, ash2, aub, ball, chic, crol,…
4	GO:0051173	positive regulation of nitrogen compound metabolic process	5.1e-14	4.9e-11	13.4576	65	[Atu, Axud1, Brms1, CG9987, DENR, Dfd, Diap2, Dp, Eip74EF, FRG1, Hr39, Iswi, MED19, Mad, Myb, Nf1, Ntf-2, Octbeta2R, Parp, Pdfr, Pi3K92E, Rcd5, Ref1, Rpt6, Rtf1, Sgf11, Spt5, Spt6, Taf4, Taf8, Tbp, TfIIEbeta, achi, ash2, atms, aub, bol, br, chic, chm, chn, cyc, e(y)3, fry, fs(1)h, gl, grn, hep, hyx, l(2)gl, lid, lig, lok, mor, nej, orb, otu, retn, run, schlank, smg, sno, stau, toy, vfl]
4	GO:0010646	regulation of cell communication	9.3e-14	8.9e-11	10.8645	93	[ACC, ALiX, Ank2, Apc, Arr1, Atg18a, Brms1, Bruce, CG10459, CG11982, CG31694, CG5189, Cdep, Cka, Cnot4, CtBP, DENR, Dd, Diap1, Diap2, Dsor1, Exn, Fbxl7, GABA-B-R2, GEFmeso, Glut1, Hrs, LRR, Lnk, MESR6, Nak, Nf1, Nup44A, Opa1, PIP4K, PK1-R, POSH, Pi3K92E, Pitslre, Pten, Rab3-GAP, Rabex-5, RhoGEF2, Rtf1, Sara, Sec71, Ser, Set1, Sin3A, Smurf, Socs16D, Src64B, Su(var)2-10, Syt1, TM9SF4, Tap42, Tip60,…
4	GO:0006355	regulation of transcription, DNA-templated	1e-13	9.7e-11	10	110	[ADD1, Arp8, Art4, Atu, Axud1, Bgb, Brms1, CG2063, CG34367, CG3815, CG43689, CG8578, CG9609, Cfp1, CtBP, DMAP1, Dd, Dfd, Dp, E(z), E5, Eip74EF, FRG1, HDAC6, Hr39, Hr51, Hrs, Iswi, MED19, MED23, MED25, MED31, MED7, MRG15, Mad, Marcal1, Myb, Octbeta2R, Parp, Prp3, Rbbp5, Rcd5, Ref1, Rpt6, Rtf1, Sce, Set1, Sfmbt, Sgf11, Sin3A, Smurf, Sox15, Spt5, Spt6, TH1, Taf4, Taf8, Tbp, TfIIEbeta, Tfb1, Tip60, U…
4	GO:0009966	regulation of signal transduction	1e-13	1e-10	11.4754	84	[ACC, ALiX, Apc, Arr1, Atg18a, Brms1, Bruce, CG10459, CG11982, CG31694, CG5189, Cdep, Cka, Cnot4, CtBP, DENR, Dd, Diap1, Diap2, Dsor1, Exn, Fbxl7, GEFmeso, Hrs, LRR, Lnk, MESR6, Nak, Nf1, Nup44A, Opa1, PIP4K, POSH, Pi3K92E, Pitslre, Pten, Rabex-5, RhoGEF2, Rtf1, Sara, Sec71, Ser, Set1, Sin3A, Smurf, Socs16D, Su(var)2-10, TM9SF4, Tap42, TyrR, Uba3, Ube3a, Usp8, Vps26, Vps35, Ziz, cdi, chrb, crol, …
4	GO:0048523	negative regulation of cellular process	1.2e-13	1.1e-10	9.62783	119	[4EHP, ADD1, Abl, Ack, Ank2, Apc, Arr1, Atg18a, Axud1, BicC, Brms1, Bruce, BuGZ, Bub3, C1GalTA, CG10459, CG11982, CG3815, CSN7, CtBP, DMAP1, Dd, Dfd, Diap1, Diap2, Dsor1, E(z), FRG1, Fsn, GABA-B-R2, Hrs, Iswi, Itgbn, LRR, Liprin-gamma, MED31, MESR6, MRG15, Mad, Mps1, Nf1, Not1, Nup44A, Opa1, PK1-R, POSH, Pi3K92E, Prp3, Pten, REG, RanBPM, Rcd5, Sce, Ser, Sfmbt, Sgt, Sin3A, Smurf, Socs16D, Sox15, S…
4	GO:0048513	animal organ development	1.7e-13	1.6e-10	9.21886	131	[4EHP, Abl, Amph, Apc, Bx42, C1GalTA, CG11334, CG11399, CG8188, CTPsyn, CtBP, DAAM, Dd, Dfd, Diap1, Diap2, Drl-2, E(z), Eb1, Eip74EF, Exn, FRG1, Fbxl7, Fpps, GEFmeso, Hr39, Hr51, IKKepsilon, Iswi, Itgbn, Liprin-alpha, Mad, Mbs, Noa36, Not1, Nup98-96, Opa1, Pen, Pi3K92E, Pten, Rabex-5, Rcc1, RhoGEF2, SCAR, SF1, Sce, Scgdelta, Sep5, Ser, Sfmbt, Sin3A, Skp2, Sox15, Src64B, Su(var)2-10, Taf4, Taf8, T…
4	GO:0044267	cellular protein metabolic process	2e-13	1.9e-10	8.22966	172	[4EHP, ALiX, Aats-his, Abl, Ack, Art4, Atg18a, Atu, BicC, Brd8, Brms1, Bruce, C1GalTA, CG10254, CG11982, CG12975, CG1317, CG14646, CG14749, CG17068, CG17352, CG17514, CG17528, CG17598, CG17754, CG2292, CG34449, CG3473, CG3499, CG3511, CG3530, CG42797, CG4452, CG4679, CG5071, CG5823, CG5987, CG6420, CG6758, CG8009, CG8184, CG8188, CG8726, CG8974, CG9951, CSN7, Cfp1, Che-13, Cka, Cnot4, CycB, DENR,…
4	GO:0060429	epithelium development	2.3e-13	2.1e-10	9.89209	110	[4EHP, AP-2alpha, Abl, Ack, Apc, BicC, Bx42, CG11334, CG11399, CG8155, CG8188, CSN7, Cka, CtBP, Dd, Diap1, Dp, Dsor1, Exn, Fbxl7, Fpps, Fs(2)Ket, GEFmeso, Hr51, Hrs, Itgbn, Mad, Mbs, Myb, Not1, POSH, Parp, Pi3K92E, Pten, Ptpmeg2, RN-tre, Rab3-GAP, Rabex-5, RanBPM, Rcc1, RhoGEF2, SF1, Sce, Sep5, Ser, Sfmbt, Sin3A, Skp2, Sox15, Spt6, Src64B, Su(var)2-10, Tap42, Usp8, aPKC, armi, ash2, aub, bib, bol…
4	GO:0032774	RNA biosynthetic process	2.8e-13	2.7e-10	9.71867	114	[ADD1, Arp8, Art4, Atu, Axud1, Bgb, Brms1, CG2063, CG34367, CG3815, CG43689, CG8578, CG9609, Cfp1, CtBP, DMAP1, DNApol-alpha50, Dd, Ddx1, Dfd, Dp, E(z), E5, Eip74EF, FRG1, HDAC6, Hr39, Hr51, Hrs, Iswi, MED19, MED23, MED25, MED31, MED7, MRG15, Mad, Marcal1, Myb, Octbeta2R, Parp, Prp3, Rbbp5, Rcd5, Ref1, RpII33, Rpt6, Rtf1, Sce, Set1, Sfmbt, Sgf11, Sin3A, Smurf, Sox15, Spt20, Spt5, Spt6, TH1, Taf4,…
4	GO:0034641	cellular nitrogen compound metabolic process	3.5e-13	3.3e-10	7.58993	211	[4EHP, ADD1, AMPdeam, Aats-his, Arp8, Art4, Atu, Axud1, Bgb, BicC, Brms1, Bx42, CG10262, CG10463, CG1109, CG11334, CG11596, CG11788, CG12333, CG12975, CG14683, CG14749, CG17514, CG1885, CG2063, CG2807, CG31368, CG3436, CG34367, CG3473, CG3815, CG43689, CG4679, CG4935, CG5828, CG5986, CG6744, CG7818, CG7879, CG8079, CG8080, CG8578, CG9010, CG9601, CG9609, CG9987, CTPsyn, Cdc5, Cfp1, CtBP, DENR, DM…
4	GO:0009059	macromolecule biosynthetic process	4e-13	3.7e-10	8.43567	158	[4EHP, ADD1, Aats-his, Arp8, Art4, Atg18a, Atu, Axud1, Bgb, BicC, Brms1, C1GalTA, CG10262, CG11788, CG14749, CG17514, CG2063, CG2292, CG34367, CG34449, CG3815, CG43689, CG4679, CG8578, CG9609, Cfp1, CtBP, DENR, DMAP1, DNApol-alpha180, DNApol-alpha50, DNApol-iota, Dd, Ddx1, Dfd, Dp, E(z), E5, Eip74EF, FRG1, GAPsec, GlcAT-P, HDAC6, Hip14, Hr39, Hr51, Hrs, Iswi, MED19, MED23, MED25, MED31, MED7, MRG…
4	GO:0007292	female gamete generation	4.6e-13	4.3e-10	11.5108	80	[ALiX, AP-2alpha, Abl, Apc, BicC, Bruce, CG8155, CSN7, Ddx1, Diap1, Dp, Dsor1, Eip74EF, Fs(2)Ket, Hrs, IKKepsilon, Mad, Mbs, Myb, Not1, Nup44A, Octbeta2R, Parp, Pen, Pi3K92E, Pten, Ptpmeg2, RN-tre, Rab3-GAP, RanBPM, SCAR, Sce, Sfmbt, Smurf, Spt6, Src64B, Syt1, aPKC, armi, aub, ball, bib, br, btz, chic, dom, dop, dpp, dsh, endos, fry, gcl, hep, heph, jvl, kibra, kra, kug, l(2)gl, lid, lig, loqs, l…
4	GO:0007276	gamete generation	4.7e-13	4.4e-10	10.3966	97	[ALiX, AP-2alpha, Abl, Ack, Apc, Baldspot, BicC, Bruce, CG8155, CSN7, Ddx1, Diap1, Dp, Dsor1, Eip74EF, Fpps, Fs(2)Ket, Hip14, Hrs, HtrA2, IKKepsilon, Iswi, Mad, Mbs, Myb, Not1, Nup44A, Octbeta2R, Parp, Pen, Pi3K92E, Pten, Ptpmeg2, RN-tre, Rab3-GAP, RanBPM, Ref1, RhoGEF2, SAK, SCAR, Sce, Sfmbt, Smurf, Spt6, Src64B, Syt1, aPKC, achi, armi, aub, ball, bib, bol, br, btz, chic, dom, dop, dpp, dsh, end…
4	GO:0097659	nucleic acid-templated transcription	4.8e-13	4.5e-10	9.66638	113	[ADD1, Arp8, Art4, Atu, Axud1, Bgb, Brms1, CG2063, CG34367, CG3815, CG43689, CG8578, CG9609, Cfp1, CtBP, DMAP1, Dd, Ddx1, Dfd, Dp, E(z), E5, Eip74EF, FRG1, HDAC6, Hr39, Hr51, Hrs, Iswi, MED19, MED23, MED25, MED31, MED7, MRG15, Mad, Marcal1, Myb, Octbeta2R, Parp, Prp3, Rbbp5, Rcd5, Ref1, RpII33, Rpt6, Rtf1, Sce, Set1, Sfmbt, Sgf11, Sin3A, Smurf, Sox15, Spt20, Spt5, Spt6, TH1, Taf4, Taf8, Tbp, TfII…
4	GO:0009888	tissue development	5.4e-13	5.1e-10	9.57535	115	[4EHP, AP-2alpha, Abl, Ack, Alr, Apc, BicC, Bx42, CG11334, CG11399, CG8155, CG8188, CSN7, Cka, CtBP, Dd, Diap1, Dp, Dsor1, Exn, Fbxl7, Fpps, Fs(2)Ket, GEFmeso, Hr39, Hr51, Hrs, Itgbn, Mad, Mbs, Myb, Not1, POSH, Parp, Pi3K92E, Pten, Ptpmeg2, RN-tre, Rab3-GAP, Rabex-5, RanBPM, Rcc1, RhoGEF2, SF1, Sce, Scgdelta, Sep5, Ser, Sfmbt, Sin3A, Skp2, Sox15, Spt6, Src64B, Su(var)2-10, Tap42, Usp8, aPKC, armi…
4	GO:0050793	regulation of developmental process	5.7e-13	5.3e-10	11.1258	84	[4EHP, Abl, Ank2, Apc, Atu, Bgb, Bruce, C1GalTA, DAAM, Dfd, Diap1, Dp, Dsor1, Eb1, Eip74EF, Fbxl7, Fis1, Fs(2)Ket, Fsn, Hr51, Hrs, Itgbn, Liprin-alpha, Liprin-gamma, MED31, Mad, Mbs, Nf1, Octbeta2R, Opa1, PIP4K, Pi3K92E, Pitslre, Pten, Rab18, Rab40, Rab8, Rabex-5, Rcc1, RhoGEF2, Rs1, SCAR, Ser, Sin3A, Src64B, Syt1, Ten-m, Ube3a, aPKC, aub, ball, br, cdi, chic, chm, chn, cta, dom, dpp, dsh, fry, g…
4	GO:0048477	oogenesis	6.8e-13	6.4e-10	11.516	79	[ALiX, AP-2alpha, Abl, Apc, BicC, Bruce, CG8155, CSN7, Ddx1, Diap1, Dp, Dsor1, Eip74EF, Fs(2)Ket, Hrs, IKKepsilon, Mad, Mbs, Myb, Not1, Nup44A, Parp, Pen, Pi3K92E, Pten, Ptpmeg2, RN-tre, Rab3-GAP, RanBPM, SCAR, Sce, Sfmbt, Smurf, Spt6, Src64B, Syt1, aPKC, armi, aub, ball, bib, br, btz, chic, dom, dop, dpp, dsh, endos, fry, gcl, hep, heph, jvl, kibra, kra, kug, l(2)gl, lid, lig, loqs, lov, mip120,…
4	GO:0007165	signal transduction	7.3e-13	6.9e-10	8.51664	151	[5-HT7, ACC, ALiX, Abl, Ack, Ank2, Apc, Arl2, Arr1, Atg18a, Brms1, Bruce, CCHa1-R, CG10362, CG10459, CG11982, CG17528, CG31694, CG5189, CG9391, CapaR, Cdep, Cka, Cnot4, CtBP, DENR, Dd, Diap1, Diap2, Dp, Drl-2, Dsor1, Elk, Exn, Fbxl7, GABA-B-R2, GEFmeso, Gr43a, Hr39, Hr51, Hrs, IKKepsilon, Iswi, Itgbn, LRR, Lkr, Lnk, MESR6, Mad, Nak, Neos, Nf1, Nle, Nup44A, Nup98-96, Octbeta2R, Opa1, PIP4K, PK1-R,…
4	GO:0034645	cellular macromolecule biosynthetic process	7.6e-13	7.1e-10	8.41878	156	[4EHP, ADD1, Aats-his, Arp8, Art4, Atg18a, Atu, Axud1, Bgb, BicC, Brms1, C1GalTA, CG10262, CG11788, CG14749, CG17514, CG2063, CG2292, CG34367, CG34449, CG3815, CG43689, CG4679, CG8578, CG9609, Cfp1, CtBP, DENR, DMAP1, DNApol-alpha180, DNApol-alpha50, DNApol-iota, Dd, Dfd, Dp, E(z), E5, Eip74EF, FRG1, GAPsec, GlcAT-P, HDAC6, Hip14, Hr39, Hr51, Hrs, Iswi, MED19, MED23, MED25, MED31, MED7, MRG15, Ma…
4	GO:0034654	nucleobase-containing compound biosynthetic process	8.2e-13	7.7e-10	9.13012	127	[ADD1, AMPdeam, Arp8, Art4, Atu, Axud1, Bgb, Brms1, CG2063, CG34367, CG3815, CG43689, CG5828, CG8080, CG8578, CG9609, CTPsyn, Cfp1, CtBP, DMAP1, DNApol-alpha180, DNApol-alpha50, DNApol-iota, Dd, Ddx1, Dfd, Dp, E(z), E5, Eip74EF, FRG1, GABA-B-R2, HDAC6, Hr39, Hr51, Hrs, Iswi, MED19, MED23, MED25, MED31, MED7, MRG15, Mad, Marcal1, Myb, Nf1, Octbeta2R, Parp, Pdfr, Prp3, Rbbp5, Rcd5, Ref1, RpII33, Rp…
4	GO:0048731	system development	8.7e-13	8.1e-10	7.82537	190	[4EHP, AP-2alpha, Abl, Amph, Ank2, Apc, Arl2, Baldspot, BuGZ, Bx42, C1GalTA, CG1109, CG11334, CG11399, CG1239, CG17068, CG2063, CG8188, CG9649, CG9987, CTPsyn, CtBP, DAAM, DCTN4-p62, DNApol-alpha180, DNApol-alpha50, Dd, Dfd, Diap1, Diap2, Drl-2, E(z), Eb1, Eip74EF, Es2, Exn, FRG1, Fbxl7, Fpps, Fsn, GEFmeso, GlcAT-P, Hr39, Hr51, Hrs, IKKepsilon, Iswi, Itgbn, Liprin-alpha, Liprin-gamma, Lsd-1, MED2…
4	GO:0048869	cellular developmental process	9.4e-13	8.8e-10	7.76348	193	[4EHP, ACC, ALiX, AP-2alpha, Abl, Ack, Amph, Ank2, Apc, Arl2, Atg18a, Baldspot, BicC, Bruce, BuGZ, C1GalTA, CG1109, CG12333, CG1239, CG14299, CG17068, CG2063, CG2938, CG31612, CG8155, CG9518, CG9649, CG9987, CSN7, CTPsyn, Che-13, CtBP, DAAM, DCTN4-p62, DNApol-alpha180, DNApol-alpha50, Ddx1, Diap1, Dp, Drl-2, Dsor1, E(z), Eip74EF, Fs(2)Ket, Hr51, Hrs, HtrA2, IKKepsilon, Iswi, LRR, Liprin-alpha, Li…
4	GO:0007049	cell cycle	1e-12	9.8e-10	10.4377	93	[ALiX, Alr, Arl2, BicC, Bruce, BuGZ, Bub3, CG11788, CG3436, CG3530, CG8188, CSN7, Cdc5, Cka, CycB, Diap1, Diap2, Dp, Dsor1, E(z), Eb1, Fs(2)Ket, Hr39, Hrs, MRG15, Mad, Mcm2, Mps1, Myb, Ndc1, Non2, Not1, Nup44A, Pen, Pi3K92E, Pitslre, PpV, Prp38, Pten, REG, Rcc1, Rcd5, Ref1, RfC38, SAK, SCAR, SNF4Agamma, Sce, Sep5, Ser, Sgf11, Sin3A, Skp2, Spt5, Su(var)2-10, Syx13, TH1, Taf8, Tap42, aPKC, armi, au…
4	GO:0007281	germ cell development	1.4e-12	1.3e-09	10.7905	86	[ALiX, AP-2alpha, Abl, Ack, Apc, BicC, Bruce, CG8155, CSN7, Ddx1, Diap1, Dp, Dsor1, Eip74EF, Fs(2)Ket, Hrs, IKKepsilon, Iswi, Mad, Mbs, Myb, Not1, Nup44A, Parp, Pen, Pi3K92E, Pten, Ptpmeg2, RN-tre, Rab3-GAP, RanBPM, Ref1, SAK, SCAR, Sce, Sfmbt, Smurf, Spt6, Src64B, Syt1, aPKC, armi, aub, ball, bib, br, btz, chic, dom, dop, dpp, dsh, endos, fry, gcl, gish, hep, heph, jvl, kibra, kra, kug, l(2)gl, …
4	GO:0010557	positive regulation of macromolecule biosynthetic process	1.9e-12	1.8e-09	13.3333	58	[Atu, Axud1, Brms1, DENR, Dfd, Dp, Eip74EF, FRG1, Hr39, Iswi, MED19, Mad, Myb, Pabp2, Pi3K92E, Rcd5, Ref1, Rpt6, Rtf1, Sgf11, Spt5, Spt6, Taf4, Taf8, Tbp, TfIIEbeta, achi, ash2, atms, aub, bol, br, chic, chm, chn, cyc, e(y)3, fry, fs(1)h, gl, grn, hep, hyx, l(2)gl, lid, lig, lok, mor, nej, orb, otu, retn, run, schlank, sno, stau, toy, vfl]
4	GO:0006351	transcription, DNA-templated	1.9e-12	1.8e-09	9.57722	111	[ADD1, Arp8, Art4, Atu, Axud1, Bgb, Brms1, CG2063, CG34367, CG3815, CG43689, CG8578, CG9609, Cfp1, CtBP, DMAP1, Dd, Dfd, Dp, E(z), E5, Eip74EF, FRG1, HDAC6, Hr39, Hr51, Hrs, Iswi, MED19, MED23, MED25, MED31, MED7, MRG15, Mad, Marcal1, Myb, Octbeta2R, Parp, Prp3, Rbbp5, Rcd5, Ref1, RpII33, Rpt6, Rtf1, Sce, Set1, Sfmbt, Sgf11, Sin3A, Smurf, Sox15, Spt5, Spt6, TH1, Taf4, Taf8, Tbp, TfIIEbeta, Tfb1, …
4	GO:0010628	positive regulation of gene expression	2.8e-12	2.6e-09	13.082	59	[Atu, Axud1, Brms1, CG9987, DENR, Dfd, Dp, Eip74EF, FRG1, Hr39, Iswi, MED19, Mad, Myb, Nup98-96, Pi3K92E, Rcd5, Ref1, Rpt6, Rtf1, Sgf11, Spt5, Spt6, Taf4, Taf8, Tbp, TfIIEbeta, achi, ash2, atms, aub, bol, br, chic, chm, chn, cyc, e(y)3, fry, fs(1)h, gl, grn, hep, hyx, l(2)gl, lid, lig, lok, mor, nej, orb, retn, run, schlank, sno, stau, swm, toy, vfl]
4	GO:0018130	heterocycle biosynthetic process	3.6e-12	3.4e-09	8.8843	129	[ADD1, AMPdeam, Arp8, Art4, Atu, Axud1, Bgb, Brms1, CG1885, CG2063, CG34367, CG3815, CG43689, CG5828, CG8080, CG8578, CG9609, CTPsyn, Cfp1, CtBP, DMAP1, DNApol-alpha180, DNApol-alpha50, DNApol-iota, Dd, Ddx1, Dfd, Dp, E(z), E5, Eip74EF, FRG1, GABA-B-R2, HDAC6, Hr39, Hr51, Hrs, Iswi, MED19, MED23, MED25, MED31, MED7, MRG15, Mad, Marcal1, Myb, Nf1, Octbeta2R, Parp, Pdfr, Prp3, Rbbp5, Rcd5, Ref1, Rp…
4	GO:0022412	cellular process involved in reproduction in multicellular organism	4e-12	3.7e-09	10.4338	89	[ALiX, AP-2alpha, Abl, Ack, Apc, BicC, Bruce, CG8155, CSN7, Ddx1, Diap1, Dp, Dsor1, Eip74EF, Fpps, Fs(2)Ket, Hrs, IKKepsilon, Iswi, Mad, Mbs, Myb, Not1, Nup44A, Parp, Pen, Pi3K92E, Pten, Ptpmeg2, RN-tre, Rab3-GAP, RanBPM, Ref1, RhoGEF2, SAK, SCAR, Sce, Sfmbt, Smurf, Spt6, Src64B, Syt1, aPKC, armi, aub, ball, bib, bol, br, btz, chic, dom, dop, dpp, dsh, endos, fry, gcl, gish, hep, heph, jvl, kibra…
4	GO:0007275	multicellular organism development	4.4e-12	4.1e-09	7.26329	224	[4EHP, AP-2alpha, Abl, Ack, Amph, Ank2, Apc, Arl2, Atg18a, Baldspot, BicC, BuGZ, Bx42, C1GalTA, CG10383, CG1109, CG11334, CG11399, CG1239, CG17068, CG2063, CG8155, CG8188, CG9518, CG9649, CG9987, CSN7, CTPsyn, Cen, Cka, CtBP, CycB, DAAM, DCTN4-p62, DNApol-alpha180, DNApol-alpha50, Dd, Ddx1, Dfd, Diap1, Diap2, Dp, Drl-2, Dsor1, E(z), Eb1, Eip74EF, Es2, Exn, FRG1, Fbxl7, Fpps, Fsn, GEFmeso, GlcAT-P…
4	GO:0048468	cell development	4.8e-12	4.5e-09	8.61423	138	[ALiX, AP-2alpha, Abl, Ack, Amph, Ank2, Apc, Atg18a, BicC, Bruce, BuGZ, C1GalTA, CG1109, CG8155, CSN7, DAAM, Ddx1, Diap1, Dp, Drl-2, Dsor1, E(z), Eip74EF, Fs(2)Ket, Hr51, Hrs, HtrA2, IKKepsilon, Iswi, Liprin-alpha, Liprin-gamma, MED31, Mad, Mbs, Myb, Nak, Nf1, Not1, Nup44A, Parp, Pen, Pi3K92E, Pten, Ptpmeg2, RN-tre, Rab3-GAP, RanBPM, Rcc1, Ref1, RhoGEF2, SAK, SCAR, Sce, Scgdelta, Sfmbt, Sgf11, Si…
4	GO:0030154	cell differentiation	6.3e-12	5.9e-09	7.73759	184	[4EHP, ALiX, AP-2alpha, Abl, Ack, Amph, Ank2, Apc, Arl2, Atg18a, Baldspot, BicC, Bruce, BuGZ, C1GalTA, CG1109, CG12333, CG1239, CG14299, CG17068, CG2063, CG2938, CG31612, CG8155, CG9518, CG9649, CG9987, CSN7, CTPsyn, CtBP, DAAM, DCTN4-p62, DNApol-alpha180, DNApol-alpha50, Ddx1, Diap1, Dp, Drl-2, Dsor1, E(z), Eip74EF, Fs(2)Ket, Hr51, Hrs, HtrA2, IKKepsilon, Iswi, Liprin-alpha, Liprin-gamma, Lsd-1,…
4	GO:0045935	positive regulation of nucleobase-containing compound metabolic process	1.4e-11	1.2e-08	12.993	56	[Atu, Axud1, Brms1, CG9987, Dfd, Eip74EF, FRG1, Hr39, Iswi, MED19, Mad, Myb, Nf1, Octbeta2R, Pdfr, Rcd5, Ref1, Rpt6, Rtf1, Sgf11, Spt5, Spt6, Taf4, Taf8, Tbp, TfIIEbeta, achi, ash2, atms, aub, br, chic, chm, chn, cyc, e(y)3, fry, fs(1)h, gl, grn, hep, hyx, l(2)gl, lid, lig, lok, mor, nej, otu, retn, run, schlank, smg, sno, toy, vfl]
4	GO:0009653	anatomical structure morphogenesis	1.3e-11	1.2e-08	8.17308	153	[4EHP, ACC, Abl, Ack, Amph, Ank2, Apc, Atg18a, BuGZ, C1GalTA, CG1109, CG8188, CSN7, Che-13, Cka, CtBP, DAAM, Dd, Dfd, Diap1, Dp, Drl-2, E(z), Eip74EF, Exn, Fis1, Fs(2)Ket, GEFmeso, Hr39, Hr51, IKKepsilon, Iswi, Itgbn, LRR, Liprin-alpha, Liprin-gamma, Mad, Mbs, Myb, Nak, Not1, Nup44A, Opa1, PIP4K, POSH, Parp, Pen, Pfk, Pi3K92E, Pitslre, Pten, Rab18, Rab40, Rabex-5, RanBPM, Rcc1, RhoGEF2, SAK, SCAR…
4	GO:1901362	organic cyclic compound biosynthetic process	2.1e-11	1.9e-08	8.63787	130	[4EHP, ADD1, AMPdeam, Arp8, Art4, Atu, Axud1, Bgb, Brms1, CG1885, CG2063, CG34367, CG3815, CG43689, CG5828, CG8080, CG8578, CG9609, CTPsyn, Cfp1, CtBP, DMAP1, DNApol-alpha180, DNApol-alpha50, DNApol-iota, Dd, Ddx1, Dfd, Dp, E(z), E5, Eip74EF, FRG1, GABA-B-R2, HDAC6, Hr39, Hr51, Hrs, Iswi, MED19, MED23, MED25, MED31, MED7, MRG15, Mad, Marcal1, Myb, Nf1, Octbeta2R, Parp, Pdfr, Prp3, Rbbp5, Rcd5, Re…
4	GO:0044249	cellular biosynthetic process	2.5e-11	2.3e-08	7.66624	181	[4EHP, ACC, ADD1, AMPdeam, ATPCL, Aats-his, Arp8, Art4, Atg18a, Atu, Axud1, Baldspot, Bgb, BicC, Brms1, C1GalTA, CG10253, CG10262, CG11334, CG11788, CG12264, CG14749, CG17514, CG1885, CG2063, CG2292, CG34367, CG34449, CG3815, CG43689, CG4679, CG5065, CG5278, CG5828, CG7024, CG8009, CG8080, CG8578, CG9609, CTPsyn, Cfp1, CtBP, DENR, DMAP1, DNApol-alpha180, DNApol-alpha50, DNApol-iota, Dd, Ddx1, Dfd…
4	GO:0003006	developmental process involved in reproduction	2.5e-11	2.3e-08	10.0334	90	[ALiX, AP-2alpha, Abl, Ack, Apc, BicC, Bruce, CG8155, CSN7, Ddx1, Diap1, Dp, Dsor1, Eip74EF, Fs(2)Ket, Hrs, HtrA2, IKKepsilon, Iswi, Mad, Mbs, Myb, Not1, Nup44A, Parp, Pen, Pi3K92E, Pten, Ptpmeg2, RN-tre, Rab3-GAP, RanBPM, Ref1, RhoGEF2, SAK, SCAR, Sce, Sfmbt, Smurf, Spt6, Src64B, Syt1, aPKC, armi, aub, ball, bib, br, btz, chic, dom, dop, dpp, dsh, endos, fry, gcl, gish, hep, heph, jvl, kibra, kr…
4	GO:0044702	single organism reproductive process	2.6e-11	2.4e-08	9.44596	104	[ALiX, AP-2alpha, Abl, Ack, Apc, Baldspot, BicC, Bruce, CG8155, CSN7, Ddx1, Diap1, Dp, Dsor1, Eip74EF, Fpps, Fs(2)Ket, Hip14, Hr39, Hrs, HtrA2, IKKepsilon, Iswi, Mad, Mbs, Mps1, Myb, Not1, Nup44A, Octbeta2R, Parp, Pen, Pi3K92E, Pten, Ptpmeg2, RN-tre, Rab3-GAP, RanBPM, Ref1, RhoGEF2, SAK, SCAR, Sce, Sfmbt, Smurf, Spt6, Src64B, Syt1, Syx13, aPKC, achi, armi, aub, ball, bib, bol, br, btz, chic, dom,…
4	GO:0051254	positive regulation of RNA metabolic process	1e-10	9.4e-08	12.9032	52	[Atu, Axud1, Brms1, CG9987, Dfd, Eip74EF, FRG1, Hr39, Iswi, MED19, Mad, Myb, Rcd5, Ref1, Rpt6, Rtf1, Sgf11, Spt5, Spt6, Taf4, Taf8, Tbp, TfIIEbeta, achi, ash2, atms, aub, br, chic, chm, chn, cyc, e(y)3, fry, fs(1)h, gl, grn, hep, hyx, l(2)gl, lid, lig, lok, mor, nej, retn, run, schlank, smg, sno, toy, vfl]
4	GO:1901576	organic substance biosynthetic process	2e-10	1.8e-07	7.51566	180	[4EHP, ACC, ADD1, AMPdeam, ATPCL, Aats-his, Arp8, Art4, Atg18a, Atu, Axud1, Baldspot, Bgb, BicC, Brms1, C1GalTA, CG10253, CG10262, CG11334, CG11788, CG14749, CG17514, CG1885, CG2063, CG2292, CG34367, CG34449, CG3815, CG43689, CG4679, CG5065, CG5278, CG5828, CG7024, CG8009, CG8080, CG8578, CG9609, CTPsyn, Cfp1, CtBP, DENR, DMAP1, DNApol-alpha180, DNApol-alpha50, DNApol-iota, Dd, Ddx1, Dfd, Diap2, …
4	GO:0044271	cellular nitrogen compound biosynthetic process	2.1e-10	1.9e-07	7.97218	149	[4EHP, ADD1, AMPdeam, Aats-his, Arp8, Art4, Atu, Axud1, Bgb, BicC, Brms1, CG14749, CG17514, CG1885, CG2063, CG34367, CG3815, CG43689, CG4679, CG5828, CG8080, CG8578, CG9609, CTPsyn, Cfp1, CtBP, DENR, DMAP1, DNApol-alpha180, DNApol-alpha50, DNApol-iota, Dd, Ddx1, Dfd, Diap2, Dp, E(z), E5, Eip74EF, FRG1, GABA-B-R2, GAPsec, HDAC6, Hr39, Hr51, Hrs, Iswi, MED19, MED23, MED25, MED31, MED7, MRG15, Mad, …
4	GO:0044703	multi-organism reproductive process	2.6e-10	2.4e-07	9.14798	102	[5-HT7, ALiX, AP-2alpha, Abl, Ack, Apc, Baldspot, BicC, Bruce, CG8155, CSN7, Ddx1, Diap1, Dp, Dsor1, Eip74EF, Fpps, Fs(2)Ket, Gr43a, Hip14, Hr39, Hrs, HtrA2, IKKepsilon, Iswi, Lnk, Mad, Mbs, Myb, Not1, Nup44A, Octbeta2R, Parp, Pen, Pi3K92E, Pten, Ptpmeg2, RN-tre, Rab3-GAP, RanBPM, Ref1, RhoGEF2, SAK, SCAR, Sce, Sfmbt, Smurf, Spt6, Src64B, Syt1, aPKC, achi, armi, aub, ball, bib, bol, br, btz, chic…
4	GO:0019953	sexual reproduction	2.6e-10	2.4e-07	9.14798	102	[5-HT7, ALiX, AP-2alpha, Abl, Ack, Apc, Baldspot, BicC, Bruce, CG8155, CSN7, Ddx1, Diap1, Dp, Dsor1, Eip74EF, Fpps, Fs(2)Ket, Gr43a, Hip14, Hr39, Hrs, HtrA2, IKKepsilon, Iswi, Lnk, Mad, Mbs, Myb, Not1, Nup44A, Octbeta2R, Parp, Pen, Pi3K92E, Pten, Ptpmeg2, RN-tre, Rab3-GAP, RanBPM, Ref1, RhoGEF2, SAK, SCAR, Sce, Sfmbt, Smurf, Spt6, Src64B, Syt1, aPKC, achi, armi, aub, ball, bib, bol, br, btz, chic…
4	GO:0048609	multicellular organismal reproductive process	2.8e-10	2.5e-07	9.1316	102	[5-HT7, ALiX, AP-2alpha, Abl, Ack, Apc, Baldspot, BicC, Bruce, CG8155, CSN7, Ddx1, Diap1, Dp, Dsor1, Eip74EF, Fpps, Fs(2)Ket, Gr43a, Hip14, Hr39, Hrs, HtrA2, IKKepsilon, Iswi, Lnk, Mad, Mbs, Myb, Not1, Nup44A, Octbeta2R, Parp, Pen, Pi3K92E, Pten, Ptpmeg2, RN-tre, Rab3-GAP, RanBPM, Ref1, RhoGEF2, SAK, SCAR, Sce, Sfmbt, Smurf, Spt6, Src64B, Syt1, Tdc2, aPKC, achi, armi, aub, ball, bib, bol, br, btz…
4	GO:0000278	mitotic cell cycle	4.5e-10	4.1e-07	11.1304	64	[ALiX, Arl2, BicC, BuGZ, Bub3, CG11788, CG3436, CG3530, CG8188, CSN7, CycB, Diap1, Diap2, Dp, Dsor1, E(z), Eb1, Fs(2)Ket, Mad, Mps1, Myb, Non2, Not1, Nup44A, Pi3K92E, Pitslre, PpV, Prp38, REG, Rcc1, Rcd5, SAK, Sep5, Ser, Sin3A, Skp2, Spt5, Su(var)2-10, Syx13, TH1, Taf8, Tap42, aPKC, aub, ball, chic, crol, dsh, eco, endos, grp, l(2)gl, lok, mbt, mor, nej, noi, pic, sm, tws, vfl, vih, wake, zip]
4	GO:0035556	intracellular signal transduction	6.9e-10	6.3e-07	10.6646	69	[ALiX, Arl2, Atg18a, CG10362, CG17528, CG31694, CG5189, Cdep, Cka, Cnot4, CtBP, Dp, Dsor1, Elk, Exn, Fbxl7, GEFmeso, IKKepsilon, LRR, Lnk, MESR6, Nf1, Nup44A, Opa1, PIP4K, POSH, Pi3K92E, Pten, Rab18, Rab26, Rab27, Rab40, Rab8, RabX6, Rabex-5, RanBPM, RhoGEF2, Ric, SPoCk, Sec71, Set1, Socs16D, Src64B, Su(var)2-10, Ziz, aPKC, aub, chrb, cta, dop, dpp, dsh, e(y)3, gek, hep, kibra, lid, lig, lok, mas…
4	GO:0070647	protein modification by small protein conjugation or removal	7.6e-10	6.9e-07	12.9477	47	[Bruce, CG10254, CG11982, CG1317, CG14646, CG17068, CG17754, CG3473, CG42797, CG4452, CG5823, CG6420, CG6758, CG8184, CG8188, CG8974, CG9951, CSN7, Cnot4, Diap1, Diap2, Fbxl7, Fsn, Hrs, Mkrn1, POSH, Rabex-5, Sce, Sgf11, Skp2, Smurf, Uba3, Ubc2, Ube3a, Uch-L5, Usp8, hiw, l(2)dtl, lute, mura, neur, otu, pic, sinah, sip3, trbd, vih]
4	GO:0006996	organelle organization	9.1e-10	8.3e-07	8.06165	136	[ALiX, AP-2alpha, Aats-his, Abl, Amph, Ank2, Apc, Arl2, Arp8, Atg18a, Baldspot, BicC, BuGZ, Bub3, CG11788, CG14299, CG3436, CG3499, CG4679, CG8155, CG8188, CG9356, CG9853, Cdc5, Che-13, Cnot4, CycB, DAAM, Dd, Ddx1, Diap1, Diap2, Dp, Eb1, Edc3, Fis1, Fs(2)Ket, GABA-B-R2, GAPcenA, GAPsec, Hr39, Hrs, HtrA2, IKKepsilon, Iswi, LRR, Lsd-1, MRG15, Marcal1, Mcm2, Mps1, Myb, Ndc1, Non2, Nup98-96, Opa1, Os…
4	GO:1903508	positive regulation of nucleic acid-templated transcription	1.2e-09	1.1e-06	12.4682	49	[Atu, Axud1, Brms1, Dfd, Eip74EF, FRG1, Hr39, Iswi, MED19, Mad, Myb, Rcd5, Ref1, Rpt6, Rtf1, Sgf11, Spt5, Spt6, Taf4, Taf8, Tbp, TfIIEbeta, achi, ash2, atms, br, chic, chm, chn, cyc, e(y)3, fry, fs(1)h, gl, grn, hep, hyx, l(2)gl, lid, lig, lok, mor, nej, retn, run, schlank, sno, toy, vfl]
4	GO:1902680	positive regulation of RNA biosynthetic process	1.2e-09	1.1e-06	12.4682	49	[Atu, Axud1, Brms1, Dfd, Eip74EF, FRG1, Hr39, Iswi, MED19, Mad, Myb, Rcd5, Ref1, Rpt6, Rtf1, Sgf11, Spt5, Spt6, Taf4, Taf8, Tbp, TfIIEbeta, achi, ash2, atms, br, chic, chm, chn, cyc, e(y)3, fry, fs(1)h, gl, grn, hep, hyx, l(2)gl, lid, lig, lok, mor, nej, retn, run, schlank, sno, toy, vfl]
4	GO:0045893	positive regulation of transcription, DNA-templated	1.2e-09	1.1e-06	12.4682	49	[Atu, Axud1, Brms1, Dfd, Eip74EF, FRG1, Hr39, Iswi, MED19, Mad, Myb, Rcd5, Ref1, Rpt6, Rtf1, Sgf11, Spt5, Spt6, Taf4, Taf8, Tbp, TfIIEbeta, achi, ash2, atms, br, chic, chm, chn, cyc, e(y)3, fry, fs(1)h, gl, grn, hep, hyx, l(2)gl, lid, lig, lok, mor, nej, retn, run, schlank, sno, toy, vfl]
4	GO:0009887	animal organ morphogenesis	1.2e-09	1.1e-06	9.44625	87	[4EHP, Abl, Amph, Apc, CG8188, CtBP, Dd, Diap1, Drl-2, Eip74EF, Exn, GEFmeso, Hr39, Hr51, IKKepsilon, Itgbn, Liprin-alpha, Mad, Mbs, Opa1, Pi3K92E, Pten, Rabex-5, RhoGEF2, SCAR, SF1, Ser, Src64B, Tap42, Ten-m, Usp8, aPKC, ash2, bib, bol, br, cdi, chic, chm, chn, crol, deltaCOP, dnt, dpp, dsh, e(y)3, eRF1, emp, fry, fs(1)h, gish, gl, grn, gsb-n, hep, heph, hyx, jumu, jvl, kibra, l(2)gl, mask, mbt,…
4	GO:0002064	epithelial cell development	1.4e-09	1.3e-06	12.7027	47	[AP-2alpha, Abl, BicC, CG8155, Diap1, Dp, Dsor1, Fs(2)Ket, Hrs, Mad, Myb, Not1, Parp, Pi3K92E, Pten, Ptpmeg2, RN-tre, Rab3-GAP, RanBPM, Sce, Spt6, Src64B, aPKC, armi, aub, bib, br, cta, dop, dpp, dsh, hep, jvl, kibra, kra, lig, mip120, nej, neur, orb, pic, psidin, slgA, sm, spir, spoon, zip]
4	GO:0032879	regulation of localization	1.7e-09	1.5e-06	11.8304	53	[ACC, AP-2alpha, Abl, Best1, CG42817, CG8155, CapaR, ClC-b, Diap2, Elk, Exn, Fbxl7, Fs(2)Ket, GABA-B-R2, GAPcenA, GAPsec, Glut1, Hip14, Hr51, Hrs, Liprin-alpha, Lsd-1, Nak, PK1-R, Parp, Pten, RN-tre, Rab18, Rab26, Rab27, Rcc1, Sin3A, Syt1, Vps35, ZC3H3, aub, chic, corn, deltaCOP, dsh, ens, gish, l(2)gl, lap, noi, olf186-F, plx, sm, stau, step, swm, trp, wls]
4	GO:0051726	regulation of cell cycle	1.8e-09	1.6e-06	12.7778	46	[Alr, Bruce, BuGZ, Bub3, CSN7, Cka, Dp, Dsor1, Hrs, Mad, Mps1, Myb, Not1, Nup44A, Pi3K92E, Pitslre, Prp38, Pten, REG, Rcc1, Rcd5, SAK, SNF4Agamma, Sep5, Sgf11, Sin3A, Skp2, Spt5, Su(var)2-10, armi, aub, crol, endos, grp, l(2)dtl, l(2)gl, lok, mor, nej, noi, otu, pic, sm, tws, vih, zip]
4	GO:0001700	embryonic development via the syncytial blastoderm	1.9e-09	1.7e-06	16.1616	32	[Abl, Ack, Apc, Baldspot, Bx42, Cka, CtBP, CycB, Ddx1, Eb1, Mad, Mbs, POSH, Pi3K92E, RhoGEF2, Smurf, Src64B, cdi, chic, chn, chrb, dpp, dsh, grp, hep, jumu, l(2)gl, pcm, rg, step, tws, zip]
4	GO:0030707	ovarian follicle cell development	2.1e-09	1.9e-06	13.0564	44	[AP-2alpha, BicC, CG8155, Diap1, Dp, Dsor1, Fs(2)Ket, Hrs, Mad, Myb, Not1, Parp, Pi3K92E, Pten, Ptpmeg2, RN-tre, Rab3-GAP, RanBPM, Sce, Spt6, Src64B, armi, aub, bib, br, dop, dpp, dsh, hep, jvl, kibra, kra, lig, mip120, nej, neur, orb, pic, psidin, slgA, sm, spir, spoon, zip]
4	GO:1902589	single-organism organelle organization	2.2e-09	2e-06	9.52928	83	[ALiX, Abl, Ank2, Apc, Arl2, Atg18a, BicC, BuGZ, Bub3, CG11788, CG14299, CG8155, Cdc5, Che-13, Cnot4, CycB, DAAM, Diap1, Diap2, Eb1, Fs(2)Ket, GABA-B-R2, GAPcenA, GAPsec, IKKepsilon, LRR, Mps1, Myb, Ndc1, Non2, Opa1, PIP4K, Pen, Pten, RN-tre, Rab8, Rcd5, RfC38, RhoGEF2, SAK, SCAR, Sce, Scgdelta, Src64B, Syt1, Syx13, Syx6, Taf8, Ten-m, aPKC, armi, aub, ball, btz, cdi, chic, coro, cta, dsh, eco, en…
4	GO:0002066	columnar/cuboidal epithelial cell development	2.3e-09	2e-06	13.0178	44	[AP-2alpha, BicC, CG8155, Diap1, Dp, Dsor1, Fs(2)Ket, Hrs, Mad, Myb, Not1, Parp, Pi3K92E, Pten, Ptpmeg2, RN-tre, Rab3-GAP, RanBPM, Sce, Spt6, Src64B, armi, aub, bib, br, dop, dpp, dsh, hep, jvl, kibra, kra, lig, mip120, nej, neur, orb, pic, psidin, slgA, sm, spir, spoon, zip]
4	GO:0016071	mRNA metabolic process	2.5e-09	2.3e-06	12.6374	46	[Bx42, CG1109, CG2063, CG2807, CG31368, CG3436, CG4935, CG5986, CG7818, CG7879, CG8079, Cdc5, Edc3, Es2, Gld2, Neos, Not1, Pabp2, Pep, Prp3, Prp38, REG, Ref1, SF1, Slu7, Spt6, U2af38, U4-U6-60K, ZC3H3, Zn72D, abs, armi, aub, btz, c12.1, dom, heph, kin17, noi, orb, pcm, sbr, sm, smg, swm, x16]
4	GO:0009792	embryo development ending in birth or egg hatching	3.7e-09	3.3e-06	15.7635	32	[Abl, Ack, Apc, Baldspot, Bx42, Cka, CtBP, CycB, Ddx1, Eb1, Mad, Mbs, POSH, Pi3K92E, RhoGEF2, Smurf, Src64B, cdi, chic, chn, chrb, dpp, dsh, grp, hep, jumu, l(2)gl, pcm, rg, step, tws, zip]
4	GO:0002065	columnar/cuboidal epithelial cell differentiation	4.4e-09	3.9e-06	12.7536	44	[AP-2alpha, BicC, CG8155, Diap1, Dp, Dsor1, Fs(2)Ket, Hrs, Mad, Myb, Not1, Parp, Pi3K92E, Pten, Ptpmeg2, RN-tre, Rab3-GAP, RanBPM, Sce, Spt6, Src64B, armi, aub, bib, br, dop, dpp, dsh, hep, jvl, kibra, kra, lig, mip120, nej, neur, orb, pic, psidin, slgA, sm, spir, spoon, zip]
4	GO:0030855	epithelial cell differentiation	4.7e-09	4.2e-06	11.8765	50	[AP-2alpha, Abl, BicC, CG8155, Diap1, Dp, Dsor1, Fs(2)Ket, Hrs, Mad, Mbs, Myb, Not1, Parp, Pi3K92E, Pten, Ptpmeg2, RN-tre, Rab3-GAP, RanBPM, Sce, Spt6, Src64B, aPKC, armi, aub, bib, br, cta, dop, dpp, dsh, fry, hep, jvl, kibra, kra, lig, mip120, nej, neur, orb, pic, psidin, qua, slgA, sm, spir, spoon, zip]
4	GO:0008104	protein localization	6.9e-09	6.2e-06	10.1824	67	[ACC, AP-2alpha, Abl, Ack, Amph, Ank2, Apc, Atg18a, Baldspot, CG14749, CG32113, CG5189, CG8155, CG9356, CG9853, Che-13, Diap2, Fbxl7, Fs(2)Ket, GABA-B-R2, GAPcenA, GAPsec, Hip14, Hrs, Lsd-1, Ndc1, Nup44A, Nup98-96, Nxt1, Parp, Pen, Pten, RN-tre, Rab26, Rab8, Ranbp11, Rcc1, Scgdelta, Sgf11, Syx13, Syx6, TM9SF4, Vps26, Vps35, aPKC, armi, aub, btz, chic, cm, deltaCOP, dop, dsh, jumu, l(2)gl, neur, n…
4	GO:0006366	transcription from RNA polymerase II promoter	7.6e-09	6.8e-06	9.98594	71	[Atu, Axud1, Bgb, Brms1, CG3815, CtBP, Dd, Dfd, Dp, Eip74EF, Hr39, Hr51, Hrs, Iswi, MED19, MED23, MED25, MED31, MED7, Mad, Marcal1, Myb, Rcd5, Ref1, RpII33, Rpt6, Rtf1, Sin3A, Smurf, Sox15, Spt5, Spt6, TH1, Taf4, Taf8, Tbp, TfIIEbeta, Tfb1, Ube3a, Vps26, achi, ash2, atms, br, chm, chn, crol, cyc, dpp, fd102C, fd96Ca, fs(1)h, gl, grn, hiw, hyx, jumu, l(2)gl, lok, lov, mip120, mor, nej, retn, run, …
4	GO:0033043	regulation of organelle organization	7.8e-09	6.9e-06	13.4483	39	[Abl, Apc, BuGZ, Bub3, CG8155, DAAM, Fis1, GABA-B-R2, GAPcenA, GAPsec, IKKepsilon, Mps1, Myb, Opa1, RN-tre, RhoGEF2, SAK, SCAR, Src64B, Syt1, aub, chic, cta, dsh, endos, gek, gish, mask, mthl1, nej, pcm, plx, qua, spir, spoon, stau, step, tws, vih]
4	GO:0051239	regulation of multicellular organismal process	8.7e-09	7.8e-06	9.80926	72	[4EHP, Abl, Amph, Ank2, Apc, Atu, Bgb, Bruce, C1GalTA, DAAM, Diap1, Dp, Dsor1, Eb1, Fbxl7, Fsn, Hr51, Hrs, Itgbn, Liprin-alpha, Liprin-gamma, MED31, Mad, Mbs, Nf1, Octbeta2R, PIP4K, Pdfr, Pi3K92E, Pten, Rab8, Rabex-5, Rcc1, RhoGEF2, Rs1, Ser, Sin3A, Src64B, Syt1, Ube3a, aPKC, aub, cdi, chic, chn, cta, cyc, dom, dpp, dsh, fry, gish, grp, hep, hiw, kibra, kug, l(2)gl, lig, mbt, mor, neur, olf186-F,…
4	GO:0043933	macromolecular complex subunit organization	9.2e-09	8.2e-06	9.27374	83	[ADD1, ALiX, Apc, Arp8, Art4, Atu, Brd8, Brms1, CG14749, CG2807, CG9467, Cfp1, CtBP, DAAM, DMAP1, Dp, E(z), Eaf6, Edc3, FRG1, Fs(2)Ket, HDAC6, Hrs, Iswi, MRG15, Ndc1, Opa1, Parp, Prp3, Rbbp5, Rbp2, Ref1, RhoGEF2, Rpt6, Rtf1, SCAR, Sce, Set1, Sfmbt, Sgf11, Sgt, Sin3A, Slu7, Spt20, Spt6, Taf4, Tbp, Tfb1, Tip60, Trpm, ash2, atms, aub, ball, chic, chm, crol, cta, dom, e(y)3, eRF1, eco, ens, gek, gish…
4	GO:0022402	cell cycle process	1e-08	9.5e-06	9.83379	71	[ALiX, Arl2, BicC, Bruce, BuGZ, Bub3, CG11788, CG3436, CG8188, CSN7, Cdc5, CycB, Diap1, Diap2, Dsor1, Eb1, Fs(2)Ket, Hr39, MRG15, Mad, Mps1, Myb, Ndc1, Non2, Not1, Pen, PpV, Prp38, REG, Rcc1, Rcd5, Ref1, RfC38, SAK, SCAR, Sce, Sep5, Spt5, Su(var)2-10, Syx13, TH1, Taf8, Tap42, aPKC, armi, aub, ball, bol, chic, dsh, eco, endos, ens, grp, l(2)gl, lds, lok, mask, mor, nej, noi, otu, pic, pita, rec, s…
4	GO:0019538	protein metabolic process	1e-08	9.7e-06	7.11785	183	[4EHP, ALiX, Aats-his, Abl, Ack, Apc, Art4, Atg18a, Atu, BicC, Brd8, Brms1, Bruce, C1GalTA, CG10254, CG11982, CG12717, CG12975, CG1317, CG1440, CG14646, CG14749, CG17068, CG17352, CG17514, CG17528, CG17598, CG17754, CG2292, CG34449, CG3473, CG3499, CG3511, CG3530, CG42797, CG4452, CG4679, CG5045, CG5071, CG5823, CG5987, CG6420, CG6758, CG8009, CG8184, CG8188, CG8726, CG8974, CG9649, CG9951, CSN7,…
4	GO:0051093	negative regulation of developmental process	1.1e-08	9.9e-06	15.4229	31	[Abl, Apc, Bruce, C1GalTA, Diap1, Fbxl7, Fsn, Itgbn, Liprin-gamma, MED31, Mad, Nf1, Pten, Rabex-5, Src64B, Ube3a, cdi, chm, chn, dpp, dsh, hiw, kibra, kug, l(2)gl, lid, lig, mor, sdk, slgA, tws]
4	GO:0016567	protein ubiquitination	1.1e-08	1e-05	13.4752	38	[Bruce, CG10254, CG11982, CG1317, CG14646, CG17068, CG17754, CG3473, CG42797, CG5823, CG6758, CG8184, CG8188, CG8974, CG9951, Cnot4, Diap1, Diap2, Fbxl7, Fsn, Hrs, Mkrn1, POSH, Rabex-5, Sce, Skp2, Smurf, Ubc2, Ube3a, hiw, l(2)dtl, lute, mura, neur, pic, sinah, sip3, vih]
4	GO:0006357	regulation of transcription from RNA polymerase II promoter	1.2e-08	1.1e-05	10.1208	67	[Atu, Axud1, Bgb, Brms1, CG3815, CtBP, Dd, Dfd, Dp, Eip74EF, Hr39, Hr51, Hrs, Iswi, MED19, MED23, MED25, MED31, MED7, Mad, Marcal1, Myb, Rcd5, Ref1, Rpt6, Sin3A, Smurf, Sox15, Spt5, Spt6, TH1, Taf4, Taf8, Tbp, TfIIEbeta, Tfb1, Ube3a, Vps26, achi, ash2, br, chm, chn, crol, cyc, dpp, fd102C, fd96Ca, fs(1)h, gl, grn, hiw, jumu, l(2)gl, lok, lov, mip120, mor, nej, retn, run, schlank, simj, sno, svp, …
4	GO:0051241	negative regulation of multicellular organismal process	2.3e-08	2e-05	15.6757	29	[Abl, Apc, Bruce, C1GalTA, Diap1, Fbxl7, Fsn, Itgbn, Liprin-gamma, MED31, Mad, Nf1, Pten, Rabex-5, Sin3A, Src64B, Ube3a, cdi, chn, dpp, dsh, hiw, kibra, kug, l(2)gl, lig, mor, sdk, tws]
4	GO:0006397	mRNA processing	2.4e-08	2.1e-05	12.9139	39	[Bx42, CG2063, CG2807, CG31368, CG3436, CG4935, CG5986, CG7879, CG8079, Cdc5, Es2, Gld2, Neos, Pabp2, Pep, Prp3, Prp38, REG, Ref1, SF1, Slu7, Spt6, U2af38, U4-U6-60K, ZC3H3, Zn72D, abs, aub, btz, c12.1, dom, heph, kin17, noi, orb, sbr, sm, swm, x16]
4	GO:0007444	imaginal disc development	2.5e-08	2.2e-05	9.84081	68	[4EHP, Apc, Bx42, CG11334, CG11399, CG8188, CtBP, Dd, Diap1, Exn, Fbxl7, Fpps, GEFmeso, Hr51, Itgbn, Mad, Mbs, Pi3K92E, Rabex-5, RhoGEF2, SF1, Sep5, Ser, Sfmbt, Sin3A, Skp2, Sox15, Su(var)2-10, Tap42, Usp8, ash2, bib, bol, chic, chm, crol, dom, dop, dpp, dsh, e(y)3, fry, fs(1)h, grp, hep, heph, hyx, jumu, kug, l(2)gl, lig, mor, mtd, mthl1, neur, pcm, pic, qua, sm, sno, step, sxc, toy, tws, vfl, w…
4	GO:0044087	regulation of cellular component biogenesis	3e-08	2.6e-05	13.0137	38	[Abl, Ank2, Apc, C1GalTA, DAAM, Fsn, Itgbn, Liprin-gamma, Mad, Nf1, Octbeta2R, Pten, Rab8, Rpt6, SAK, SCAR, Sgt, Src64B, Syt1, Tbp, Ube3a, aPKC, aub, chic, dsh, gek, gish, hiw, kra, loh, pcm, psidin, qua, simj, spir, spoon, stau, x16]
4	GO:0032446	protein modification by small protein conjugation	3.2e-08	2.8e-05	12.7869	39	[Bruce, CG10254, CG11982, CG1317, CG14646, CG17068, CG17754, CG3473, CG42797, CG5823, CG6758, CG8184, CG8188, CG8974, CG9951, Cnot4, Diap1, Diap2, Fbxl7, Fsn, Hrs, Mkrn1, POSH, Rabex-5, Sce, Skp2, Smurf, Uba3, Ubc2, Ube3a, hiw, l(2)dtl, lute, mura, neur, pic, sinah, sip3, vih]
4	GO:0007399	nervous system development	5.4e-08	4.8e-05	7.63889	132	[4EHP, AP-2alpha, Abl, Amph, Ank2, Apc, Arl2, Baldspot, BuGZ, C1GalTA, CG1109, CG1239, CG17068, CG2063, CG9649, CG9987, CTPsyn, DAAM, DCTN4-p62, DNApol-alpha180, DNApol-alpha50, Drl-2, E(z), Es2, Fsn, GlcAT-P, Hr51, Hrs, IKKepsilon, Iswi, Itgbn, Liprin-alpha, Liprin-gamma, Lsd-1, MED25, MED31, Mad, Mbs, Mcm2, Nak, Ndc1, Nf1, Not1, Octbeta2R, Ost48, Pabp2, Parp, Pfk, Pi3K92E, Pten, Ptpmeg2, Rab8, …
4	GO:0051247	positive regulation of protein metabolic process	1.7e-07	0.00014	12.7737	35	[ALiX, Apc, CG8009, CG9951, Che-13, Cka, DENR, Diap1, Dp, Dsor1, Fsn, Hrs, HtrA2, IKKepsilon, Pabp2, Pi3K92E, REG, Rabex-5, Rpt6, Rtf1, SAK, Src64B, ash2, aub, bol, dpp, fry, hep, lok, mbt, orb, pic, stau, step, wnd]
4	GO:0048584	positive regulation of response to stimulus	1.6e-07	0.00014	11.0843	46	[ALiX, Brms1, CG31694, CG5189, Cka, CtBP, DENR, DMAP1, Diap1, Diap2, Dsor1, Exn, Hr51, Hrs, Lnk, Nak, Ntf-2, Nup44A, Parp, Pitslre, RhoGEF2, Rtf1, Set1, Su(var)2-10, TyrR, Usp8, Vps35, aub, chic, dom, dpp, dsh, e(y)3, hep, hyx, kug, mask, mbt, mtd, neur, psidin, sqa, step, trbd, wls, wnd]
4	GO:0007267	cell-cell signaling	1.6e-07	0.00014	9.35351	68	[5-HT7, ACC, AP-2alpha, Abl, Amph, Ank2, Apc, Arl2, CG12333, CG14299, CG2938, CG31612, CG9518, CSN7, CtBP, Diap1, Drl-2, Exn, Fsn, GABA-B-R2, Gat, Glut1, HDAC6, Hip14, Hrs, Mcm2, PK1-R, Pi3K92E, Pitslre, Rab3-GAP, Rcc1, Ser, Sin3A, Src64B, Syt1, Syx13, Syx18, Syx6, Ten-m, Tip60, TyrR, Usp8, Vps26, Vps35, Xe7, bib, bol, cm, crol, dnt, dsh, fry, gish, gsb-n, hyx, l(2)gl, lap, mbt, nAChRalpha4, nej,…
4	GO:1902531	regulation of intracellular signal transduction	1.9e-07	0.00016	11.9048	40	[ALiX, Atg18a, CG31694, CG5189, Cdep, Cka, Cnot4, CtBP, Dsor1, Exn, Fbxl7, GEFmeso, LRR, MESR6, Nf1, Nup44A, Opa1, PIP4K, POSH, Pten, Rabex-5, RhoGEF2, Sec71, Set1, Socs16D, Su(var)2-10, Ziz, chrb, dpp, e(y)3, hep, kibra, lid, lig, mask, mbt, sqa, sra, step, wnd]
4	GO:2000026	regulation of multicellular organismal development	2.2e-07	0.00019	10.2273	54	[4EHP, Abl, Ank2, Apc, C1GalTA, DAAM, Diap1, Eb1, Fbxl7, Fsn, Hr51, Hrs, Itgbn, Liprin-alpha, Liprin-gamma, MED31, Mad, Mbs, Nf1, Octbeta2R, Pi3K92E, Pten, Rab8, Rcc1, RhoGEF2, Src64B, Syt1, Ube3a, aPKC, aub, cdi, chic, chn, cta, dpp, dsh, fry, gish, grp, hiw, kibra, kug, l(2)gl, lig, mbt, mor, neur, p38a, pcm, sdk, simj, sinah, stau, tws]
4	GO:1903047	mitotic cell cycle process	2.1e-07	0.00019	10.5155	51	[ALiX, Arl2, BicC, BuGZ, Bub3, CG11788, CG3436, CG8188, CSN7, CycB, Diap1, Diap2, Dsor1, Eb1, Fs(2)Ket, Mad, Mps1, Myb, Non2, Not1, PpV, Prp38, REG, Rcc1, Rcd5, Sep5, Spt5, Su(var)2-10, Syx13, TH1, Taf8, Tap42, aPKC, aub, ball, chic, dsh, eco, endos, grp, l(2)gl, lok, mor, nej, noi, pic, sm, tws, vih, wake, zip]
4	GO:0016569	chromatin modification	2.1e-07	0.00019	13.5965	31	[Art4, Atu, Brd8, Brms1, Cfp1, DMAP1, E(z), Eaf6, FRG1, HDAC6, Iswi, MRG15, Parp, Rbbp5, Rtf1, Sce, Set1, Sfmbt, Sgf11, Sin3A, Spt20, Tip60, ash2, atms, ball, chm, dom, eco, hyx, lid, nej]
4	GO:0010629	negative regulation of gene expression	2.1e-07	0.00019	10.2467	54	[4EHP, ADD1, BicC, Brd8, Brms1, CG3815, CtBP, DMAP1, Dfd, Diap1, Diap2, E(z), FRG1, Fsn, Hr39, Iswi, MRG15, Mad, Not1, Prp3, Sce, Sfmbt, Sin3A, Smurf, Sox15, Spt5, Spt6, TH1, armi, ash2, aub, br, chm, chn, crol, cyc, dom, dpp, e(y)3, fs(1)h, gcl, heph, kra, loqs, mip120, orb, pcm, pita, retn, run, simj, smg, svp, swm]
4	GO:0006325	chromatin organization	2.6e-07	0.00022	11.4362	43	[ADD1, Arp8, Art4, Atu, Brd8, Brms1, Cfp1, CtBP, DMAP1, Dp, E(z), Eaf6, FRG1, HDAC6, Iswi, MRG15, Parp, Prp3, Rbbp5, Ref1, Rtf1, Sce, Set1, Sfmbt, Sgf11, Sin3A, Spt20, Spt6, Tip60, ash2, atms, aub, ball, chm, crol, dom, e(y)3, eco, hyx, jumu, lid, mor, nej]
4	GO:0007010	cytoskeleton organization	2.7e-07	0.00023	9.71338	61	[ALiX, Abl, Ank2, Apc, Arl2, BicC, BuGZ, Cdc5, Cnot4, DAAM, Diap1, Diap2, Eb1, Fs(2)Ket, IKKepsilon, Myb, Ndc1, Non2, PIP4K, Pen, Pten, RanBPM, Rcd5, RhoGEF2, SAK, SCAR, Scgdelta, Src64B, Ten-m, aPKC, armi, aub, btz, cdi, chic, coro, cta, dsh, ens, fry, gek, gish, grp, hep, heph, jvl, kug, l(2)gl, lds, mask, mbt, mthl1, qua, spir, spoon, sqa, step, trbd, tws, wake, zip]
4	GO:0002009	morphogenesis of an epithelium	3.5e-07	0.0003	9.26966	66	[4EHP, Abl, Ack, CG8188, CSN7, Cka, Dd, Diap1, Dp, Exn, GEFmeso, Hr51, Itgbn, Mad, Mbs, POSH, Parp, Pten, Rabex-5, Rcc1, RhoGEF2, SF1, Sce, Ser, Src64B, Tap42, Usp8, aPKC, ash2, bib, bol, chic, chm, crol, cta, dpp, dsh, e(y)3, fry, fs(1)h, gish, hep, heph, hyx, jumu, kug, l(2)gl, lig, mor, mtd, mthl1, nej, neur, orb, pcm, qua, rg, sm, sno, spoon, step, svp, vfl, wb, wls, zip]
4	GO:0016570	histone modification	3.7e-07	0.00032	14.1414	28	[Art4, Atu, Brd8, Brms1, Cfp1, DMAP1, E(z), Eaf6, FRG1, HDAC6, MRG15, Rbbp5, Rtf1, Sce, Set1, Sgf11, Sin3A, Spt20, Tip60, ash2, atms, ball, chm, dom, eco, hyx, lid, nej]
4	GO:0009790	embryo development	4.3e-07	0.00037	9.71524	58	[Abl, Ack, Apc, Baldspot, Bx42, Cen, Cka, CtBP, CycB, Ddx1, Dfd, Dsor1, E(z), Eb1, IKKepsilon, MED31, Mad, Mbs, POSH, Pi3K92E, Rcc1, RhoGEF2, SAK, Smurf, Src64B, Syt1, aPKC, armi, aub, btz, cdi, chic, chn, chrb, cta, dpp, dsh, fs(1)h, gcl, grp, gsb-n, hep, jumu, l(2)gl, mthl1, orb, pcm, retn, rg, run, sm, spir, stau, step, svp, tws, wls, zip]
4	GO:0035220	wing disc development	7.6e-07	0.00065	10.0791	51	[4EHP, CG11334, CG11399, CG8188, CtBP, Dd, Fpps, GEFmeso, Hr51, Itgbn, Mad, Mbs, Rabex-5, RhoGEF2, SF1, Ser, Sin3A, Skp2, Sox15, Tap42, Usp8, ash2, bib, bol, chic, chm, crol, dom, dop, dpp, dsh, fry, fs(1)h, heph, hyx, jumu, mor, mtd, mthl1, neur, pcm, pic, qua, sm, sno, step, sxc, vfl, wb, wls, zip]
4	GO:0051049	regulation of transport	7.7e-07	0.00066	12	36	[AP-2alpha, Abl, Best1, CG42817, CG8155, CapaR, ClC-b, Diap2, Elk, Exn, Fs(2)Ket, GABA-B-R2, GAPcenA, GAPsec, Glut1, Hip14, Nak, PK1-R, RN-tre, Rab18, Rab26, Rab27, Rcc1, Syt1, Vps35, ZC3H3, corn, gish, l(2)gl, lap, noi, olf186-F, plx, step, swm, wls]
4	GO:0070727	cellular macromolecule localization	7.8e-07	0.00067	9.96241	53	[ACC, AP-2alpha, Abl, Ack, Ank2, Apc, Atg18a, Baldspot, CG32113, CG5189, CG8155, CG9356, CG9853, Che-13, Diap2, Fs(2)Ket, GAPcenA, GAPsec, Hrs, Lsd-1, Nup44A, Nup98-96, Parp, Pen, Pten, RN-tre, Rab8, Ranbp11, Rcc1, Scgdelta, Syt1, Syx13, Syx6, TM9SF4, Vps26, Vps35, aPKC, aub, btz, chic, cm, dop, l(2)gl, noi, olf186-F, orb, plx, sm, spir, spoon, stau, wls, zip]
4	GO:0008380	RNA splicing	8.2e-07	0.00071	12.3596	33	[Bx42, CG2063, CG2807, CG31368, CG3436, CG4935, CG5986, CG7879, CG8079, CG9987, Cdc5, Es2, Neos, Pabp2, Parp, Pep, Prp3, Prp38, REG, Ref1, SF1, Slu7, U2af38, U4-U6-60K, Zn72D, abs, aub, btz, c12.1, dom, kin17, noi, x16]
4	GO:0022008	neurogenesis	8.5e-07	0.00073	7.6	114	[4EHP, AP-2alpha, Abl, Amph, Ank2, Apc, Arl2, Baldspot, BuGZ, CG1109, CG1239, CG17068, CG2063, CG9649, CG9987, CTPsyn, DAAM, DCTN4-p62, DNApol-alpha180, DNApol-alpha50, Drl-2, E(z), Hr51, Hrs, IKKepsilon, Iswi, Liprin-alpha, Liprin-gamma, Lsd-1, MED31, Mbs, Mcm2, Nak, Ndc1, Nf1, Not1, Ost48, Pabp2, Parp, Pfk, Pi3K92E, Pten, Ptpmeg2, Rcc1, RfC38, RhoGEF2, SCAR, SF1, Sce, Ser, Sgf11, Sin3A, Src64B,…
4	GO:0045595	regulation of cell differentiation	9e-07	0.00077	11.2994	40	[Abl, Apc, Bruce, C1GalTA, DAAM, Diap1, Dp, Hr51, Liprin-alpha, MED31, Mad, Mbs, Pi3K92E, Pten, Rcc1, RhoGEF2, Ser, Syt1, aPKC, aub, cdi, chic, chm, chn, dpp, dsh, fry, hep, kibra, l(2)gl, lid, mbt, mor, neur, sdk, sinah, slgA, stau, tws, zip]
4	GO:0032535	regulation of cellular component size	9.7e-07	0.00083	14.9068	24	[Abl, Best1, DAAM, Hr51, Liprin-alpha, Myb, Nup44A, Pi3K92E, Pten, Rabex-5, Rbpn-5, SCAR, Src64B, bib, chic, dop, dsh, gek, gish, mbt, p38a, qua, spir, spoon]
4	GO:0048729	tissue morphogenesis	1.1e-06	0.00099	9.0535	66	[4EHP, Abl, Ack, CG8188, CSN7, Cka, Dd, Diap1, Dp, Exn, GEFmeso, Hr51, Itgbn, Mad, Mbs, POSH, Parp, Pten, Rabex-5, Rcc1, RhoGEF2, SF1, Sce, Ser, Src64B, Tap42, Usp8, aPKC, ash2, bib, bol, chic, chm, crol, cta, dpp, dsh, e(y)3, fry, fs(1)h, gish, hep, heph, hyx, jumu, kug, l(2)gl, lig, mor, mtd, mthl1, nej, neur, orb, pcm, qua, rg, sm, sno, spoon, step, svp, vfl, wb, wls, zip]
4	GO:0032989	cellular component morphogenesis	1.3e-06	0.0011	8.3682	80	[ACC, Abl, Ank2, Apc, BuGZ, CG1109, Che-13, DAAM, Dp, Drl-2, E(z), Fs(2)Ket, Hr51, IKKepsilon, Iswi, LRR, Liprin-alpha, Liprin-gamma, Mbs, Myb, Nak, Not1, Opa1, PIP4K, Parp, Pi3K92E, Pitslre, Pten, Rab18, Rab40, RanBPM, RhoGEF2, SAK, SCAR, Sce, Scgdelta, Sgf11, Sin3A, Src64B, Taf4, Ten-m, Ube3a, Xe7, aPKC, armi, ash2, aub, ball, br, chic, chm, chn, cta, d4, dnt, dom, dpp, dsh, fry, fs(1)h, gish, …
4	GO:0022603	regulation of anatomical structure morphogenesis	1.3e-06	0.0011	11.6129	36	[Abl, Apc, DAAM, Dfd, Diap1, Fis1, Fs(2)Ket, Hr51, Liprin-alpha, Mad, Mbs, Opa1, PIP4K, Pitslre, Pten, Rab18, Rab40, RhoGEF2, SCAR, Ten-m, aPKC, ball, cdi, chic, chn, cta, dpp, dsh, fry, gish, l(2)gl, mbt, neur, sinah, sqa, zip]
4	GO:0032970	regulation of actin filament-based process	1.5e-06	0.0012	19.7531	16	[Abl, DAAM, RhoGEF2, SCAR, Src64B, aub, chic, cta, dsh, gek, gish, mthl1, qua, spir, spoon, step]
4	GO:0032956	regulation of actin cytoskeleton organization	1.5e-06	0.0012	19.7531	16	[Abl, DAAM, RhoGEF2, SCAR, Src64B, aub, chic, cta, dsh, gek, gish, mthl1, qua, spir, spoon, step]
4	GO:0034613	cellular protein localization	1.7e-06	0.0014	10.245	46	[ACC, AP-2alpha, Abl, Ack, Ank2, Apc, Atg18a, Baldspot, CG32113, CG5189, CG8155, CG9356, CG9853, Che-13, Diap2, Fs(2)Ket, GAPcenA, GAPsec, Hrs, Lsd-1, Nup44A, Nup98-96, Parp, Pen, Pten, RN-tre, Rab8, Ranbp11, Rcc1, Scgdelta, Syx13, Syx6, TM9SF4, Vps26, Vps35, aPKC, chic, cm, dop, l(2)gl, noi, olf186-F, plx, sm, wls, zip]
4	GO:0051129	negative regulation of cellular component organization	1.7e-06	0.0015	14.8387	23	[Abl, Apc, BuGZ, Bub3, FRG1, Fsn, GABA-B-R2, Itgbn, Liprin-gamma, Mps1, Nf1, Pten, Sgt, Src64B, Ube3a, ash2, chic, e(y)3, gish, hiw, mask, qua, spoon]
4	GO:0035295	tube development	1.7e-06	0.0015	8.61865	73	[4EHP, Apc, Bx42, CG11334, CG11399, CG8188, CtBP, Dd, Diap1, Exn, Fbxl7, Fpps, GEFmeso, Hr51, Itgbn, Mad, Mbs, Pi3K92E, Rabex-5, RhoGEF2, SF1, Sep5, Ser, Sfmbt, Sin3A, Skp2, Smurf, Sox15, Su(var)2-10, Tap42, Usp8, aPKC, ash2, bib, bol, chic, chm, crol, dom, dop, dpp, dsh, e(y)3, fry, fs(1)h, grn, grp, hep, heph, hyx, jumu, kug, l(2)gl, lig, mor, mtd, mthl1, neur, pcm, pic, qua, rg, sm, sno, step,…
4	GO:0022607	cellular component assembly	2.5e-06	0.0022	7.9858	90	[ALiX, Abl, Ank2, Apc, Atg18a, BuGZ, C1GalTA, CG12264, CG2807, CG9467, Che-13, DAAM, Diap1, Diap2, Dp, Eb1, Edc3, Fs(2)Ket, Fsn, Hrs, Iswi, Itgbn, LRR, Liprin-alpha, Liprin-gamma, Mad, Myb, Ndc1, Nf1, Non2, Octbeta2R, Opa1, Pi3K92E, Pten, Rab8, RabX6, RanBPM, Rbp2, Rcc1, Rcd5, Rpt6, SAK, SCAR, Scgdelta, Sgt, Slu7, Src64B, Syt1, Taf4, Tbp, Ten-m, Trpm, Ube3a, aPKC, armi, aub, ball, btz, chic, dpp,…
4	GO:0000398	mRNA splicing, via spliceosome	2.9e-06	0.0024	12.2951	30	[Bx42, CG2063, CG2807, CG31368, CG3436, CG4935, CG5986, CG7879, CG8079, Cdc5, Es2, Neos, Pabp2, Pep, Prp3, Prp38, REG, Ref1, SF1, Slu7, U2af38, U4-U6-60K, Zn72D, abs, aub, c12.1, dom, kin17, noi, x16]
4	GO:0000377	RNA splicing, via transesterification reactions with bulged adenosine as nucleophile	2.9e-06	0.0024	12.2951	30	[Bx42, CG2063, CG2807, CG31368, CG3436, CG4935, CG5986, CG7879, CG8079, Cdc5, Es2, Neos, Pabp2, Pep, Prp3, Prp38, REG, Ref1, SF1, Slu7, U2af38, U4-U6-60K, Zn72D, abs, aub, c12.1, dom, kin17, noi, x16]
4	GO:0000375	RNA splicing, via transesterification reactions	2.9e-06	0.0024	12.2951	30	[Bx42, CG2063, CG2807, CG31368, CG3436, CG4935, CG5986, CG7879, CG8079, Cdc5, Es2, Neos, Pabp2, Pep, Prp3, Prp38, REG, Ref1, SF1, Slu7, U2af38, U4-U6-60K, Zn72D, abs, aub, c12.1, dom, kin17, noi, x16]
4	GO:0007423	sensory organ development	2.9e-06	0.0025	9.70874	50	[Abl, Amph, Apc, CtBP, Diap1, Diap2, Eb1, IKKepsilon, Liprin-alpha, Mad, Mbs, Opa1, Pten, SCAR, Sce, Ser, Skp2, Sox15, Su(var)2-10, Ten-m, aPKC, br, cdi, chic, chm, chn, dpp, dsh, fry, gish, gl, hyx, jumu, jvl, kibra, l(2)gl, mask, mbt, nej, neur, rg, rno, run, sdk, sinah, sm, svp, toy, tws, wls]
4	GO:0030036	actin cytoskeleton organization	3.4e-06	0.0029	11.7021	33	[ALiX, Abl, BicC, DAAM, Fs(2)Ket, IKKepsilon, PIP4K, Pten, RhoGEF2, SCAR, Scgdelta, Src64B, aub, cdi, chic, coro, cta, dsh, fry, gek, gish, hep, jvl, kug, l(2)gl, mthl1, qua, spir, spoon, sqa, step, tws, zip]
4	GO:0048589	developmental growth	3.5e-06	0.003	10.4859	41	[Abl, Alr, Ank2, DAAM, Dsor1, Fbxl7, Fsn, Hr51, Itgbn, Liprin-alpha, Liprin-gamma, Mad, Mbs, Nf1, Octbeta2R, PIP4K, Pi3K92E, Pten, Rab8, Rabex-5, RhoGEF2, Rs1, SCAR, Sfmbt, Src64B, Su(var)2-10, Ten-m, Ube3a, chic, dpp, dsh, hep, hiw, jvl, kug, lig, pcm, simj, stau, step, wnd]
4	GO:0033554	cellular response to stress	3.6e-06	0.003	8.94428	61	[ALiX, Arp8, Atg18a, Bruce, CG17514, CG3473, CG5823, CG8974, CG9518, CG9601, CSN7, CapaR, Cka, CycB, DMAP1, DNApol-alpha180, DNApol-iota, Ddx1, Dp, Dsor1, Hr51, MRG15, Not1, Nup44A, Nxt1, Opa1, POSH, Parp, Pi3K92E, Pino, Pms2, Pten, Rcd5, RpII33, Rpt6, SNF4Agamma, Spt5, Src64B, Su(var)2-10, Tfb1, Tip60, armi, ball, chic, grp, hep, heph, kin17, lig3, lok, mura, mus308, p38a, pcm, pic, schlank, sip…
4	GO:0051960	regulation of nervous system development	4.4e-06	0.0037	11.1455	36	[Abl, Ank2, DAAM, Fsn, Hr51, Itgbn, Liprin-alpha, Liprin-gamma, MED31, Mad, Mbs, Nf1, Octbeta2R, Pi3K92E, Pten, Rab8, Rcc1, RhoGEF2, Src64B, Ube3a, aPKC, cdi, chic, dsh, fry, hiw, kibra, l(2)gl, mbt, mor, neur, sdk, simj, sinah, stau, tws]
4	GO:0023057	negative regulation of signaling	6.1e-06	0.0051	11.1821	35	[Ank2, Apc, Arr1, Atg18a, CG10459, CG11982, Dd, GABA-B-R2, Hrs, LRR, MESR6, Nf1, Opa1, PK1-R, Pi3K92E, Pten, Ser, Sin3A, Smurf, Socs16D, Su(var)2-10, TM9SF4, Uba3, Ube3a, cdi, chrb, crol, dsh, hiw, l(2)gl, lig, rno, slgA, sm, swm]
4	GO:0010648	negative regulation of cell communication	6.1e-06	0.0051	11.1821	35	[Ank2, Apc, Arr1, Atg18a, CG10459, CG11982, Dd, GABA-B-R2, Hrs, LRR, MESR6, Nf1, Opa1, PK1-R, Pi3K92E, Pten, Ser, Sin3A, Smurf, Socs16D, Su(var)2-10, TM9SF4, Uba3, Ube3a, cdi, chrb, crol, dsh, hiw, l(2)gl, lig, rno, slgA, sm, swm]
4	GO:0032270	positive regulation of cellular protein metabolic process	6.1e-06	0.0052	11.8321	31	[ALiX, CG8009, CG9951, Che-13, Cka, DENR, Diap1, Dp, Dsor1, Hrs, HtrA2, IKKepsilon, Pabp2, Pi3K92E, REG, Rabex-5, Rpt6, Rtf1, Src64B, ash2, aub, bol, dpp, fry, hep, lok, mbt, orb, stau, step, wnd]
4	GO:0042787	protein ubiquitination involved in ubiquitin-dependent protein catabolic process	7.4e-06	0.0062	18.5185	15	[Bruce, CG11982, CG17068, CG8184, CG8974, CG9951, Diap1, Diap2, POSH, Smurf, Ube3a, lute, pic, sinah, sip3]
4	GO:0007616	long-term memory	8.2e-06	0.0069	19.4444	14	[Gld2, Nf1, Src64B, Ube3a, armi, dikar, hiw, kra, mura, neur, spoon, sra, stau, wnd]
4	GO:0001654	eye development	8.4e-06	0.007	10.199	41	[Abl, Amph, Apc, Diap1, Liprin-alpha, Mad, Mbs, Opa1, Pten, SCAR, Ser, Skp2, Su(var)2-10, Ten-m, aPKC, br, cdi, chic, chn, dpp, dsh, fry, gish, gl, hyx, jumu, kibra, l(2)gl, mask, mbt, nej, neur, rg, rno, run, sdk, sinah, sm, svp, toy, wls]
4	GO:0090596	sensory organ morphogenesis	9.3e-06	0.0078	10.8359	35	[Amph, Apc, Diap1, Liprin-alpha, Mad, Mbs, Opa1, Pten, SCAR, Ser, Ten-m, aPKC, br, cdi, chn, dpp, dsh, fry, gish, gl, hyx, kibra, l(2)gl, mask, mbt, nej, neur, rg, rno, run, sdk, sinah, sm, svp, wls]
4	GO:0048592	eye morphogenesis	9.3e-06	0.0078	10.8359	35	[Amph, Apc, Diap1, Liprin-alpha, Mad, Mbs, Opa1, Pten, SCAR, Ser, Ten-m, aPKC, br, cdi, chn, dpp, dsh, fry, gish, gl, hyx, kibra, l(2)gl, mask, mbt, nej, neur, rg, rno, run, sdk, sinah, sm, svp, wls]
4	GO:0018193	peptidyl-amino acid modification	9.3e-06	0.0078	10.2902	39	[Abl, Ack, Art4, Brd8, CG17528, CG3511, CG4452, CG5071, Cfp1, DMAP1, Dsor1, E(z), Eaf6, FRG1, IKKepsilon, MRG15, Ost48, OstStt3, Ptpmeg2, Rbbp5, Rtf1, Set1, Spt20, Src64B, Tip60, ash2, ball, chm, dom, dop, eco, gish, hep, lid, mbt, nej, por, psidin, sud1]
4	GO:0045944	positive regulation of transcription from RNA polymerase II promoter	9.6e-06	0.008	11.0749	34	[Atu, Axud1, Dfd, Eip74EF, Hr39, Iswi, MED19, Mad, Myb, Rcd5, Ref1, Rpt6, Spt5, Spt6, Taf4, Taf8, Tbp, TfIIEbeta, achi, br, chm, chn, cyc, fs(1)h, gl, grn, l(2)gl, lok, nej, retn, run, schlank, sno, toy]
4	GO:0043085	positive regulation of catalytic activity	9.9e-06	0.0083	11.039	34	[CG17514, CG5189, CG8155, Cdep, Che-13, Dsor1, Exn, GAPcenA, GAPsec, GEFmeso, HtrA2, IKKepsilon, Nf1, Octbeta2R, Pdfr, REG, RN-tre, Rab3-GAP, Rabex-5, Rcc1, RhoGEF2, Sec71, Src64B, Ziz, dop, fry, hep, l(2)gl, lok, loqs, mbt, plx, step, wnd]
4	GO:0009967	positive regulation of signal transduction	9.9e-06	0.0083	11.039	34	[ALiX, Brms1, CG31694, CG5189, Cka, CtBP, DENR, Diap1, Dsor1, Exn, Hrs, Lnk, Nak, Nup44A, Pitslre, RhoGEF2, Rtf1, Set1, TyrR, Usp8, Vps35, dom, dpp, e(y)3, hep, hyx, mask, mbt, neur, sqa, step, trbd, wls, wnd]
4	GO:0051246	regulation of protein metabolic process	1e-05	0.0086	8.69565	60	[4EHP, ALiX, Apc, BicC, CG14749, CG17068, CG17514, CG4679, CG8009, CG9951, Che-13, Cka, CycB, DENR, Diap1, Diap2, Dp, Dsor1, FRG1, Fsn, GAPsec, Hrs, HtrA2, IKKepsilon, Not1, POSH, Pabp2, Pi3K92E, REG, Rabex-5, Rpt6, Rtf1, SAK, Socs16D, Src64B, Su(var)2-10, Tap42, ash2, aub, bol, dom, dpp, endos, fry, hep, heph, kra, l(2)gl, lok, loqs, lute, mbt, orb, pic, smg, stau, step, sud1, tws, wnd]
4	GO:0090066	regulation of anatomical structure size	1e-05	0.0088	11.9658	28	[Abl, Best1, DAAM, Hr51, Liprin-alpha, Myb, Nup44A, Pi3K92E, Pten, Rabex-5, Rbpn-5, SCAR, Src64B, bib, chic, deltaCOP, dop, dpp, dsh, gek, gish, mbt, p38a, qua, spir, spoon, vfl, zip]
4	GO:0010564	regulation of cell cycle process	1e-05	0.009	12.4402	26	[Bruce, BuGZ, Bub3, CSN7, Dsor1, Mad, Mps1, Myb, Not1, Prp38, REG, Rcd5, SAK, Spt5, Su(var)2-10, armi, aub, endos, grp, mor, nej, otu, pic, sm, tws, vih]
4	GO:0016055	Wnt signaling pathway	1.1e-05	0.0094	14.094	21	[ACC, Abl, Apc, CtBP, Diap1, Drl-2, Sin3A, Usp8, Vps26, Vps35, crol, dsh, fry, gish, hyx, nej, por, sm, trbd, tws, wls]
4	GO:0048638	regulation of developmental growth	1.1e-05	0.0097	11.583	30	[Abl, Ank2, Dsor1, Fbxl7, Fsn, Hr51, Itgbn, Liprin-alpha, Liprin-gamma, Mad, Nf1, Octbeta2R, PIP4K, Pi3K92E, Pten, Rab8, Rabex-5, Rs1, Src64B, Ube3a, chic, dpp, dsh, hiw, kug, lig, pcm, simj, stau, step]
4	GO:0071310	cellular response to organic substance	1.2e-05	0.01	11.3139	31	[ACC, CG10459, CG5189, CG8974, DENR, Dd, Gr43a, Hr39, Hr51, Hrs, Iswi, Lkr, Lnk, Mad, Pi3K92E, Pten, Rab8, Smurf, Socs16D, TyrR, Ube3a, Vps26, br, dpp, haf, hiw, l(2)gl, loqs, sip3, svp, tws]
4	GO:0048569	post-embryonic animal organ development	1.3e-05	0.01	9.15493	52	[4EHP, CG8188, CTPsyn, Dd, Diap1, Exn, GEFmeso, Hr51, Itgbn, Mad, Mbs, Noa36, Nup98-96, Rabex-5, RhoGEF2, SF1, Ser, Sin3A, Tap42, Usp8, ash2, bib, bol, chic, chm, chn, crol, dpp, dsh, e(y)3, fry, fs(1)h, hep, heph, hyx, jumu, l(2)gl, lid, loh, mor, mtd, mthl1, neur, pcm, qua, sm, sno, step, vfl, wb, wls, zip]
4	GO:0044770	cell cycle phase transition	1.2e-05	0.01	13.2184	23	[BuGZ, Bub3, CG8188, CSN7, CycB, Dsor1, Mad, Mps1, Myb, Not1, PpV, Prp38, REG, Rcd5, Spt5, Su(var)2-10, bol, grp, mor, pic, sm, tws, vih]
4	GO:0044089	positive regulation of cellular component biogenesis	1.2e-05	0.01	15.5172	18	[Abl, Ank2, Apc, DAAM, Mad, Octbeta2R, Rpt6, SCAR, Tbp, aPKC, chic, gish, kra, loh, psidin, simj, spir, stau]
4	GO:0030029	actin filament-based process	1.3e-05	0.01	11.1111	33	[ALiX, Abl, BicC, DAAM, Fs(2)Ket, IKKepsilon, PIP4K, Pten, RhoGEF2, SCAR, Scgdelta, Src64B, aub, cdi, chic, coro, cta, dsh, fry, gek, gish, hep, jvl, kug, l(2)gl, mthl1, qua, spir, spoon, sqa, step, tws, zip]
4	GO:0198738	cell-cell signaling by wnt	1.3e-05	0.011	13.9073	21	[ACC, Abl, Apc, CtBP, Diap1, Drl-2, Sin3A, Usp8, Vps26, Vps35, crol, dsh, fry, gish, hyx, nej, por, sm, trbd, tws, wls]
4	GO:0016331	morphogenesis of embryonic epithelium	1.5e-05	0.012	14.7287	19	[Abl, Ack, Cka, Mad, Mbs, POSH, Rcc1, RhoGEF2, Src64B, aPKC, chic, dpp, dsh, hep, jumu, l(2)gl, pcm, rg, zip]
4	GO:0006396	RNA processing	1.4e-05	0.012	9.19118	50	[Bx42, CG10463, CG12333, CG12975, CG14683, CG2063, CG2807, CG31368, CG3436, CG4935, CG5986, CG7879, CG8079, CG9987, Cdc5, Es2, FRG1, Gld2, Neos, Pabp2, Parp, Pep, Prp3, Prp38, REG, Ref1, SF1, Slu7, Spt6, U2af38, U4-U6-60K, ZC3H3, Zn72D, abs, aub, btz, c12.1, dom, heph, kin17, l(2)35Bc, l(3)07882, loqs, noi, orb, sbr, scaf6, sm, swm, x16]
4	GO:0051130	positive regulation of cellular component organization	1.6e-05	0.013	11.6	29	[AP-2alpha, Abl, Ank2, Apc, DAAM, Fis1, Hr51, Mad, Octbeta2R, Opa1, Rpt6, Rtf1, SCAR, Syt1, Tbp, aPKC, ash2, chic, dsh, gish, kra, lap, loh, psidin, simj, sm, spir, stau, vih]
4	GO:0048749	compound eye development	1.6e-05	0.013	10.1562	39	[Abl, Amph, Apc, Diap1, Liprin-alpha, Mad, Mbs, Opa1, Pten, SCAR, Ser, Skp2, Su(var)2-10, Ten-m, aPKC, br, cdi, chic, chn, dpp, dsh, fry, gish, gl, hyx, jumu, kibra, l(2)gl, mask, mbt, nej, neur, rg, rno, sdk, sinah, svp, toy, wls]
4	GO:0040008	regulation of growth	1.6e-05	0.013	10.5263	36	[ACC, Abl, Ank2, Dsor1, Fbxl7, Fsn, Hr51, Itgbn, Liprin-alpha, Liprin-gamma, Lnk, Mad, Nf1, Octbeta2R, PIP4K, Pi3K92E, Pten, Rab8, Rabex-5, Rs1, Smurf, Src64B, Ube3a, chic, chrb, dpp, dsh, hiw, kug, l(2)gl, lig, pcm, simj, slgA, stau, step]
4	GO:1905114	cell surface receptor signaling pathway involved in cell-cell signaling	1.7e-05	0.014	13.7255	21	[ACC, Abl, Apc, CtBP, Diap1, Drl-2, Sin3A, Usp8, Vps26, Vps35, crol, dsh, fry, gish, hyx, nej, por, sm, trbd, tws, wls]
4	GO:0007015	actin filament organization	1.7e-05	0.014	13.3333	22	[ALiX, Abl, DAAM, Fs(2)Ket, IKKepsilon, PIP4K, Pten, RhoGEF2, SCAR, Src64B, cdi, chic, dsh, fry, gek, gish, hep, jvl, qua, spir, spoon, sqa]
4	GO:0046903	secretion	1.9e-05	0.015	11.4625	29	[ALiX, AP-2alpha, Amph, Arl2, CapaR, Exn, GABA-B-R2, Glut1, HDAC6, Hip14, Hrs, PK1-R, Rab26, Rab27, Rab3-GAP, Rab8, Syt1, Syx13, Syx6, Vps35, cm, corn, deltaCOP, l(2)gl, lap, nej, por, trpl, wls]
4	GO:0009968	negative regulation of signal transduction	2e-05	0.016	11.0345	32	[Apc, Arr1, Atg18a, CG10459, CG11982, Dd, Hrs, LRR, MESR6, Nf1, Opa1, Pi3K92E, Pten, Ser, Sin3A, Smurf, Socs16D, Su(var)2-10, TM9SF4, Uba3, Ube3a, cdi, chrb, crol, dsh, hiw, l(2)gl, lig, rno, slgA, sm, swm]
4	GO:0051649	establishment of localization in cell	2e-05	0.017	8.51955	61	[AP-2alpha, Abl, Amph, Ank2, Apc, Arl2, Baldspot, CG14749, CG32113, CG8155, Che-13, CycB, DCTN4-p62, Diap2, Eb1, Exn, Fs(2)Ket, GABA-B-R2, GAPcenA, GAPsec, HDAC6, Hip14, Hrs, Liprin-alpha, Mps1, Ndc1, Nup44A, Nup98-96, Nxt1, Pen, RN-tre, Rab27, Rab3-GAP, Ranbp11, Rcc1, Sgf11, Syt1, Syx13, Syx18, Syx6, Vps26, Vps35, ZC3H3, aPKC, cm, dop, dsh, ens, heph, l(2)gl, lap, nej, noi, olf186-F, plx, sbr, s…
4	GO:0051493	regulation of cytoskeleton organization	2.4e-05	0.019	14.2857	19	[Abl, Apc, DAAM, IKKepsilon, RhoGEF2, SAK, SCAR, Src64B, aub, chic, cta, dsh, gek, gish, mthl1, qua, spir, spoon, step]
4	GO:0001745	compound eye morphogenesis	2.3e-05	0.019	10.6452	33	[Amph, Apc, Diap1, Liprin-alpha, Mad, Mbs, Opa1, Pten, SCAR, Ser, Ten-m, aPKC, br, cdi, chn, dpp, dsh, fry, gish, gl, hyx, kibra, l(2)gl, mask, mbt, nej, neur, rg, rno, sdk, sinah, svp, wls]
4	GO:0048699	generation of neurons	2.4e-05	0.02	7.86517	77	[Abl, Amph, Ank2, Apc, Arl2, BuGZ, CG1109, DAAM, Drl-2, E(z), Hr51, Hrs, IKKepsilon, Iswi, Liprin-alpha, Liprin-gamma, MED31, Mbs, Nak, Not1, Parp, Pi3K92E, Pten, Rcc1, RhoGEF2, SCAR, Sgf11, Sin3A, Src64B, Taf4, Ten-m, Ube3a, Usp8, Xe7, aPKC, ash2, br, cdi, chic, chm, chn, d4, dnt, dom, dsh, fry, fs(1)h, gek, gl, grn, haf, hep, jumu, kibra, kra, l(2)gl, mask, mbt, mor, nej, neur, niki, psidin, qu…
4	GO:0044772	mitotic cell cycle phase transition	2.5e-05	0.02	13.0178	22	[BuGZ, Bub3, CG8188, CSN7, CycB, Dsor1, Mad, Mps1, Myb, Not1, PpV, Prp38, REG, Rcd5, Spt5, Su(var)2-10, grp, mor, pic, sm, tws, vih]
4	GO:0023056	positive regulation of signaling	2.6e-05	0.021	10.3858	35	[ALiX, Brms1, CG31694, CG5189, Cka, CtBP, DENR, Diap1, Dsor1, Exn, Glut1, Hrs, Lnk, Nak, Nup44A, Pitslre, RhoGEF2, Rtf1, Set1, TyrR, Usp8, Vps35, dom, dpp, e(y)3, hep, hyx, mask, mbt, neur, sqa, step, trbd, wls, wnd]
4	GO:0010647	positive regulation of cell communication	2.6e-05	0.021	10.3858	35	[ALiX, Brms1, CG31694, CG5189, Cka, CtBP, DENR, Diap1, Dsor1, Exn, Glut1, Hrs, Lnk, Nak, Nup44A, Pitslre, RhoGEF2, Rtf1, Set1, TyrR, Usp8, Vps35, dom, dpp, e(y)3, hep, hyx, mask, mbt, neur, sqa, step, trbd, wls, wnd]
4	GO:0009892	negative regulation of metabolic process	2.6e-05	0.021	8.43537	62	[4EHP, ADD1, BicC, Brd8, Brms1, CG3815, CtBP, DMAP1, Dfd, Diap1, Diap2, E(z), FRG1, Fsn, GABA-B-R2, Hr39, Hrs, Iswi, MRG15, Mad, Not1, Prp3, REG, Sce, Sfmbt, Sin3A, Smurf, Socs16D, Sox15, Spt5, Spt6, TH1, Tap42, armi, ash2, aub, br, chm, chn, crol, cyc, dom, dpp, e(y)3, endos, fs(1)h, gcl, heph, kra, l(2)gl, loqs, mip120, orb, pcm, pita, retn, run, schlank, simj, smg, svp, swm]
4	GO:0007613	memory	2.5e-05	0.021	15.3153	17	[Ank2, Gld2, Nf1, Src64B, Ube3a, aPKC, armi, dikar, hiw, kra, mura, neur, rg, spoon, sra, stau, wnd]
4	GO:0016333	morphogenesis of follicular epithelium	2.7e-05	0.022	21.5686	11	[CSN7, Dp, Parp, Sce, Src64B, aPKC, kug, l(2)gl, lig, orb, spoon]
4	GO:0060627	regulation of vesicle-mediated transport	2.9e-05	0.023	15.1786	17	[AP-2alpha, CG8155, GABA-B-R2, GAPcenA, GAPsec, Nak, RN-tre, Rab18, Rab26, Rab27, Syt1, corn, gish, l(2)gl, lap, plx, step]
4	GO:0016192	vesicle-mediated transport	2.9e-05	0.023	8.64198	56	[ALiX, AP-2alpha, Amph, Arl2, Arr1, CG17352, CG17754, CG33253, CG8155, CG8176, Cka, Corin, DMAP1, GABA-B-R2, GAPcenA, GAPsec, Hip14, Hrs, IKKepsilon, Itgbn, Liprin-alpha, Nak, Nup98-96, Ptpmeg2, RN-tre, Rab18, Rab26, Rab27, Rab3-GAP, Rab40, Rab8, RabX6, SCAR, Sec71, Syt1, Syx13, Syx18, Syx6, TM9SF4, Vps26, Vps35, Zn72D, chic, cm, corn, deltaCOP, gish, hep, l(2)gl, lap, plx, psidin, scat, spir, st…
4	GO:0010605	negative regulation of macromolecule metabolic process	3e-05	0.024	8.42697	60	[4EHP, ADD1, BicC, Brd8, Brms1, CG3815, CtBP, DMAP1, Dfd, Diap1, Diap2, E(z), FRG1, Fsn, Hr39, Hrs, Iswi, MRG15, Mad, Not1, Prp3, REG, Sce, Sfmbt, Sin3A, Smurf, Socs16D, Sox15, Spt5, Spt6, TH1, Tap42, armi, ash2, aub, br, chm, chn, crol, cyc, dom, dpp, e(y)3, endos, fs(1)h, gcl, heph, kra, l(2)gl, loqs, mip120, orb, pcm, pita, retn, run, simj, smg, svp, swm]
4	GO:0007346	regulation of mitotic cell cycle	3.1e-05	0.025	11.6883	27	[BuGZ, Bub3, CSN7, Dsor1, Mad, Mps1, Myb, Not1, Nup44A, Pi3K92E, Prp38, REG, Rcc1, Rcd5, Sin3A, Spt5, Su(var)2-10, crol, endos, grp, lok, mor, nej, pic, sm, tws, vih]
4	GO:0030163	protein catabolic process	3.2e-05	0.026	10.4938	34	[ALiX, Apc, Bruce, CG11982, CG17068, CG3499, CG5823, CG6758, CG8184, CG8188, CG8974, CG9951, Diap1, Diap2, Fbxl7, Fsn, POSH, REG, Rpt6, SAK, Skp2, Smurf, Su(var)2-10, Ube3a, Uch-L5, Usp8, lute, mura, pic, sinah, sip3, trbd, tws, vih]
4	GO:0007472	wing disc morphogenesis	3.3e-05	0.026	9.87013	38	[4EHP, CG8188, Dd, GEFmeso, Hr51, Itgbn, Mad, Mbs, Rabex-5, RhoGEF2, SF1, Ser, Tap42, Usp8, ash2, bib, bol, chic, crol, dpp, dsh, fry, fs(1)h, heph, hyx, jumu, mor, mtd, mthl1, neur, pcm, qua, sno, step, vfl, wb, wls, zip]
4	GO:0009791	post-embryonic development	3.4e-05	0.027	8.20707	65	[4EHP, Apc, Atg18a, Baldspot, CG8188, CG9518, CTPsyn, Dd, Diap1, Eip74EF, Exn, GEFmeso, Hr51, Itgbn, Mad, Mbs, Noa36, Nup98-96, Pi3K92E, Pten, Rabex-5, RhoGEF2, SF1, Ser, Sin3A, Tap42, Usp8, ash2, bib, bol, br, chic, chm, chn, crol, deltaCOP, dom, dpp, dsh, e(y)3, eRF1, emp, fry, fs(1)h, hep, heph, hyx, jumu, l(2)gl, lid, loh, mor, mtd, mthl1, neur, pcm, qua, sm, sno, step, vfl, wb, wech, wls, zi…
4	GO:0045596	negative regulation of cell differentiation	3.5e-05	0.028	14.4	18	[Abl, Apc, Bruce, C1GalTA, Diap1, MED31, Pten, cdi, chm, chn, dsh, kibra, l(2)gl, lid, mor, sdk, slgA, tws]
4	GO:0008356	asymmetric cell division	3.6e-05	0.029	14.9123	17	[ALiX, AP-2alpha, Arl2, CSN7, Diap1, IKKepsilon, Nak, Rcc1, Sara, aPKC, l(2)gl, loqs, neur, stau, tws, wake, zip]
4	GO:0032940	secretion by cell	4.2e-05	0.034	11.3924	27	[ALiX, AP-2alpha, Amph, Arl2, Exn, GABA-B-R2, Glut1, HDAC6, Hip14, Hrs, PK1-R, Rab26, Rab27, Rab3-GAP, Rab8, Syt1, Syx13, Syx6, Vps35, cm, corn, deltaCOP, l(2)gl, lap, nej, por, wls]
4	GO:0007476	imaginal disc-derived wing morphogenesis	4.5e-05	0.036	9.84043	37	[4EHP, CG8188, Dd, GEFmeso, Hr51, Itgbn, Mad, Mbs, Rabex-5, RhoGEF2, SF1, Ser, Usp8, ash2, bib, bol, chic, crol, dpp, dsh, fry, fs(1)h, heph, hyx, jumu, mor, mtd, mthl1, neur, pcm, qua, sno, step, vfl, wb, wls, zip]
4	GO:0045184	establishment of protein localization	4.6e-05	0.037	9.22432	44	[AP-2alpha, Abl, Ank2, Apc, Baldspot, CG14749, CG32113, CG8155, CG9356, CG9853, Che-13, Diap2, Fs(2)Ket, GABA-B-R2, GAPcenA, GAPsec, Hip14, Hrs, Ndc1, Nup44A, Nup98-96, Nxt1, Pen, RN-tre, Rab26, Rab8, Ranbp11, Rcc1, Sgf11, Syx13, Syx6, Vps26, Vps35, cm, deltaCOP, l(2)gl, noi, olf186-F, plx, por, scat, sm, spir, wls]
4	GO:0006468	protein phosphorylation	5.1e-05	0.04	9.16667	44	[ALiX, Abl, Ack, CG17514, CG17528, CG8726, Cka, CycB, Drl-2, Dsor1, Elk, Hrs, IKKepsilon, Mps1, Nak, POSH, Pitslre, Ptpmeg2, SAK, Sik3, Socs16D, Src64B, Tfb1, aPKC, ash2, aub, ball, cdi, dnt, dop, dpp, fry, gek, gish, grp, hep, l(2)gl, lok, mbt, niki, p38a, sqa, step, wnd]
4	GO:0016334	establishment or maintenance of polarity of follicular epithelium	5.3e-05	0.042	27.5862	8	[Dp, Parp, aPKC, kug, l(2)gl, lig, orb, spoon]
4	GO:0044093	positive regulation of molecular function	5.4e-05	0.043	10.089	34	[CG17514, CG5189, CG8155, Cdep, Che-13, Dsor1, Exn, GAPcenA, GAPsec, GEFmeso, HtrA2, IKKepsilon, Nf1, Octbeta2R, Pdfr, REG, RN-tre, Rab3-GAP, Rabex-5, Rcc1, RhoGEF2, Sec71, Src64B, Ziz, dop, fry, hep, l(2)gl, lok, loqs, mbt, plx, step, wnd]
4	GO:0051603	proteolysis involved in cellular protein catabolic process	5.6e-05	0.044	10.473	31	[ALiX, Bruce, CG11982, CG17068, CG3499, CG5823, CG6758, CG8184, CG8188, CG8974, CG9951, Diap1, Diap2, Fbxl7, Fsn, POSH, REG, Rpt6, Skp2, Smurf, Ube3a, Uch-L5, Usp8, lute, mura, pic, sinah, sip3, trbd, tws, vih]
4	GO:0007166	cell surface receptor signaling pathway	5.7e-05	0.045	8.07453	65	[ACC, Abl, Ack, Apc, Brms1, CG10459, CG11982, CtBP, DENR, Dd, Diap1, Diap2, Drl-2, Hrs, Itgbn, Lnk, Mad, Nak, Nle, Nup44A, Nup98-96, Pdfr, Pen, Pi3K92E, Pten, Rtf1, Sara, Ser, Sin3A, Smurf, Socs16D, Src64B, TM9SF4, Tsp97E, Uba3, Ube3a, Usp8, Vps26, Vps35, bib, cdi, crol, dom, dpp, dsh, eRF1, fry, gish, haf, hiw, hyx, l(2)gl, mask, mthl1, nej, neur, por, rno, slgA, sm, sno, swm, trbd, tws, wls]
4	GO:0044257	cellular protein catabolic process	5.9e-05	0.046	10.4377	31	[ALiX, Bruce, CG11982, CG17068, CG3499, CG5823, CG6758, CG8184, CG8188, CG8974, CG9951, Diap1, Diap2, Fbxl7, Fsn, POSH, REG, Rpt6, Skp2, Smurf, Ube3a, Uch-L5, Usp8, lute, mura, pic, sinah, sip3, trbd, tws, vih]
4	GO:0008154	actin polymerization or depolymerization	5.8e-05	0.046	20	11	[ALiX, Abl, DAAM, SCAR, Src64B, chic, gek, gish, qua, spir, spoon]
4	GO:0003002	regionalization	5.8e-05	0.046	8.96686	46	[Apc, CG11399, CtBP, Dd, Dfd, Dp, Dsor1, Fbxl7, GEFmeso, IKKepsilon, MED31, Mad, Parp, Rabex-5, Ser, Syt1, aPKC, armi, ash2, aub, btz, chic, chm, dom, dpp, dsh, fs(1)h, gcl, gsb-n, hep, jvl, l(2)gl, lig, mor, neur, orb, retn, run, sm, sno, spir, spoon, stau, tws, wls, zip]
4	GO:0060284	regulation of cell development	6e-05	0.047	10.6383	30	[Abl, Apc, Bruce, DAAM, Diap1, Dp, Hr51, Liprin-alpha, MED31, Mbs, Pi3K92E, Pten, Rcc1, RhoGEF2, Syt1, aPKC, aub, cdi, chic, dsh, fry, kibra, l(2)gl, mbt, mor, neur, sdk, sinah, stau, tws]
4	GO:0048585	negative regulation of response to stimulus	6.2e-05	0.049	10.0865	35	[Apc, Arr1, Atg18a, CG10459, CG11982, Dd, Hrs, LRR, MESR6, Nf1, Nxt1, Opa1, Pi3K92E, Pten, Ser, Sin3A, Smurf, Socs16D, Su(var)2-10, TM9SF4, Uba3, Ube3a, armi, cdi, chrb, crol, dsh, hiw, l(2)gl, lig, p38a, rno, slgA, sm, swm]
4	GO:0048563	post-embryonic animal organ morphogenesis	6.4e-05	0.05	9.07258	45	[4EHP, CG8188, Dd, Diap1, Exn, GEFmeso, Hr51, Itgbn, Mad, Mbs, Rabex-5, RhoGEF2, SF1, Ser, Tap42, Usp8, ash2, bib, bol, chic, chm, crol, dpp, dsh, e(y)3, fry, fs(1)h, hep, heph, hyx, jumu, l(2)gl, mor, mtd, mthl1, neur, pcm, qua, sm, sno, step, vfl, wb, wls, zip]
4	GO:0007560	imaginal disc morphogenesis	6.4e-05	0.05	9.07258	45	[4EHP, CG8188, Dd, Diap1, Exn, GEFmeso, Hr51, Itgbn, Mad, Mbs, Rabex-5, RhoGEF2, SF1, Ser, Tap42, Usp8, ash2, bib, bol, chic, chm, crol, dpp, dsh, e(y)3, fry, fs(1)h, hep, heph, hyx, jumu, l(2)gl, mor, mtd, mthl1, neur, pcm, qua, sm, sno, step, vfl, wb, wls, zip]
5	GO:0048731	system development	2e-23	2.4e-20	13.5091	328	[4EHP, AP-1gamma, Aac11, Aats-gly, Abl, AdSS, Ank2, Arl2, Arr2, Atg4b, Atg6, Atx2, BRWD3, Bsg, Bx42, CG10068, CG10339, CG1109, CG11155, CG11438, CG1239, CG13366, CG14995, CG16700, CG17221, CG1789, CG18675, CG32137, CG34380, CG3817, CG3967, CG4038, CG4080, CG4203, CG42383, CG42684, CG42732, CG43427, CG43658, CG43921, CG45057, CG6191, CG6225, CG8405, CG9305, CG9649, CHOp24, CSN1b, CSN5, Ca-alpha1D,…
5	GO:0007275	multicellular organism development	2.2e-23	2.6e-20	12.6783	391	[4EHP, AGO3, AP-1gamma, ATPsynD, Aac11, Aats-gly, Abl, AdSS, Ank2, Arl2, Arr2, Atg18a, Atg2, Atg4b, Atg6, Atx2, BRWD3, BicC, Bsg, Bx42, CDase, CG10068, CG10339, CG1109, CG11155, CG11438, CG1239, CG13366, CG14995, CG16700, CG17221, CG1789, CG18675, CG3209, CG32137, CG34380, CG3817, CG3967, CG4038, CG4080, CG4203, CG42383, CG42684, CG42732, CG43427, CG43658, CG43921, CG45057, CG6191, CG6225, CG7427…
5	GO:0050794	regulation of cellular process	3.7e-19	4.3e-16	11.7262	430	[4EHP, AGO3, ATPsynD, Aac11, Abl, Acn, Ada3, Adck, Alr, Ank2, Arl2, Arl4, Arp5, Arr1, Arr2, Art3, Art4, Atg18a, Atg2, Atx2, Axud1, B52, BRWD3, BicC, CCAP-R, CCHa1-R, CG10077, CG10336, CG10339, CG10738, CG11155, CG11221, CG11438, CG11982, CG14749, CG15743, CG15814, CG1674, CG18304, CG1965, CG31357, CG32082, CG3209, CG32758, CG3326, CG33639, CG34357, CG34380, CG3630, CG3815, CG3967, CG4022, CG4096,…
5	GO:0048513	animal organ development	4.7e-17	5.4e-14	14.4968	206	[4EHP, AP-1gamma, Aats-gly, Abl, Arr2, Atg4b, Atg6, Atx2, BRWD3, Bx42, CG10068, CG11438, CG13366, CG14995, CG17221, CG4080, CG42383, CG42684, CG43427, CG43658, CG43921, CG6191, CG8405, CHOp24, CSN5, Ca-alpha1D, CaMKII, Cad99C, Cct1, Cdc42, Cdk8, CrebA, Cul5, Cyp9f2, DCP1, Ddc, Dscam1, Eb1, Ect3, Ef1gamma, Eip74EF, EloA, Ephrin, Exn, FRG1, Fhos, Fmr1, Fpps, GEFmeso, Hers, Hmgcr, Hph, Hr51, IP3K2, …
5	GO:0009653	anatomical structure morphogenesis	1e-15	1.2e-12	13.2479	248	[4EHP, Aats-gly, Abl, Ank2, Arr2, Atg18a, Atg2, Atg4b, Atg6, Atx2, BRWD3, Bsg, CG10068, CG1109, CG11155, CG11438, CG13366, CG14905, CG14995, CG18675, CG32137, CG34380, CG4203, CG42383, CG42684, CG42732, CG43427, CG43658, CG43921, CG45057, CG6191, CG9175, CG9305, CLIP-190, CSN1b, CSN3, CSN5, CSN6, CSN7, Ca-alpha1D, CaMKII, Cad99C, Cct1, Cdc42, Cdk8, Cka, CrebA, Csk, Cul4, Cul5, DCP1, DIP-gamma, Ds…
5	GO:0048468	cell development	3.8e-15	4.4e-12	13.6704	219	[Aats-gly, Abl, Ank2, Atg18a, Atg2, Atg4b, Atg6, Atx2, BRWD3, BicC, Bsg, CG1109, CG11155, CG13366, CG14995, CG18675, CG32137, CG34380, CG3967, CG4203, CG42383, CG42732, CG45057, CG6509, CG9305, CIAPIN1, CSN1b, CSN3, CSN5, CSN6, CSN7, CaMKII, Cad99C, CalpB, Cct1, Cdc42, Cdk8, Csk, Cul4, Cul5, DCP1, DIP-gamma, Dscam1, Dscam2, EDTP, ETHR, Ect3, Ef1gamma, Eip74EF, Ephrin, Ets97D, Fas1, Fhos, Fmr1, Fu…
5	GO:0007154	cell communication	8.8e-15	1e-11	12.5789	279	[AP-1gamma, ATPsynD, Abl, Adck, Ank2, Arl2, Arl4, Arr1, Arr2, Atg18a, Atg2, Atg6, BRWD3, CCAP-R, CCHa1-R, CDase, CG10339, CG10657, CG10738, CG11155, CG11438, CG11982, CG15743, CG15814, CG32082, CG3209, CG32758, CG33639, CG34357, CG34380, CG3630, CG4022, CG4038, CG4096, CG42260, CG42684, CG43373, CG43658, CG43921, CG4733, CG6509, CG8786, CG9391, CG9518, CHOp24, CRMP, CSN1b, CSN3, CSN6, CSN7, CaMKI…
5	GO:0030154	cell differentiation	1.6e-14	1.9e-11	12.3213	293	[4EHP, Aac11, Aats-gly, Abl, AdSS, Ank2, Arl2, Atg18a, Atg2, Atg4b, Atg6, Atx2, BRWD3, BicC, Bsg, CG10657, CG1109, CG11155, CG1239, CG13366, CG14995, CG16700, CG1789, CG18675, CG32137, CG34380, CG3817, CG3967, CG4038, CG4203, CG42383, CG42732, CG45057, CG4733, CG6225, CG6509, CG9305, CG9518, CG9649, CIAPIN1, CSN1b, CSN3, CSN5, CSN6, CSN7, Ca-alpha1D, CaMKII, Cad99C, CalpB, Cct1, Cdc27, Cdc42, Cdk…
5	GO:0048523	negative regulation of cellular process	5.3e-14	6.1e-11	14.3204	177	[4EHP, AGO3, ATPsynD, Aac11, Abl, Acn, Ank2, Arr1, Arr2, Atg18a, Atg2, Atx2, Axud1, BRWD3, BicC, CG10336, CG11982, CG1965, CG31357, CG34380, CG3815, CG4096, CG42684, CG7927, CG8312, CG8441, CIAPIN1, CSN1b, CSN3, CSN5, CSN6, CSN7, CaMKII, Cdk8, CoRest, Cow, Csk, Cul4, Cul5, CycG, DCP1, DCP2, DMAP1, FBXO11, FRG1, Fak, Fmr1, Fsn, HDAC3, HPS1, Hers, Hmt4-20, Ide, Ino80, Itgbn, Itp-r83A, Kr-h1, Lkb1, …
5	GO:0060429	epithelium development	1.7e-13	2e-10	14.5683	162	[4EHP, Abl, BicC, Bx42, CG10068, CG11438, CG13366, CG4080, CG42684, CG43427, CG43658, CG43921, CG6191, CG6509, CG8405, CHOp24, CIAPIN1, CSN1b, CSN3, CSN5, CSN6, CSN7, Ca-alpha1D, Cad99C, CalpB, Cct1, Cdc42, Cdk8, Cka, Cul4, CycG, Cyp9f2, Ddc, EloA, Exn, Fhos, Fmr1, Fpps, GEFmeso, Hers, Hmgcr, Hph, Hr51, Itgbn, LIMK1, Lkb1, Lpt, Lsd-2, Med, Mef2, Myo31DF, Myo61F, Nipped-A, Nop60B, Not1, Pkn, Poxn,…
5	GO:0009887	animal organ morphogenesis	2.1e-13	2.4e-10	15.3094	141	[4EHP, Abl, Arr2, Atg4b, Atg6, Atx2, BRWD3, CG10068, CG11438, CG13366, CG14995, CG42383, CG42684, CG43427, CG43658, CG43921, CG6191, CSN5, Ca-alpha1D, CaMKII, Cct1, Cdc42, Cdk8, CrebA, Cul5, DCP1, Ect3, Ef1gamma, Eip74EF, EloA, Exn, Fhos, GEFmeso, Hers, Hph, Hr51, IP3K2, Ire1, Itgbn, Itp-r83A, Kr-h1, LIMK1, LanB2, Liprin-alpha, Lpt, Lsd-2, Med, Mlf, Myo31DF, Myo61F, Ns2, Pkn, Poxn, Rab7, RasGAP1,…
5	GO:0048869	cellular developmental process	3.9e-13	4.4e-10	11.9871	298	[4EHP, Aac11, Aats-gly, Abl, AdSS, Ank2, Arl2, Atg18a, Atg2, Atg4b, Atg6, Atx2, BRWD3, BicC, Bsg, CG10657, CG1109, CG11155, CG1239, CG13366, CG14905, CG14995, CG16700, CG1789, CG18675, CG32137, CG34380, CG3817, CG3967, CG4038, CG4203, CG42383, CG42732, CG45057, CG4733, CG6225, CG6509, CG9175, CG9305, CG9518, CG9649, CIAPIN1, CSN1b, CSN3, CSN5, CSN6, CSN7, Ca-alpha1D, CaMKII, Cad99C, CalpB, Cct1, …
5	GO:0048589	developmental growth	4.1e-13	4.7e-10	19.6931	77	[Abl, Adck, Alr, Ank2, CaMKII, Cdc42, Cul5, Dscam1, Fak, Fmr1, Fsn, Gasp, Hr51, Ide, Itgbn, LIMK1, Liprin-alpha, Med, NijA, Nlg2, Nrx-1, Ns2, Octbeta1R, Octbeta2R, PNUTS, Pex10, Pex2, PlexA, Prosap, RIOK1, RhoGAP68F, RhoGEF2, S6k, Sfmbt, Src64B, Syn1, TBPH, Tor, Wbp2, alpha-Spec, bif, btsz, cac, cue, dco, dl, dlg1, dsh, dup, eIF-4a, eag, eg, hdc, hiw, hyd, ine, jub, jvl, par-1, park, path, sNPF-R…
5	GO:0043412	macromolecule modification	1.5e-12	1.7e-09	13.2673	201	[ATPsynD, Abl, Ada3, Adat1, Adck, Art3, Art4, Atg18a, Atg4b, CG10089, CG10352, CG10738, CG11221, CG11321, CG11858, CG11982, CG11999, CG12091, CG12099, CG1227, CG13917, CG14814, CG15814, CG18815, CG2292, CG2924, CG31108, CG31357, CG32238, CG34357, CG34380, CG34449, CG3473, CG3570, CG3925, CG3967, CG40045, CG4038, CG4080, CG42366, CG4433, CG4610, CG5071, CG5196, CG5447, CG5604, CG5823, CG5987, CG60…
5	GO:0009791	post-embryonic development	1.6e-12	1.8e-09	15.6566	124	[4EHP, Aats-gly, Atg18a, Atg2, Atg4b, Atg6, BRWD3, CG13366, CG14995, CG3209, CG42684, CG43427, CG43658, CG6191, CG9518, CSN5, CaMKII, Cct1, Cdc42, Cdk8, CrebA, DCP1, Ect3, Ef1gamma, Eip74EF, EloA, Eogt, Exn, Fhos, GEFmeso, Hers, Hr51, IP3K2, Itgbn, Itp-r83A, LIMK1, Lpt, Lsd-2, Med, Mical, Myo31DF, Myo61F, NnaD, Npc2a, Npc2b, Nup98-96, Pkg21D, Pkn, Poxn, Rab7, RasGAP1, Rbsn-5, RhoGAP68F, RhoGEF2, …
5	GO:0044765	single-organism transport	1.6e-12	1.9e-09	14.2101	161	[AP-1gamma, ATP8B, ATPsynD, Abl, Adck, Ank2, Arl2, Atg4b, Atg6, Atx2, BRWD3, CDase, CG10804, CG1213, CG15279, CG1607, CG16700, CG17119, CG1718, CG2316, CG3009, CG30394, CG31064, CG3803, CG42260, CG42321, CG42732, CG43155, CG43693, CG5002, CG5021, CG5447, CG5549, CG5599, CG6091, CG6191, CG6565, CG7365, CG7368, CG7888, CG8083, CG9175, CG9664, CHOp24, Ca-alpha1D, CaMKII, CapaR, Cdc42, Cirl, Cka, Cul…
5	GO:0009888	tissue development	1.8e-12	2.1e-09	13.9883	168	[4EHP, Abl, Alr, BicC, Bx42, CG10068, CG11438, CG13366, CG4080, CG42684, CG43427, CG43658, CG43921, CG6191, CG6509, CG8405, CHOp24, CIAPIN1, CSN1b, CSN3, CSN5, CSN6, CSN7, Ca-alpha1D, Cad99C, CalpB, Cct1, Cdc42, Cdk8, Cka, Cul4, CycG, Cyp9f2, Ddc, EloA, Exn, Fhos, Fmr1, Fpps, GEFmeso, Hers, Hmgcr, Hph, Hr51, Itgbn, LIMK1, Lkb1, Lpt, Lsd-2, Med, Mef2, Myo31DF, Myo61F, NijA, Nipped-A, Nop60B, Not1,…
5	GO:0048519	negative regulation of biological process	1.9e-12	2.2e-09	13.583	185	[4EHP, AGO3, ATPsynD, Aac11, Abl, Acn, Ank2, Arr1, Arr2, Atg18a, Atg2, Atg6, Atx2, Axud1, BRWD3, BicC, CG10336, CG11982, CG1965, CG31357, CG34380, CG3815, CG4096, CG42684, CG7927, CG8312, CG8441, CIAPIN1, CSN1b, CSN3, CSN5, CSN6, CSN7, CaMKII, Cdk8, CoRest, Cow, Csk, Cul4, Cul5, CycG, DCP1, DCP2, DMAP1, FBXO11, FRG1, Fak, Fmr1, Fsn, Fur2, HDAC3, HPS1, Hers, Hmt4-20, Ide, Ino80, Itgbn, Itp-r83A, K…
5	GO:0035295	tube development	2e-12	2.2e-09	15.3483	130	[4EHP, Bx42, CG13366, CG4080, CG42684, CG43427, CG43658, CG6191, CG8405, CHOp24, Ca-alpha1D, Cad99C, Cct1, Cdc42, Cdk8, Cyp9f2, Ddc, EloA, Exn, Fhos, Fmr1, Fpps, GEFmeso, Hers, Hmgcr, Hph, Hr51, IA-2, Itgbn, LIMK1, LanB2, Lpt, Lsd-2, Med, Mef2, Myo31DF, Myo61F, Nipped-A, Nop60B, Pkn, Poxn, Pp2B-14D, Rab7, RasGAP1, Rbcn-3A, Rbcn-3B, Rbsn-5, RhoGAP68F, RhoGEF2, Sb, Ser, Sfmbt, Slh, Smr, Sos, Su(H),…
5	GO:0044260	cellular macromolecule metabolic process	1.5e-11	1.7e-08	10.9136	393	[26-29-p, 4EHP, AGO3, ATPsynD, Aats-gly, Abl, Acn, Ada3, Adat1, Adck, Arp5, Art3, Art4, Atg18a, Atg4b, Atx2, Axud1, B52, BRWD3, BicC, Bx42, CG10077, CG10089, CG10336, CG10352, CG10738, CG1109, CG11221, CG11321, CG11858, CG11982, CG11999, CG12091, CG12099, CG1227, CG13625, CG13917, CG14749, CG14814, CG15814, CG1789, CG18467, CG18815, CG1965, CG2292, CG2807, CG2924, CG31108, CG31357, CG31368, CG322…
5	GO:0007444	imaginal disc development	2.8e-11	3.1e-08	15.7742	109	[4EHP, Bx42, CG13366, CG4080, CG42684, CG43427, CG43658, CG6191, CG8405, CHOp24, Ca-alpha1D, Cad99C, Cct1, Cdc42, Cdk8, Cyp9f2, Ddc, EloA, Exn, Fhos, Fmr1, Fpps, GEFmeso, Hers, Hr51, Itgbn, LIMK1, Lpt, Lsd-2, Med, Myo31DF, Myo61F, Nipped-A, Nop60B, Pkn, Poxn, Pp2B-14D, Rab7, RasGAP1, Rbsn-5, RhoGAP68F, RhoGEF2, Sb, Ser, Sfmbt, Slh, Smr, Sos, Su(H), Syx1A, Wbp2, ade5, bab2, bif, bol, chinmo, cic, …
5	GO:0006810	transport	6.9e-11	7.9e-08	12.1121	242	[AP-1gamma, ATP8B, ATPsynD, Abl, Adck, Ank2, Arl2, Arr1, Arr2, Atg4b, Atg6, Atx2, BRWD3, CDase, CG10026, CG10237, CG10444, CG10657, CG10804, CG11155, CG11537, CG11739, CG1213, CG14232, CG14749, CG15096, CG15279, CG1607, CG16700, CG17119, CG1718, CG17664, CG18769, CG2316, CG2930, CG3009, CG30394, CG31064, CG3168, CG32758, CG33181, CG33966, CG3803, CG42260, CG42269, CG42321, CG42732, CG43155, CG436…
5	GO:0002165	instar larval or pupal development	9.9e-11	1.1e-07	15.3846	110	[4EHP, Atg18a, Atg2, Atg4b, Atg6, BRWD3, CG13366, CG14995, CG3209, CG42684, CG43427, CG43658, CG6191, CG9518, CaMKII, Cct1, Cdc42, Cdk8, CrebA, DCP1, Ect3, Ef1gamma, Eip74EF, EloA, Eogt, Exn, Fhos, GEFmeso, Hers, Hr51, IP3K2, Itgbn, Itp-r83A, LIMK1, Lpt, Lsd-2, Med, Myo31DF, Myo61F, Npc2a, Npc2b, Pkn, Poxn, Rab7, RasGAP1, Rbsn-5, RhoGAP68F, RhoGEF2, Sec13, Ser, Smr, Snmp1, Sos, Su(H), Tor, ade5, …
5	GO:0048569	post-embryonic animal organ development	1.1e-10	1.3e-07	16.3732	93	[4EHP, Aats-gly, CG13366, CG42684, CG43427, CG43658, CG6191, CSN5, Cct1, Cdc42, Cdk8, EloA, Exn, Fhos, GEFmeso, Hers, Hr51, Itgbn, LIMK1, Lpt, Lsd-2, Med, Mical, Myo31DF, Myo61F, Nup98-96, Pkg21D, Pkn, Poxn, RasGAP1, Rbsn-5, RhoGAP68F, RhoGEF2, Ser, Smr, Sos, Su(H), Trn, ade5, bab2, bif, bol, cher, chinmo, chn, cic, cv-d, dco, dl, dlg1, dlt, dpy, dsh, dx, esg, fry, fs(1)h, fw, hdc, hyd, jar, krz,…
5	GO:0007267	cell-cell signaling	1.3e-10	1.5e-07	15.2682	111	[AP-1gamma, Abl, Adck, Ank2, Arl2, Arr2, CDase, CG10339, CG10657, CG11155, CG4733, CG6509, CG8786, CG9518, CHOp24, CSN1b, CSN3, CSN6, CSN7, CaMKII, Cdc42, Cirl, Cow, Csk, DCP1, Exn, Fmr1, Fsn, GCS2beta, Gat, ICA69, Itp-r83A, Manf, Nlg2, Nlg4, Nrx-1, PP2A-B', Prosap, RIOK1, RfC4, Rga, Rim, SP1029, Scamp, Ser, Sply, Src64B, Su(H), Sulf1, Syt1, Sytbeta, Syx18, Syx1A, TBPH, Tdrd3, Tomosyn, TyrR, Unc-…
5	GO:0036211	protein modification process	1.5e-10	1.7e-07	12.9879	183	[ATPsynD, Abl, Ada3, Adck, Art3, Art4, Atg18a, Atg4b, CG10089, CG10352, CG10738, CG11221, CG11321, CG11858, CG11982, CG11999, CG12091, CG12099, CG1227, CG13917, CG15814, CG18815, CG2292, CG2924, CG31108, CG31357, CG32238, CG34357, CG34380, CG34449, CG3473, CG3925, CG3967, CG40045, CG4080, CG42366, CG4433, CG5071, CG5196, CG5447, CG5604, CG5823, CG5987, CG6091, CG7102, CG7427, CG7857, CG8312, CG84…
5	GO:0006464	cellular protein modification process	1.5e-10	1.7e-07	12.9879	183	[ATPsynD, Abl, Ada3, Adck, Art3, Art4, Atg18a, Atg4b, CG10089, CG10352, CG10738, CG11221, CG11321, CG11858, CG11982, CG11999, CG12091, CG12099, CG1227, CG13917, CG15814, CG18815, CG2292, CG2924, CG31108, CG31357, CG32238, CG34357, CG34380, CG34449, CG3473, CG3925, CG3967, CG40045, CG4080, CG42366, CG4433, CG5071, CG5196, CG5447, CG5604, CG5823, CG5987, CG6091, CG7102, CG7427, CG7857, CG8312, CG84…
5	GO:0002009	morphogenesis of an epithelium	1.5e-10	1.7e-07	15.309	109	[4EHP, Abl, CG10068, CG11438, CG13366, CG42684, CG43427, CG43658, CG43921, CG6191, CSN1b, CSN3, CSN5, CSN6, CSN7, Ca-alpha1D, Cct1, Cdc42, Cdk8, Cka, EloA, Exn, Fhos, GEFmeso, Hers, Hph, Hr51, Itgbn, LIMK1, Lkb1, Lpt, Lsd-2, Med, Myo31DF, Myo61F, Pkn, Poxn, RasGAP1, Rbsn-5, RhoGAP68F, RhoGEF2, Sac1, Ser, Smr, Sos, Src64B, Su(H), Tor, Unc-13-4B, aPKC, ade5, bab2, bif, bol, btsz, cher, chinmo, cic,…
5	GO:0007399	nervous system development	2.2e-10	2.4e-07	12.3843	214	[4EHP, Aac11, Aats-gly, Abl, AdSS, Ank2, Arl2, Arr2, Atg6, Atx2, BRWD3, Bsg, CG10339, CG1109, CG11155, CG1239, CG16700, CG17221, CG1789, CG18675, CG32137, CG34380, CG3817, CG3967, CG4038, CG4203, CG42383, CG42732, CG45057, CG6225, CG9305, CG9649, CSN1b, CSN5, CaMKII, Cdc27, Cdc42, Cdk8, Cpsf160, Cpsf73, Cul5, DCP1, DIP-gamma, Droj2, Dscam1, Dscam2, ETHR, Ephrin, Es2, Fak, Fas1, Fmr1, Fsn, Fur1, G…
5	GO:0048518	positive regulation of biological process	2.5e-10	2.8e-07	13.0117	178	[4EHP, AGO3, Abl, Ada3, Adck, Ank2, Atx2, Axud1, BRWD3, CG10077, CG10336, CG10738, CG1674, CG32082, CG3630, CG4022, CG43658, CG43921, CG5862, CG7427, CG8312, CG9791, CHOp24, CRMP, CSN5, Ca-alpha1D, CaMKII, Cad99C, Camta, CapaR, Cdc42, Cka, CoRest, CrebA, Csk, Cul4, CycG, DCP1, DMAP1, Eaf, Eip74EF, EloA, Exn, FRG1, Fgop2, Fhos, Fip1, Fmr1, Fsn, HPS1, Hel89B, Hmgcr, Hph, Hr38, Hr51, Ide, Itp-r83A, …
5	GO:0051239	regulation of multicellular organismal process	2.7e-10	3e-07	15.1226	111	[4EHP, Abl, Adck, Ank2, Atx2, BRWD3, CG10068, CG11438, CG34380, CG43921, CHOp24, CSN5, CaMKII, Cdc42, Cul5, Cyt-b5, Ddc, Dscam1, Eb1, Fak, Fmr1, Fsn, Gasp, Hr38, Hr51, Ide, Itgbn, Itp-r83A, Kr-h1, LIMK1, Lasp, Liprin-alpha, MED27, Mctp, Med, Mef2, Mical, Mlf, Ns2, Octbeta1R, Octbeta2R, Pdfr, PlexA, Pp2B-14D, RIOK1, RasGAP1, RhoGAP68F, RhoGEF2, S6k, Ser, Src64B, Su(H), Syn1, Syt1, Syx1A, TBPH, Tor…
5	GO:0048729	tissue morphogenesis	3.7e-10	4.2e-07	15.0892	110	[4EHP, Abl, CG10068, CG11438, CG13366, CG42684, CG43427, CG43658, CG43921, CG6191, CSN1b, CSN3, CSN5, CSN6, CSN7, Ca-alpha1D, Cct1, Cdc42, Cdk8, Cka, EloA, Exn, Fhos, GEFmeso, Hers, Hph, Hr51, Itgbn, LIMK1, Lkb1, Lpt, Lsd-2, Med, Myo31DF, Myo61F, Pkn, Poxn, RasGAP1, Rbsn-5, RhoGAP68F, RhoGEF2, Sac1, Ser, Smr, Sos, Src64B, Su(H), Tor, Unc-13-4B, aPKC, ade5, bab2, bif, bol, btsz, cher, chinmo, cic,…
5	GO:0051128	regulation of cellular component organization	4e-10	4.4e-07	14.7132	118	[Abl, Ada3, Ank2, Atx2, B52, BRWD3, CG14749, CG1674, CG32082, CG34380, CG3967, CG9791, CaMKII, Cad99C, Cdc42, CoRest, Cul5, DCP1, DCP2, DIP-gamma, Dscam1, Ets97D, FRG1, Fak, Fhos, Fmr1, Fsn, Hph, Hr51, Itgbn, Klp3A, Kr-h1, LIMK1, Lasp, Liprin-alpha, Lpt, Mctp, Med, Mps1, Nlg2, Nrx-1, Octbeta1R, Octbeta2R, PlexA, Pur-alpha, Rbsn-5, RhoGAP68F, RhoGEF2, S6k, Sesn, Sos, Src64B, Srp54k, Syn1, Syt1, Sy…
5	GO:0044702	single organism reproductive process	5.5e-10	6.2e-07	13.5332	149	[Abl, Atx2, BicC, Bsg, CG6509, CIAPIN1, CSN1b, CSN3, CSN5, CSN6, CSN7, CaMKII, Cad99C, CalpB, Cct1, Cdc42, Csk, Cul4, Cul5, CycG, DCP1, EDTP, Eip74EF, Ets97D, Fmr1, Fpps, Hira, Hmgcr, Kap-alpha1, Klp3A, Klp67A, LIMK1, Lasp, Lkb1, Med, Mef2, Mos, Mps1, Mulk, Myo31DF, Myo61F, Nop60B, Not1, Octbeta2R, PAPLA1, Pex10, Pex2, Pp2B-14D, Ptpmeg2, Pxd, Rab7, RasGAP1, Rbsn-5, Ref1, RfC4, RhoGEF2, Rme-8, S6k…
5	GO:0023051	regulation of signaling	6.6e-10	7.4e-07	14.3357	123	[ATPsynD, Adck, Ank2, Arr1, Arr2, Atg18a, Atg2, BRWD3, CG10339, CG11155, CG11982, CG3630, CG4022, CG4096, CG42684, CG43658, CG43921, CHOp24, CRMP, CaMKII, Camta, Cdep, Cka, Cnot4, CoRest, Cow, Csk, CycG, DCP1, Exn, Fak, Fgop2, Fip1, Fmr1, GEFmeso, Hmgcr, ICA69, Ide, Itp-r83A, Lkb1, MED27, MESR4, MESR6, Mos, Nipped-A, Nlg2, Nrx-1, PVRAP, Pdi, Prosap, RIOK1, Rab7, RasGAP1, Rbcn-3A, Rbcn-3B, RhoGEF2…
5	GO:0080090	regulation of primary metabolic process	9.7e-10	1e-06	12.0042	227	[4EHP, AGO3, ATPsynD, Abl, Acn, Ada3, Arp5, Art3, Art4, Atx2, Axud1, B52, BRWD3, BicC, CG10077, CG10336, CG11221, CG13917, CG14749, CG1965, CG3326, CG3815, CG42366, CG43689, CG5862, CG7102, CG7368, CG7427, CG7927, CG8312, CG8441, CG8578, CG9305, CG9727, CG9791, CSN5, Ca-alpha1D, Camta, Cdc42, Cdk8, Cka, CoRest, Cow, CrebA, Cul4, CycB, CycG, DCP1, DCP2, DMAP1, Eaf, Eip74EF, Elk, EloA, Ets97D, FBXO…
5	GO:0048707	instar larval or pupal morphogenesis	1e-09	1.1e-06	15.6928	94	[4EHP, Atg18a, Atg2, Atg4b, Atg6, BRWD3, CG13366, CG14995, CG42684, CG43427, CG43658, CG6191, CaMKII, Cct1, Cdc42, Cdk8, DCP1, Ect3, Ef1gamma, Eip74EF, EloA, Exn, Fhos, GEFmeso, Hers, Hr51, IP3K2, Itgbn, Itp-r83A, LIMK1, Lpt, Lsd-2, Med, Myo31DF, Myo61F, Pkn, Poxn, Rab7, RasGAP1, Rbsn-5, RhoGAP68F, RhoGEF2, Ser, Smr, Sos, Su(H), Tor, ade5, bab2, bif, bol, chinmo, cic, cv-d, dco, dl, dlg1, dlt, dp…
5	GO:0019222	regulation of metabolic process	9.9e-10	1.1e-06	11.8762	238	[4EHP, AGO3, ATPsynD, Abl, Acn, Ada3, Arp5, Art3, Art4, Atx2, Axud1, B52, BRWD3, BicC, CG10077, CG10336, CG11221, CG13917, CG14749, CG17018, CG1965, CG3326, CG3815, CG42366, CG43689, CG5862, CG7102, CG7368, CG7427, CG7927, CG8312, CG8441, CG8578, CG9305, CG9727, CG9791, CSN5, Ca-alpha1D, Camta, Cdc42, Cdk8, Cka, CoRest, Cow, CrebA, Cul4, CycB, CycG, DCP1, DCP2, DMAP1, Eaf, Eip74EF, Elk, EloA, Ets…
5	GO:0007010	cytoskeleton organization	1e-09	1.1e-06	15.4459	97	[Abl, Ank2, Arl2, Atx2, BRWD3, BicC, Bsg, CG13366, CG14905, CG1674, CG32082, CG32264, CG3326, CG3967, CaMKII, Cdc42, Cnot4, DCP1, Eb1, Fak, Fhos, Fmr1, Girdin, Klp3A, Klp67A, LIMK1, Lasp, Lkb1, Mical, Pkn, Rbsn-5, RhoGAP68F, RhoGEF2, S6k, Sac1, Sb, Scgdelta, Sos, Src64B, TBPH, aPKC, alpha-Spec, armi, betaTub97EF, btsz, capu, cher, dl, dlg1, dsh, dup, eIF-4a, eg, ens, fry, gish, gro, grp, gwl, jar…
5	GO:0060255	regulation of macromolecule metabolic process	1.2e-09	1.3e-06	12.0325	222	[4EHP, AGO3, ATPsynD, Acn, Ada3, Arp5, Art3, Art4, Atx2, Axud1, B52, BRWD3, BicC, CG10077, CG10336, CG13917, CG14749, CG17018, CG1965, CG3326, CG3815, CG43689, CG5862, CG7102, CG7368, CG7427, CG7927, CG8312, CG8441, CG8578, CG9305, CG9727, CG9791, CSN5, Ca-alpha1D, Camta, Cdc42, Cdk8, Cka, CoRest, Cow, CrebA, Cul4, CycB, CycG, DCP1, DCP2, DMAP1, Eaf, Eip74EF, EloA, Ets97D, FBXO11, FRG1, Fak, Fem-…
5	GO:0009886	post-embryonic animal morphogenesis	1.2e-09	1.3e-06	15.4839	96	[4EHP, Atg18a, Atg2, Atg4b, Atg6, BRWD3, CG13366, CG14995, CG42684, CG43427, CG43658, CG6191, CaMKII, Cct1, Cdc42, Cdk8, DCP1, Ect3, Ef1gamma, Eip74EF, EloA, Exn, Fhos, GEFmeso, Hers, Hr51, IP3K2, Itgbn, Itp-r83A, LIMK1, Lpt, Lsd-2, Med, Myo31DF, Myo61F, Pkn, Poxn, Rab7, RasGAP1, Rbsn-5, RhoGAP68F, RhoGEF2, Ser, Smr, Sos, Su(H), Tor, ade5, bab2, bif, bol, btsz, chinmo, cic, cv-d, dco, dl, dlg1, d…
5	GO:0010646	regulation of cell communication	1.3e-09	1.5e-06	14.2523	122	[ATPsynD, Adck, Ank2, Arr1, Arr2, Atg18a, Atg2, BRWD3, CG10339, CG11155, CG11982, CG3630, CG4022, CG4096, CG42684, CG43658, CG43921, CHOp24, CRMP, CaMKII, Camta, Cdep, Cka, Cnot4, CoRest, Cow, Csk, CycG, DCP1, Exn, Fak, Fgop2, Fip1, Fmr1, GEFmeso, Hmgcr, ICA69, Ide, Itp-r83A, Lkb1, MED27, MESR4, MESR6, Mos, Nipped-A, Nlg2, Nrx-1, PVRAP, Pdi, Prosap, RIOK1, Rab7, RasGAP1, Rbcn-3A, Rbcn-3B, RhoGEF2…
5	GO:0030029	actin filament-based process	1.4e-09	1.6e-06	19.1919	57	[Abl, Atx2, BicC, Bsg, CG13366, CG1674, CG32082, CG32264, CaMKII, Cdc42, DCP1, Fhos, Girdin, LIMK1, Lasp, Mical, Myo28B1, Pkn, RhoGAP68F, RhoGEF2, S6k, Sb, Scgdelta, Sos, Src64B, alpha-Spec, btsz, capu, cher, dl, dsh, fry, gish, gro, jar, jvl, loco, mon2, mthl1, nuf, p120ctn, par-1, qua, rdgA, rhea, sau, sick, siz, sls, sns, spoon, step, tral, trio, tw, tws, zip]
5	GO:0016192	vesicle-mediated transport	1.6e-09	1.8e-06	15.2778	99	[AP-1gamma, Arl2, Arr1, Arr2, Atg6, Atx2, BRWD3, CDase, CG31064, CG32758, CG42321, CG4848, CG5021, CG5599, CG6091, CG6191, CG7011, CG7365, CG7368, CG8176, CHOp24, Cad99C, Cct1, Cdc42, Cirl, Cka, DMAP1, Dscam1, Fmr1, HPS1, Hr38, Itgbn, Liprin-alpha, Lpt, Madm, Nipped-A, Nrx-1, Ns2, Nup62, Nup98-96, PAPLA1, PNUTS, Pdh, Ptpmeg2, Pxd, Rab26, Rab7, RabX1, Rbsn-5, RhoGAP68F, Rim, Rme-8, S6k, Scamp, Sec…
5	GO:0030036	actin cytoskeleton organization	1.9e-09	2.1e-06	19.5035	55	[Abl, Atx2, BicC, Bsg, CG13366, CG1674, CG32082, CG32264, Cdc42, DCP1, Fhos, Girdin, LIMK1, Lasp, Mical, Pkn, RhoGAP68F, RhoGEF2, S6k, Sb, Scgdelta, Sos, Src64B, alpha-Spec, btsz, capu, cher, dl, dsh, fry, gish, gro, jar, jvl, loco, mon2, mthl1, nuf, p120ctn, par-1, qua, rdgA, rhea, sau, sick, siz, sls, sns, spoon, step, tral, trio, tw, tws, zip]
5	GO:0044087	regulation of cellular component biogenesis	2.1e-09	2.3e-06	19.1781	56	[Abl, Ank2, Atx2, B52, CG1674, CG32082, CaMKII, Cdc42, Cul5, DCP1, DCP2, Fak, Fhos, Fmr1, Fsn, Itgbn, Lasp, Med, Octbeta1R, Octbeta2R, RhoGAP68F, SMSr, Src64B, Srp54k, Syn1, Syt1, Syx1A, TBPH, Tbp, Tm1, Tor, Vps11, aPKC, alpha-Spec, cac, capu, dlg1, dsh, exu, gish, hiw, loh, mad2, msps, ncd, norpA, par-1, qua, sgg, simj, slo, spas, spoon, stau, stj, trio]
5	GO:0051124	synaptic growth at neuromuscular junction	2.4e-09	2.6e-06	24.8227	35	[Abl, Ank2, CaMKII, Cdc42, Cul5, Fak, Fmr1, Fsn, Itgbn, LIMK1, Liprin-alpha, Med, Nlg2, Nrx-1, Octbeta1R, Octbeta2R, Prosap, RhoGAP68F, S6k, Src64B, Syn1, TBPH, Tor, alpha-Spec, cac, dlg1, hiw, par-1, sgg, simj, slo, spas, stau, stj, trio]
5	GO:0007276	gamete generation	2.8e-09	3.1e-06	13.8264	129	[Abl, Atx2, BicC, Bsg, CG6509, CIAPIN1, CSN1b, CSN3, CSN5, CSN6, CSN7, CaMKII, Cad99C, CalpB, Cct1, Cdc42, Csk, Cul4, Cul5, DCP1, EDTP, Eip74EF, Ets97D, Fmr1, Fpps, Hmgcr, Kap-alpha1, Klp67A, LIMK1, Lasp, Lkb1, Med, Mef2, Mos, Mulk, Nop60B, Not1, Octbeta2R, PAPLA1, Pex10, Pex2, Ptpmeg2, Pxd, Rab7, Rbsn-5, Ref1, RhoGEF2, Rme-8, S6k, Sfmbt, Smr, Src64B, Syt1, Syx1A, Tm1, Tor, U2A, Vps60, aPKC, abo,…
5	GO:0007552	metamorphosis	3.4e-09	3.8e-06	15.2488	95	[4EHP, Atg18a, Atg2, Atg4b, Atg6, BRWD3, CG13366, CG14995, CG42684, CG43427, CG43658, CG6191, CaMKII, Cct1, Cdc42, Cdk8, DCP1, Ect3, Ef1gamma, Eip74EF, EloA, Exn, Fhos, GEFmeso, Hers, Hr51, IP3K2, Itgbn, Itp-r83A, Kr-h1, LIMK1, Lpt, Lsd-2, Med, Myo31DF, Myo61F, Pkn, Poxn, Rab7, RasGAP1, Rbsn-5, RhoGAP68F, RhoGEF2, Ser, Smr, Sos, Su(H), Tor, ade5, bab2, bif, bol, chinmo, cic, cv-d, dco, dl, dlg1, …
5	GO:0007528	neuromuscular junction development	3.4e-09	3.8e-06	22.5989	40	[Abl, Ank2, CaMKII, Cdc42, Cul5, DIP-gamma, Fak, Fmr1, Fsn, Itgbn, LIMK1, Liprin-alpha, Med, Nlg2, Nrx-1, Octbeta1R, Octbeta2R, PP2A-B', Prosap, RhoGAP68F, S6k, Src64B, Syn1, Syx18, TBPH, Tor, alpha-Spec, cac, dlg1, hiw, mGluR, nsl1, par-1, sgg, simj, slo, spas, stau, stj, trio]
5	GO:0007165	signal transduction	3.7e-09	4.1e-06	12.0135	213	[ATPsynD, Abl, Ank2, Arl2, Arl4, Arr1, Arr2, Atg18a, Atg2, BRWD3, CCAP-R, CCHa1-R, CG10738, CG11155, CG11438, CG11982, CG15743, CG15814, CG32082, CG3209, CG32758, CG33639, CG34357, CG34380, CG3630, CG4022, CG4096, CG42260, CG42684, CG43373, CG43658, CG43921, CG8786, CG9391, CHOp24, CRMP, CaMKII, Cad99C, Camta, CapaR, Cdc42, Cdep, Cirl, Cka, Cnot4, CoRest, Cow, Csk, CycG, ETHR, Ect4, Elk, Ephrin, …
5	GO:1902589	single-organism organelle organization	4.1e-09	4.5e-06	14.0069	122	[Abl, Ank2, Arl2, Atg18a, Atg2, Atg4b, Atx2, BicC, Bsg, CDase, CG13366, CG14905, CG1674, CG32082, CG32264, CG3326, CG34001, CG3967, CG4203, CaMKII, Cdc42, Cnot4, CycB, DCP1, EF-G2, Eb1, Fak, Fhos, Fmr1, Girdin, Klp3A, Klp67A, LIMK1, Lasp, Lkb1, Mical, Mps1, Pex10, Pex2, Pkn, Rab7, RasGAP1, Rbsn-5, RfC38, RfC4, RhoGAP68F, RhoGEF2, S6k, Sac1, Sb, Scgdelta, Sesn, Slbp, Sos, Src64B, Sse, Syt1, Sytbet…
5	GO:0009798	axis specification	4.1e-09	4.6e-06	20.5128	48	[CSN5, Ca-alpha1D, DCP1, Ets97D, Fmr1, Lasp, Lkb1, Med, RasGAP1, Rbsn-5, Sos, Su(H), Syt1, Syx1A, Tm1, Tor, aPKC, armi, capu, cic, csul, dl, dlg1, dpy, eg, eve, exu, faf, fs(1)h, hb, hkb, jvl, l(2)gd1, loco, mon2, msps, oc, orb, par-1, park, rump, spoon, stau, tsl, ush, vas, wbl, zip]
5	GO:0035239	tube morphogenesis	4.3e-09	4.7e-06	15.2846	94	[4EHP, CG13366, CG42684, CG43427, CG43658, CG6191, Ca-alpha1D, Cad99C, Cct1, Cdc42, Cdk8, EloA, Exn, Fhos, GEFmeso, Hers, Hph, Hr51, Itgbn, LIMK1, LanB2, Lpt, Lsd-2, Med, Myo31DF, Myo61F, Pkn, Poxn, RasGAP1, Rbcn-3A, Rbcn-3B, Rbsn-5, RhoGAP68F, RhoGEF2, Ser, Smr, Sos, Su(H), Tor, Unc-13-4B, aPKC, ade5, bab2, bif, bol, btsz, chinmo, cic, cv-d, dco, dl, dlg1, dlt, dpy, dsh, dx, esg, form3, fry, fs(…
5	GO:0050807	regulation of synapse organization	4.3e-09	4.8e-06	24.3056	35	[Abl, Ank2, Atx2, CaMKII, Cdc42, Cul5, DIP-gamma, Fak, Fmr1, Fsn, Itgbn, Med, Nlg2, Nrx-1, Octbeta1R, Octbeta2R, RhoGAP68F, S6k, Src64B, Syn1, TBPH, Thor, Tor, alpha-Spec, cac, dlg1, hiw, sgg, simj, slo, spas, stau, stj, trio, wnd]
5	GO:0048583	regulation of response to stimulus	5.4e-09	5.9e-06	13.6986	130	[ATPsynD, Arr1, Arr2, Atg18a, Atg2, Atg6, Atx2, BRWD3, CG11982, CG3326, CG3630, CG4022, CG4096, CG42684, CG43658, CG43921, CHOp24, CRMP, Ca-alpha1D, CaMKII, Camta, Cdc42, Cdep, Cka, Cnot4, CoRest, Cow, CycG, DMAP1, Exn, Fak, Fgop2, Fip1, Fmr1, GEFmeso, Hel89B, Hmgcr, Hr51, Ide, Liprin-alpha, Lkb1, MED27, MESR4, MESR6, Mos, Nipped-A, PDCD-5, PVRAP, Pdi, Pkn, PlexA, Prosap, Prx5, Rab7, RasGAP1, Rbc…
5	GO:0048522	positive regulation of cellular process	6e-09	6.6e-06	12.9925	155	[4EHP, AGO3, Abl, Ada3, Adck, Ank2, Atx2, Axud1, BRWD3, CG10077, CG10336, CG10738, CG1674, CG32082, CG3630, CG4022, CG43658, CG43921, CG7427, CG8312, CG9791, CHOp24, CRMP, CSN5, Ca-alpha1D, Cad99C, Camta, Cdc42, Cka, CoRest, CrebA, Csk, DCP1, Eaf, Eip74EF, EloA, Exn, FRG1, Fgop2, Fhos, Fip1, Fmr1, Hel89B, Hmgcr, Hph, Hr38, Hr51, Itp-r83A, Lasp, Lkb1, Lpt, MBD-R2, MCTS1, Med, Mef2, Mos, NfI, Nippe…
5	GO:0050793	regulation of developmental process	6.5e-09	7.1e-06	14.4371	109	[4EHP, Abl, Adck, Ank2, BRWD3, CG10068, CG11438, CG34380, CG43921, CSN5, CaMKII, Cdc42, Cul5, Cyt-b5, Ddc, Dscam1, Eb1, Eip74EF, Fak, Fhos, Fmr1, Fsn, Gasp, Hr38, Hr51, Ide, Ino80, Itgbn, Kr-h1, LIMK1, Lasp, Liprin-alpha, MED27, Mctp, Med, Mef2, Mical, Mlf, Ns2, Octbeta1R, Octbeta2R, PlexA, Pp2B-14D, RIOK1, RasGAP1, RhoGAP68F, RhoGEF2, S6k, Ser, Sos, Src64B, Su(H), Syn1, Syt1, Syx1A, TBPH, Tor, W…
5	GO:0009948	anterior/posterior axis specification	6.8e-09	7.5e-06	23.125	37	[CSN5, Ca-alpha1D, DCP1, Ets97D, Lasp, Lkb1, RasGAP1, Rbsn-5, Sos, Syt1, Syx1A, Tm1, Tor, aPKC, armi, capu, cic, csul, dl, dlg1, eg, eve, exu, fs(1)h, hb, hkb, mon2, msps, oc, orb, par-1, park, rump, stau, tsl, ush, vas]
5	GO:0035220	wing disc development	7.1e-09	7.8e-06	16.0079	81	[4EHP, CG13366, CG4080, CG42684, CG43427, CG6191, CG8405, CHOp24, Cad99C, Cct1, Cdc42, Cyp9f2, Ddc, EloA, Fhos, Fpps, GEFmeso, Hers, Hr51, Itgbn, LIMK1, Lpt, Lsd-2, Med, Nipped-A, Nop60B, Pkn, Poxn, Pp2B-14D, Rab7, RasGAP1, Rbsn-5, RhoGEF2, Sb, Ser, Slh, Smr, Su(H), ade5, bif, bol, chinmo, cic, cv-d, dco, dl, dpy, dsh, dx, esg, fry, fs(1)h, fw, gammaSnap1, hdc, l(2)gd1, lola, mbl, msk, msn, mtd, …
5	GO:2000026	regulation of multicellular organismal development	9.2e-09	1e-05	15.7197	83	[4EHP, Abl, Ank2, BRWD3, CG10068, CG11438, CG34380, CG43921, CSN5, CaMKII, Cdc42, Cul5, Ddc, Dscam1, Eb1, Fak, Fmr1, Fsn, Hr38, Hr51, Itgbn, Kr-h1, LIMK1, Lasp, Liprin-alpha, MED27, Mctp, Med, Mef2, Mical, Mlf, Octbeta1R, Octbeta2R, PlexA, Pp2B-14D, RIOK1, RasGAP1, RhoGAP68F, RhoGEF2, Src64B, Su(H), Syn1, Syt1, Syx1A, TBPH, Wbp2, aPKC, alpha-Spec, bif, cac, cher, chn, dl, dlg1, dsh, eve, exu, fry…
5	GO:0000578	embryonic axis specification	1.1e-08	1.2e-05	23.0769	36	[CSN5, DCP1, Ets97D, Lasp, Lkb1, RasGAP1, Rbsn-5, Sos, Syt1, Syx1A, Tm1, Tor, aPKC, armi, capu, cic, csul, dl, dlg1, eg, eve, exu, fs(1)h, hb, hkb, loco, mon2, msps, oc, orb, par-1, rump, stau, tsl, ush, vas]
5	GO:0050808	synapse organization	1.3e-08	1.4e-05	19.1011	51	[Abl, Ank2, Atx2, CG10339, CaMKII, Cdc42, Cul5, DIP-gamma, Fak, Fmr1, Fsn, Fur1, Gs2, Itgbn, LIMK1, Liprin-alpha, Med, Mical, Nlg2, Nrx-1, Octbeta1R, Octbeta2R, PP2A-B', Prosap, RhoGAP68F, S6k, Sac1, Src64B, Syn1, Syx18, TBPH, Thor, Tor, aPKC, alpha-Est1, alpha-Spec, cac, dlg1, hiw, mGluR, nonC, nsl1, par-1, sgg, simj, slo, spas, stau, stj, trio, wnd]
5	GO:0048563	post-embryonic animal organ morphogenesis	1.4e-08	1.5e-05	15.9274	79	[4EHP, CG13366, CG42684, CG43427, CG43658, CG6191, Cct1, Cdc42, Cdk8, EloA, Exn, Fhos, GEFmeso, Hers, Hr51, Itgbn, LIMK1, Lpt, Lsd-2, Med, Myo31DF, Myo61F, Pkn, Poxn, RasGAP1, Rbsn-5, RhoGAP68F, RhoGEF2, Ser, Smr, Sos, Su(H), ade5, bab2, bif, bol, chinmo, cic, cv-d, dco, dl, dlg1, dlt, dpy, dsh, dx, esg, fry, fs(1)h, fw, hdc, hyd, jar, l(2)gd1, lola, mbl, msk, msn, mtd, mthl1, nuf, oc, otk, par-1…
5	GO:0022412	cellular process involved in reproduction in multicellular organism	1.4e-08	1.5e-05	13.8335	118	[Abl, Atx2, BicC, Bsg, CG6509, CIAPIN1, CSN1b, CSN3, CSN5, CSN6, CSN7, Cad99C, CalpB, Cct1, Cdc42, Csk, Cul4, Cul5, DCP1, EDTP, Eip74EF, Ets97D, Fmr1, Fpps, Hmgcr, LIMK1, Lasp, Lkb1, Med, Mef2, Mos, Mulk, Nop60B, Not1, Pex10, Pex2, Ptpmeg2, Pxd, Rab7, Rbsn-5, Ref1, RhoGEF2, Rme-8, S6k, Sfmbt, Smr, Src64B, Syt1, Syx1A, Tm1, Tor, Vps60, aPKC, abo, alpha-Spec, armi, ash1, aux, bol, capu, cbx, cher, …
5	GO:0007560	imaginal disc morphogenesis	1.4e-08	1.5e-05	15.9274	79	[4EHP, CG13366, CG42684, CG43427, CG43658, CG6191, Cct1, Cdc42, Cdk8, EloA, Exn, Fhos, GEFmeso, Hers, Hr51, Itgbn, LIMK1, Lpt, Lsd-2, Med, Myo31DF, Myo61F, Pkn, Poxn, RasGAP1, Rbsn-5, RhoGAP68F, RhoGEF2, Ser, Smr, Sos, Su(H), ade5, bab2, bif, bol, chinmo, cic, cv-d, dco, dl, dlg1, dlt, dpy, dsh, dx, esg, fry, fs(1)h, fw, hdc, hyd, jar, l(2)gd1, lola, mbl, msk, msn, mtd, mthl1, nuf, oc, otk, par-1…
5	GO:0051049	regulation of transport	1.5e-08	1.7e-05	18.3333	55	[Abl, Adck, CHOp24, Ca-alpha1D, CaMKII, Cad99C, CapaR, ClC-b, Cul4, Elk, Exn, Fur2, GPHR, IA-2, ICA69, Itp-r83A, Lsd-2, NaCP60E, Nrx-1, RIOK1, Rab26, Rbsn-5, RhoGAP68F, Rim, Slh, Syt1, Sytbeta, Syx1A, Tomosyn, Trn, U2af50, Vps11, Vps60, btsz, cac, corn, dco, eag, eg, gish, jar, l(2)gd1, lap, noi, norpA, nsl1, numb, olf186-F, p24-1, rdx, sei, sgg, slo, step, stj]
5	GO:0008595	anterior/posterior axis specification, embryo	1.6e-08	1.7e-05	23.1788	35	[CSN5, DCP1, Ets97D, Lasp, Lkb1, RasGAP1, Rbsn-5, Sos, Syt1, Syx1A, Tm1, Tor, aPKC, armi, capu, cic, csul, dl, dlg1, eg, eve, exu, fs(1)h, hb, hkb, mon2, msps, oc, orb, par-1, rump, stau, tsl, ush, vas]
5	GO:0007351	tripartite regional subdivision	1.6e-08	1.7e-05	23.1788	35	[CSN5, DCP1, Ets97D, Lasp, Lkb1, RasGAP1, Rbsn-5, Sos, Syt1, Syx1A, Tm1, Tor, aPKC, armi, capu, cic, csul, dl, dlg1, eg, eve, exu, fs(1)h, hb, hkb, mon2, msps, oc, orb, par-1, rump, stau, tsl, ush, vas]
5	GO:0007281	germ cell development	1.5e-08	1.7e-05	14.0527	112	[Abl, Atx2, BicC, Bsg, CG6509, CIAPIN1, CSN1b, CSN3, CSN5, CSN6, CSN7, Cad99C, CalpB, Cct1, Cdc42, Csk, Cul4, Cul5, DCP1, EDTP, Eip74EF, Ets97D, Fmr1, LIMK1, Lasp, Lkb1, Med, Mef2, Mos, Nop60B, Not1, Pex10, Pex2, Ptpmeg2, Pxd, Rab7, Rbsn-5, Ref1, Rme-8, S6k, Sfmbt, Smr, Src64B, Syt1, Syx1A, Tm1, Tor, Vps60, aPKC, abo, alpha-Spec, armi, ash1, aux, capu, cbx, cher, cic, csul, cue, dl, dlg1, dpy, ds…
5	GO:0043170	macromolecule metabolic process	1.7e-08	1.8e-05	10.2022	434	[26-29-p, 4EHP, AGO3, ATPsynD, Aats-gly, Abl, Acn, Ada3, Adat1, Adck, Arp5, Art3, Art4, Atg18a, Atg4b, Atx2, Axud1, B52, BRWD3, BicC, Bx42, CG10077, CG10089, CG10336, CG10352, CG10738, CG1109, CG11221, CG11321, CG11858, CG11982, CG11999, CG12091, CG12099, CG1227, CG13625, CG13917, CG14749, CG14814, CG15814, CG17018, CG1789, CG18467, CG18815, CG1965, CG2292, CG2807, CG2924, CG3108, CG31108, CG3119…
5	GO:0048699	generation of neurons	1.8e-08	2e-05	13.381	131	[Aats-gly, Abl, Ank2, Arl2, Atg6, Atx2, BRWD3, Bsg, CG1109, CG11155, CG18675, CG32137, CG34380, CG3967, CG4203, CG42383, CG42732, CG45057, CG9305, CSN5, CaMKII, Cdc42, Cdk8, DCP1, DIP-gamma, Dscam1, Dscam2, ETHR, Ephrin, Fas1, Fmr1, Fur1, Girdin, Hr51, Ire1, Kr-h1, LIMK1, Liprin-alpha, Lkb1, MED27, MEP-1, Manf, Mctp, Med, Mical, Not1, Npc2a, PlexA, Psc, RIOK1, RasGAP1, Rbsn-5, RhoGEF2, Rim, RunxA…
5	GO:0010468	regulation of gene expression	1.9e-08	2e-05	12.3932	174	[4EHP, AGO3, Ada3, Arp5, Art3, Art4, Atx2, Axud1, B52, BRWD3, BicC, CG10077, CG14749, CG17018, CG1965, CG3815, CG43689, CG5862, CG7368, CG7927, CG8312, CG8578, CG9305, CG9727, CG9791, Ca-alpha1D, Camta, Cdk8, CoRest, CrebA, CycG, DCP1, DCP2, DMAP1, Eaf, Eip74EF, EloA, Ets97D, FBXO11, FRG1, Fmr1, Fsn, HDAC3, HPS1, Hel89B, Hers, Hira, Hmt4-20, Hr38, Hr51, Ino80, Ire1, Kr-h1, Lpt, MBD-R2, MBD-like, …
5	GO:0032879	regulation of localization	2e-08	2.2e-05	16.2946	73	[ATP8B, Abl, Adck, CHOp24, Ca-alpha1D, CaMKII, Cad99C, CapaR, ClC-b, Cul4, Elk, Exn, Fhos, Fur2, GPHR, Hr51, IA-2, ICA69, Itp-r83A, Lasp, Liprin-alpha, Lsd-2, NaCP60E, Nrx-1, PlexA, RIOK1, Rab26, Rbsn-5, RhoGAP68F, Rim, Slh, Syt1, Sytbeta, Syx1A, Tomosyn, Trn, U2af50, Vps11, Vps60, ZnT63C, beta'COP, btsz, cac, corn, dco, dsh, eag, eg, ens, exu, gish, gw, jar, l(2)gd1, lap, ncd, noi, norpA, nsl1, …
5	GO:0003006	developmental process involved in reproduction	2.1e-08	2.3e-05	13.6009	122	[Abl, Atx2, BicC, Bsg, CG6509, CIAPIN1, CSN1b, CSN3, CSN5, CSN6, CSN7, Cad99C, CalpB, Cct1, Cdc42, Csk, Cul4, Cul5, DCP1, EDTP, Eip74EF, Ets97D, Fmr1, Hmgcr, LIMK1, Lasp, Lkb1, Med, Mef2, Mos, Myo31DF, Myo61F, Nop60B, Not1, Pex10, Pex2, Ptpmeg2, Pxd, Rab7, Rbsn-5, Ref1, RhoGEF2, Rme-8, S6k, Sfmbt, Smr, Src64B, Syt1, Syx1A, Tm1, Tor, Vps60, aPKC, abo, alpha-Spec, armi, ash1, aux, bab2, capu, cbx, …
5	GO:1901360	organic cyclic compound metabolic process	2.6e-08	2.9e-05	11.0802	279	[4EHP, AGO3, ATPsynD, Aats-gly, Acn, AdSS, Ada3, Adat1, Arp5, Art3, Art4, Axud1, B52, BRWD3, Bx42, CG10077, CG10336, CG10424, CG10738, CG1109, CG12118, CG13625, CG1461, CG14814, CG1789, CG1885, CG1965, CG2807, CG31368, CG3326, CG34357, CG3473, CG3570, CG3605, CG3803, CG3815, CG3817, CG4022, CG4038, CG43373, CG43689, CG4610, CG5862, CG6015, CG6330, CG7102, CG7368, CG7818, CG7878, CG7927, CG8112, C…
5	GO:0007292	female gamete generation	3.2e-08	3.5e-05	14.3885	100	[Abl, Atx2, BicC, CG6509, CIAPIN1, CSN1b, CSN3, CSN5, CSN6, CSN7, CaMKII, Cad99C, CalpB, Cct1, Cdc42, Csk, Cul4, Cul5, DCP1, EDTP, Eip74EF, Ets97D, Fmr1, LIMK1, Lasp, Lkb1, Med, Mef2, Mos, Not1, Octbeta2R, Ptpmeg2, Pxd, Rab7, Rbsn-5, Rme-8, S6k, Sfmbt, Smr, Src64B, Syt1, Syx1A, Tm1, Tor, Vps60, aPKC, abo, alpha-Spec, armi, ash1, capu, cher, cic, csul, cue, dl, dlg1, dpy, dsh, dup, eIF-4a, eg, end…
5	GO:0031323	regulation of cellular metabolic process	4.5e-08	4.9e-05	11.5996	219	[4EHP, AGO3, ATPsynD, Abl, Acn, Ada3, Arp5, Art3, Art4, Atx2, Axud1, B52, BRWD3, BicC, CG10077, CG10336, CG11221, CG14749, CG1965, CG3326, CG3815, CG42366, CG43689, CG5862, CG7368, CG7427, CG7927, CG8312, CG8441, CG8578, CG9305, CG9727, CG9791, CSN5, Ca-alpha1D, Camta, Cdc42, Cdk8, Cka, CoRest, Cow, CrebA, CycB, CycG, DCP1, DCP2, DMAP1, Eaf, Eip74EF, Elk, EloA, Ets97D, FBXO11, FRG1, Fak, Fem-1, F…
5	GO:0050803	regulation of synapse structure or activity	5.3e-08	5.7e-05	21.5116	37	[Abl, Ank2, Atx2, CG11155, CaMKII, Cdc42, Cul5, DIP-gamma, Fak, Fmr1, Fsn, Itgbn, Med, Nlg2, Nrx-1, Octbeta1R, Octbeta2R, RhoGAP68F, S6k, Src64B, Syn1, Syt1, TBPH, Thor, Tor, alpha-Spec, cac, dlg1, hiw, sgg, simj, slo, spas, stau, stj, trio, wnd]
5	GO:0007416	synapse assembly	5.3e-08	5.7e-05	20.6186	40	[Abl, Ank2, CG10339, CaMKII, Cdc42, Cul5, Fak, Fmr1, Fsn, Gs2, Itgbn, LIMK1, Liprin-alpha, Med, Mical, Nlg2, Nrx-1, Octbeta1R, Octbeta2R, Prosap, RhoGAP68F, S6k, Src64B, Syn1, TBPH, Tor, aPKC, alpha-Est1, alpha-Spec, cac, dlg1, hiw, par-1, sgg, simj, slo, spas, stau, stj, trio]
5	GO:0060562	epithelial tube morphogenesis	5.8e-08	6.2e-05	14.9565	86	[4EHP, CG13366, CG42684, CG43427, CG43658, CG6191, Ca-alpha1D, Cct1, Cdc42, Cdk8, EloA, Exn, Fhos, GEFmeso, Hers, Hph, Hr51, Itgbn, LIMK1, Lpt, Lsd-2, Med, Myo31DF, Myo61F, Pkn, Poxn, RasGAP1, Rbsn-5, RhoGAP68F, RhoGEF2, Ser, Smr, Sos, Su(H), Tor, Unc-13-4B, aPKC, ade5, bab2, bif, bol, chinmo, cic, cv-d, dco, dl, dlg1, dlt, dpy, dsh, dx, esg, form3, fry, fs(1)h, fw, hdc, hyd, jar, l(2)gd1, lola, …
5	GO:0048477	oogenesis	6.2e-08	6.7e-05	14.2857	98	[Abl, Atx2, BicC, CG6509, CIAPIN1, CSN1b, CSN3, CSN5, CSN6, CSN7, Cad99C, CalpB, Cct1, Cdc42, Csk, Cul4, Cul5, DCP1, EDTP, Eip74EF, Ets97D, Fmr1, LIMK1, Lasp, Lkb1, Med, Mef2, Mos, Not1, Ptpmeg2, Pxd, Rab7, Rbsn-5, Rme-8, S6k, Sfmbt, Smr, Src64B, Syt1, Syx1A, Tm1, Tor, Vps60, aPKC, abo, alpha-Spec, armi, ash1, capu, cher, cic, csul, cue, dl, dlg1, dpy, dsh, dup, eIF-4a, eg, endos, exu, faf, fry, …
5	GO:0048609	multicellular organismal reproductive process	6.3e-08	6.8e-05	12.8021	143	[Abl, Atx2, BicC, Bsg, CG6509, CHOp24, CIAPIN1, CSN1b, CSN3, CSN5, CSN6, CSN7, CaMKII, Cad99C, CalpB, Cct1, Cdc42, Csk, Cul4, Cul5, DCP1, Ddc, EDTP, Eip74EF, Esp, Ets97D, Fmr1, Fpps, Hmgcr, Ide, Kap-alpha1, Klp67A, LIMK1, Lasp, Lkb1, Med, Mef2, Mos, Mulk, Nlg2, Nop60B, Not1, Octbeta2R, PAPLA1, Pex10, Pex2, Poxn, Ptpmeg2, Pxd, Rab7, Rbsn-5, Ref1, RhoGEF2, Rme-8, S6k, Sfmbt, Smr, Src64B, Syt1, Syx1…
5	GO:0040008	regulation of growth	6.8e-08	7.3e-05	17.2515	59	[Abl, Adck, Ank2, CG7427, CaMKII, Cdc42, Csk, Cul5, CycG, Fak, Fmr1, Fsn, Gasp, Hph, Hr51, Ide, Itgbn, Liprin-alpha, Med, Ns2, Octbeta1R, Octbeta2R, PlexA, RIOK1, Rab7, RhoGAP68F, S6k, Sesn, Src64B, Syn1, TBPH, Thor, Tor, Wbp2, alpha-Spec, bif, btsz, cac, cic, dco, dl, dlg1, dsh, hiw, jub, park, path, puf, sNPF-R, sgg, simj, slo, spas, stau, step, stj, trio, tsl, wbl]
5	GO:0008582	regulation of synaptic growth at neuromuscular junction	7.3e-08	7.9e-05	25.7143	27	[Abl, Ank2, CaMKII, Cdc42, Cul5, Fak, Fmr1, Fsn, Itgbn, Med, Octbeta1R, Octbeta2R, RhoGAP68F, Src64B, Syn1, TBPH, alpha-Spec, cac, dlg1, hiw, sgg, simj, slo, spas, stau, stj, trio]
5	GO:0044703	multi-organism reproductive process	8.9e-08	9.5e-05	12.7354	142	[Abl, Atx2, BicC, Bsg, CG6509, CIAPIN1, CSN1b, CSN3, CSN5, CSN6, CSN7, CaMKII, Cad99C, CalpB, Cct1, Cdc42, Csk, Cul4, Cul5, DCP1, Ddc, EDTP, Eip74EF, Esp, Ets97D, Fmr1, Fpps, Hira, Hmgcr, Kap-alpha1, Klp3A, Klp67A, LIMK1, Lasp, Lkb1, Med, Mef2, Mos, Mulk, Nlg2, Nop60B, Not1, Octbeta2R, PAPLA1, Pex10, Pex2, Poxn, Ptpmeg2, Pxd, Rab7, Rbsn-5, Ref1, RhoGEF2, Rme-8, S6k, Sfmbt, Smr, Src64B, Syt1, Syx1…
5	GO:0019953	sexual reproduction	8.9e-08	9.5e-05	12.7354	142	[Abl, Atx2, BicC, Bsg, CG6509, CIAPIN1, CSN1b, CSN3, CSN5, CSN6, CSN7, CaMKII, Cad99C, CalpB, Cct1, Cdc42, Csk, Cul4, Cul5, DCP1, Ddc, EDTP, Eip74EF, Esp, Ets97D, Fmr1, Fpps, Hira, Hmgcr, Kap-alpha1, Klp3A, Klp67A, LIMK1, Lasp, Lkb1, Med, Mef2, Mos, Mulk, Nlg2, Nop60B, Not1, Octbeta2R, PAPLA1, Pex10, Pex2, Poxn, Ptpmeg2, Pxd, Rab7, Rbsn-5, Ref1, RhoGEF2, Rme-8, S6k, Sfmbt, Smr, Src64B, Syt1, Syx1…
5	GO:0051171	regulation of nitrogen compound metabolic process	9.5e-08	0.0001	12.1469	172	[4EHP, AGO3, Acn, Ada3, Arp5, Art3, Art4, Atx2, Axud1, B52, BRWD3, BicC, CG10077, CG10336, CG14749, CG1965, CG3326, CG3815, CG43689, CG5862, CG7368, CG7927, CG8312, CG8578, CG9305, CG9727, CG9791, Ca-alpha1D, Camta, Cdk8, CoRest, CrebA, CycG, DCP1, DCP2, DMAP1, Eaf, Eip74EF, EloA, Ets97D, FBXO11, FRG1, Fmr1, HDAC3, Hel89B, Hers, Hira, Hmt4-20, Hr38, Hr51, Ino80, Ire1, Kr-h1, Lpt, MBD-R2, MBD-like…
5	GO:0006725	cellular aromatic compound metabolic process	1.1e-07	0.00011	10.9806	271	[AGO3, ATPsynD, Aats-gly, Acn, AdSS, Ada3, Adat1, Arp5, Art3, Art4, Axud1, B52, BRWD3, Bx42, CG10077, CG10336, CG10424, CG10738, CG1109, CG12118, CG13625, CG1461, CG14814, CG1789, CG1885, CG1965, CG2807, CG31368, CG3326, CG34357, CG3473, CG3570, CG3605, CG3803, CG3815, CG3817, CG4022, CG4038, CG43373, CG43689, CG4610, CG5862, CG6015, CG6330, CG7102, CG7368, CG7818, CG7878, CG7927, CG8312, CG8578,…
5	GO:0003002	regionalization	1.1e-07	0.00011	15.2047	78	[CG8405, CSN5, Ca-alpha1D, Cad99C, Cdk8, CrebA, Cul5, DCP1, EloA, Ets97D, Fmr1, GEFmeso, Lasp, Lkb1, Lpt, Med, Nipped-A, Rab7, RasGAP1, Rbsn-5, Sec13, Ser, Slh, Sos, Su(H), Syt1, Syx1A, Tm1, Tor, aPKC, armi, capu, cic, csul, cv-d, dl, dlg1, dpy, dsh, dx, eg, eve, exu, faf, fs(1)h, gammaSnap1, hb, hkb, jvl, l(2)gd1, loco, lz, mon2, msk, msps, nab, nmd, nuf, numb, oc, orb, par-1, park, rdx, rump, s…
5	GO:0007389	pattern specification process	1.1e-07	0.00012	14.9635	82	[CG8405, CSN5, Ca-alpha1D, Cad99C, Cdk8, CrebA, Cul5, DCP1, EloA, Ets97D, Fmr1, GEFmeso, Lasp, Lkb1, Lpt, Med, Myo31DF, Myo61F, Nipped-A, Rab7, RasGAP1, Rbsn-5, Sec13, Ser, Slh, Sos, Su(H), Syt1, Syx1A, Tm1, Tor, aPKC, armi, capu, cic, csul, cv-d, dl, dlg1, dpy, dsh, dx, eg, eve, exu, faf, fs(1)h, gammaSnap1, gish, hb, hkb, jvl, l(2)gd1, loco, lz, mon2, msk, msps, nab, nmd, nuf, numb, oc, orb, pa…
5	GO:0048638	regulation of developmental growth	1.2e-07	0.00013	18.5328	48	[Abl, Adck, Ank2, CaMKII, Cdc42, Cul5, Fak, Fmr1, Fsn, Gasp, Hr51, Ide, Itgbn, Liprin-alpha, Med, Ns2, Octbeta1R, Octbeta2R, PlexA, RIOK1, RhoGAP68F, S6k, Src64B, Syn1, TBPH, Tor, Wbp2, alpha-Spec, bif, btsz, cac, dl, dlg1, dsh, hiw, jub, park, sNPF-R, sgg, simj, slo, spas, stau, step, stj, trio, tsl, wbl]
5	GO:0009952	anterior/posterior pattern specification	1.3e-07	0.00014	20.1005	40	[CSN5, Ca-alpha1D, Cad99C, DCP1, Ets97D, Lasp, Lkb1, RasGAP1, Rbsn-5, Sos, Syt1, Syx1A, Tm1, Tor, aPKC, armi, capu, cic, csul, dl, dlg1, eg, eve, exu, fs(1)h, hb, hkb, mon2, msps, oc, orb, par-1, park, rump, smo, stau, tsl, ush, vas, yellow-h]
5	GO:0009790	embryo development	1.5e-07	0.00016	14.5729	87	[Abl, Bx42, CSN5, Ca-alpha1D, Cdc42, Cen, Cka, CycB, DCP1, Eb1, Ets97D, Fmr1, Hmgcr, Lasp, Lkb1, PhKgamma, Pkn, Pp2B-14D, Psc, RasGAP1, Rbsn-5, RhoGAP68F, RhoGEF2, Sac1, Sos, Src64B, Su(H), Syt1, Syx1A, Tm1, Tor, aPKC, armi, ash1, btsz, capu, chn, cic, csul, dl, dlg1, dsh, eg, eve, exu, faf, fs(1)h, grp, gw, hb, hkb, jar, krz, loco, lz, mbl, mon2, msn, msps, mthl1, numb, oc, orb, p120ctn, par-1, …
5	GO:0006996	organelle organization	1.6e-07	0.00017	11.6775	197	[AP-1gamma, ATP8B, Abl, Adck, Ank2, Arl2, Arp5, Atg18a, Atg2, Atg4b, Atg6, Atx2, B52, BRWD3, BicC, Bsg, CDase, CG10075, CG10336, CG10738, CG11737, CG12393, CG13366, CG14905, CG1674, CG32082, CG32264, CG3326, CG34001, CG3967, CG4203, CG42321, CG42383, CG4610, CG4848, CG5196, CG8004, CG9008, CG9791, CG9853, CaMKII, Cdc27, Cdc42, Cnot4, CycB, CycG, DCP1, DCP2, EF-G2, Eb1, Ets97D, Fak, Fhos, Fmr1, GP…
5	GO:0022607	cellular component assembly	1.8e-07	0.0002	12.5998	142	[AP-1gamma, Abl, Ank2, Atg18a, Atg2, Atg4b, Atg6, Atx2, B52, Bsg, CG10339, CG13366, CG14905, CG1674, CG2807, CG32082, CG3803, CG4022, CG6015, CG7102, CIAPIN1, CSN1b, CaMKII, Cad99C, Cdc42, Cul4, Cul5, DCP1, DCP2, Eb1, Ets97D, FBXO11, Fak, Fhos, Fmr1, Fsn, Gs2, Hers, Hira, Itgbn, Klp67A, LIMK1, LanB2, Lasp, Liprin-alpha, Lkb1, Med, Mical, Nlg2, Nrx-1, Nup93-2, Octbeta1R, Octbeta2R, Prosap, Pxd, Ra…
5	GO:0051963	regulation of synapse assembly	2.5e-07	0.00026	24.3243	27	[Abl, Ank2, CaMKII, Cdc42, Cul5, Fak, Fmr1, Fsn, Itgbn, Med, Octbeta1R, Octbeta2R, RhoGAP68F, Src64B, Syn1, TBPH, alpha-Spec, cac, dlg1, hiw, sgg, simj, slo, spas, stau, stj, trio]
5	GO:0048588	developmental cell growth	2.6e-07	0.00027	27.8481	22	[Ank2, Cdc42, Dscam1, Hr51, Liprin-alpha, Pex10, Pex2, PlexA, bif, cue, dsh, dup, eag, eg, hdc, ine, jvl, park, path, sli, trio, wnd]
5	GO:0006793	phosphorus metabolic process	2.9e-07	0.00031	12.5786	140	[ATPsynD, Abl, AdSS, Ada3, Adck, Argk, CG10089, CG10352, CG10424, CG10738, CG11221, CG11438, CG12091, CG12173, CG1227, CG1271, CG14411, CG15385, CG15743, CG1637, CG2201, CG2292, CG2818, CG3009, CG3326, CG34357, CG34380, CG3812, CG42366, CG43373, CG4433, CG6330, CG6656, CG7718, CG8312, CG8441, CG9010, CG9391, CG9451, CG9791, CaMKII, Cct1, Cdc42, Cdk8, Cka, Csk, CycB, CycG, Dyrk2, EDTP, Elk, Fak, F…
5	GO:0044267	cellular protein metabolic process	3e-07	0.00032	11.1962	234	[26-29-p, 4EHP, ATPsynD, Aats-gly, Abl, Ada3, Adck, Art3, Art4, Atg18a, Atg4b, Atx2, BicC, CG10089, CG10352, CG10738, CG11221, CG11321, CG11858, CG11982, CG11999, CG12091, CG12099, CG1227, CG13917, CG14749, CG15814, CG1789, CG18467, CG18815, CG2292, CG2924, CG31108, CG31357, CG32238, CG34357, CG34380, CG34449, CG3473, CG3925, CG3967, CG40045, CG4080, CG42366, CG42383, CG4433, CG5071, CG5196, CG54…
5	GO:0016049	cell growth	3e-07	0.00032	21.4286	33	[Ank2, Cdc42, Dscam1, HDAC3, Hph, Hr51, Liprin-alpha, Pex10, Pex2, PlexA, RhoGEF2, S6k, Sesn, Thor, Tor, bif, cic, cue, dco, dsh, dup, eag, eg, hdc, ine, jvl, park, path, pit, puf, sli, trio, wnd]
5	GO:0016049	cell growth	3e-07	0.00032	21.4286	33	[Ank2, Cdc42, Dscam1, HDAC3, Hph, Hr51, Liprin-alpha, Pex10, Pex2, PlexA, RhoGEF2, S6k, Sesn, Thor, Tor, bif, cic, cue, dco, dsh, dup, eag, eg, hdc, ine, jvl, park, path, pit, puf, sli, trio, wnd]
5	GO:0006796	phosphate-containing compound metabolic process	3.8e-07	0.0004	12.5451	139	[ATPsynD, Abl, AdSS, Ada3, Adck, Argk, CG10089, CG10352, CG10424, CG10738, CG11221, CG11438, CG12091, CG12173, CG1227, CG1271, CG14411, CG15385, CG15743, CG1637, CG2201, CG2292, CG2818, CG3009, CG3326, CG34357, CG34380, CG3812, CG42366, CG43373, CG4433, CG6330, CG6656, CG7718, CG8312, CG8441, CG9010, CG9391, CG9451, CG9791, CaMKII, Cct1, Cdc42, Cdk8, Cka, Csk, CycB, CycG, Dyrk2, EDTP, Elk, Fak, F…
5	GO:0098722	asymmetric stem cell division	4.5e-07	0.00047	28.9855	20	[Arl2, Cdc42, Lkb1, Sara, aPKC, dlg1, eIF-4a, esg, jar, l(2)gd1, loco, loqs, mgr, msps, numb, pont, stau, twin, tws, zip]
5	GO:0008356	asymmetric cell division	4.4e-07	0.00047	23.6842	27	[Arl2, CSN1b, CSN3, CSN5, CSN7, Cdc42, Lkb1, Sara, Su(H), Tor, aPKC, dl, dlg1, eIF-4a, esg, jar, l(2)gd1, loco, loqs, mgr, msps, numb, pont, stau, twin, tws, zip]
5	GO:0006897	endocytosis	4.5e-07	0.00047	15.9794	62	[AP-1gamma, Arl2, Arr1, Arr2, Atg6, Atx2, BRWD3, CG31064, CG5599, CG6091, CG6191, CG7365, CG7368, CG8176, Cad99C, Cct1, Cdc42, Cka, DMAP1, Dscam1, HPS1, Hr38, Itgbn, Lpt, Nipped-A, Nrx-1, Ns2, Nup62, Nup98-96, PNUTS, Pdh, Ptpmeg2, Pxd, Rab7, Rbsn-5, Rme-8, S6k, Slh, Smr, Sse, Syt1, Trn, Vps60, Zn72D, aux, ced-6, dco, dx, faf, gish, hook, l(2)gd1, lap, mib1, norpA, nsl1, numb, rhea, rush, step, st…
5	GO:0016070	RNA metabolic process	4.6e-07	0.00049	11.4495	203	[AGO3, Aats-gly, Acn, Ada3, Adat1, Arp5, Art3, Art4, Axud1, B52, BRWD3, Bx42, CG10077, CG1109, CG13625, CG1789, CG1965, CG2807, CG31368, CG3570, CG3605, CG3815, CG3817, CG4022, CG4038, CG43689, CG4610, CG5862, CG6015, CG7102, CG7368, CG7818, CG7878, CG7927, CG8312, CG8578, CG8833, CG9143, CG9305, CG9727, CG9791, Ca-alpha1D, Camta, Cdc27, Cdk8, CoRest, Cpsf160, Cpsf73, CrebA, CycG, Cypl, DCP1, DCP…
5	GO:0051649	establishment of localization in cell	5.3e-07	0.00056	13.6872	98	[AP-1gamma, Abl, Ank2, Arl2, Arr2, Atg4b, Atg6, CDase, CG14749, CG32758, CG5447, CG7011, CG8004, CHOp24, CaMKII, Cirl, Cul4, CycB, DCP1, Dhc62B, Eb1, Exn, Fmr1, Hph, ICA69, Itp-r83A, Kap-alpha1, Klp67A, Liprin-alpha, Lsd-2, Madm, Mps1, Npc2a, Npc2b, Nrx-1, Nup62, Nup93-2, Nup98-96, PAPLA1, Pex10, Pex2, Rab7, Rbsn-5, Rim, Roe1, Sac1, Scamp, Sec13, Slh, Srp54k, Srp68, SsRbeta, Syt1, Sytbeta, Syx18,…
5	GO:2000112	regulation of cellular macromolecule biosynthetic process	5.7e-07	0.0006	12.1451	154	[4EHP, Ada3, Arp5, Art3, Art4, Atx2, Axud1, B52, BRWD3, BicC, CG10077, CG10336, CG14749, CG1965, CG3815, CG43689, CG5862, CG7368, CG7927, CG8312, CG8578, CG9305, CG9727, CG9791, Ca-alpha1D, Camta, Cdk8, CoRest, CrebA, CycG, DCP1, DCP2, DMAP1, Eaf, Eip74EF, EloA, Ets97D, FBXO11, FRG1, Fmr1, HDAC3, Hel89B, Hers, Hira, Hmt4-20, Hr38, Hr51, Ino80, Kr-h1, Lpt, MBD-R2, MBD-like, MCTS1, MED18, MED20, ME…
5	GO:0035556	intracellular signal transduction	7.1e-07	0.00075	13.9104	90	[ATPsynD, Arl2, Arl4, Atg18a, Atg2, BRWD3, CG10738, CG34357, CG3630, CG4022, CG42260, CG42684, CG43373, CG43658, CRMP, Cad99C, Cdc42, Cdep, Cka, Cnot4, Elk, Exn, Fak, Fgop2, Fip1, GEFmeso, Gyc-89Da, Gyc88E, Hmgcr, Ide, Itp-r83A, Lkb1, Lst8, MED27, MESR4, MESR6, Madm, Mef2, Mos, PVRAP, Pdi, Pkcdelta, Pkn, PlexA, Rab26, Rab7, RabX1, RasGAP1, RhoGAP68F, RhoGEF2, RhoGEF3, Ric, S6k, Sac1, Set1, Slmap,…
5	GO:0009966	regulation of signal transduction	7.3e-07	0.00076	13.5246	99	[ATPsynD, Arr1, Arr2, Atg18a, Atg2, BRWD3, CG11982, CG3630, CG4022, CG4096, CG42684, CG43658, CG43921, CHOp24, CRMP, CaMKII, Camta, Cdep, Cka, Cnot4, CoRest, Cow, CycG, Exn, Fak, Fgop2, Fip1, Fmr1, GEFmeso, Hmgcr, Ide, Lkb1, MED27, MESR4, MESR6, Mos, Nipped-A, PVRAP, Pdi, Prosap, Rab7, RasGAP1, Rbcn-3A, Rbcn-3B, RhoGEF2, RhoGEF3, Sac1, Sara, Ser, Set1, Slmap, Smr, Sos, Sulf1, TBPH, TyrR, Vps60, a…
5	GO:0048737	imaginal disc-derived appendage development	7.7e-07	0.00081	15.367	67	[4EHP, CG42684, CG43427, CG43658, CG6191, Cct1, Cdc42, Cdk8, EloA, Exn, Fhos, GEFmeso, Hers, Hr51, Itgbn, LIMK1, Lpt, Lsd-2, Med, Poxn, RasGAP1, Rbsn-5, RhoGAP68F, RhoGEF2, Ser, Smr, Sos, Su(H), Syx1A, ade5, bif, bol, chinmo, cic, cv-d, dco, dl, dpy, dsh, dx, fry, fs(1)h, fw, hdc, l(2)gd1, lola, lz, mbl, msk, msn, mtd, mthl1, nuf, par-1, park, path, pio, polybromo, qua, rhea, siz, skd, step, trio…
5	GO:0032989	cellular component morphogenesis	8.1e-07	0.00085	12.7615	122	[Aats-gly, Abl, Ank2, BRWD3, Bsg, CG1109, CG11155, CG13366, CG14905, CG18675, CG32137, CG34380, CG4203, CG42732, CG45057, CG9175, CG9305, CSN5, CaMKII, Cad99C, Cdc42, Cdk8, Cul4, DIP-gamma, Dscam1, Dscam2, ETHR, Ephrin, Fak, Fas1, Fhos, Fmr1, Girdin, Hr51, Ire1, LIMK1, LanB2, Lasp, Liprin-alpha, MEP-1, Mctp, Med, Mical, Not1, PlexA, Psc, Pxd, RhoGEF2, RunxA, S6k, Sac1, Scgdelta, Slh, Sos, Src64B,…
5	GO:0010556	regulation of macromolecule biosynthetic process	9.1e-07	0.00096	12.0342	155	[4EHP, Ada3, Arp5, Art3, Art4, Atx2, Axud1, B52, BRWD3, BicC, CG10077, CG10336, CG14749, CG1965, CG3815, CG43689, CG5862, CG7368, CG7927, CG8312, CG8578, CG9305, CG9727, CG9791, Ca-alpha1D, Camta, Cdk8, CoRest, CrebA, CycG, DCP1, DCP2, DMAP1, Eaf, Eip74EF, EloA, Ets97D, FBXO11, FRG1, Fmr1, HDAC3, Hel89B, Hers, Hira, Hmt4-20, Hr38, Hr51, Ino80, Kr-h1, Lpt, MBD-R2, MBD-like, MCTS1, MED18, MED20, ME…
5	GO:0007616	long-term memory	9.5e-07	0.001	27.7778	20	[Arr2, Atx2, CaMKII, Ddc, Fmr1, Gclm, Gld2, Scamp, Src64B, Su(H), Tomosyn, armi, cher, for, hiw, mGluR, pst, spoon, stau, wnd]
5	GO:0035114	imaginal disc-derived appendage morphogenesis	1.1e-06	0.0011	15.2778	66	[4EHP, CG42684, CG43427, CG43658, CG6191, Cct1, Cdc42, Cdk8, EloA, Exn, Fhos, GEFmeso, Hers, Hr51, Itgbn, LIMK1, Lpt, Lsd-2, Med, Poxn, RasGAP1, Rbsn-5, RhoGAP68F, RhoGEF2, Ser, Smr, Sos, Su(H), ade5, bif, bol, chinmo, cic, cv-d, dco, dl, dpy, dsh, dx, fry, fs(1)h, fw, hdc, l(2)gd1, lola, lz, mbl, msk, msn, mtd, mthl1, nuf, par-1, park, path, pio, polybromo, qua, rhea, siz, skd, step, trio, wb, z…
5	GO:0022008	neurogenesis	1.2e-06	0.0012	11.6667	175	[4EHP, Aac11, Aats-gly, Abl, AdSS, Ank2, Arl2, Atg6, Atx2, BRWD3, Bsg, CG1109, CG11155, CG1239, CG16700, CG1789, CG18675, CG32137, CG34380, CG3817, CG3967, CG4038, CG4203, CG42383, CG42732, CG45057, CG6225, CG9305, CG9649, CSN1b, CSN5, CaMKII, Cdc27, Cdc42, Cdk8, Cpsf160, Cpsf73, DCP1, DIP-gamma, Droj2, Dscam1, Dscam2, ETHR, Ephrin, Fas1, Fmr1, Fur1, Girdin, Hr51, Ire1, Kr-h1, LIMK1, Liprin-alpha…
5	GO:0099537	trans-synaptic signaling	1.2e-06	0.0013	16.3636	54	[AP-1gamma, Abl, Ank2, Arl2, CDase, CG10339, CG11155, CaMKII, Cdc42, Cirl, Csk, DCP1, Exn, Fmr1, Fsn, Gat, ICA69, Manf, Nlg2, Nlg4, Nrx-1, PP2A-B', Rim, Scamp, Src64B, Syt1, Sytbeta, Syx18, Syx1A, TBPH, Tomosyn, TyrR, Unc-13-4B, VGlut, alpha-Est1, alpha-Spec, btsz, cac, cpo, dlg1, gammaSnap1, lap, mGluR, nAChRalpha1, nAChRalpha4, nSyb, nonC, oc, scramb2, slo, spas, stj, svp, unc-13]
5	GO:0099536	synaptic signaling	1.2e-06	0.0013	16.3636	54	[AP-1gamma, Abl, Ank2, Arl2, CDase, CG10339, CG11155, CaMKII, Cdc42, Cirl, Csk, DCP1, Exn, Fmr1, Fsn, Gat, ICA69, Manf, Nlg2, Nlg4, Nrx-1, PP2A-B', Rim, Scamp, Src64B, Syt1, Sytbeta, Syx18, Syx1A, TBPH, Tomosyn, TyrR, Unc-13-4B, VGlut, alpha-Est1, alpha-Spec, btsz, cac, cpo, dlg1, gammaSnap1, lap, mGluR, nAChRalpha1, nAChRalpha4, nSyb, nonC, oc, scramb2, slo, spas, stj, svp, unc-13]
5	GO:0098916	anterograde trans-synaptic signaling	1.2e-06	0.0013	16.3636	54	[AP-1gamma, Abl, Ank2, Arl2, CDase, CG10339, CG11155, CaMKII, Cdc42, Cirl, Csk, DCP1, Exn, Fmr1, Fsn, Gat, ICA69, Manf, Nlg2, Nlg4, Nrx-1, PP2A-B', Rim, Scamp, Src64B, Syt1, Sytbeta, Syx18, Syx1A, TBPH, Tomosyn, TyrR, Unc-13-4B, VGlut, alpha-Est1, alpha-Spec, btsz, cac, cpo, dlg1, gammaSnap1, lap, mGluR, nAChRalpha1, nAChRalpha4, nSyb, nonC, oc, scramb2, slo, spas, stj, svp, unc-13]
5	GO:0010467	gene expression	1.3e-06	0.0013	11.0161	232	[4EHP, AGO3, Aats-gly, Acn, Ada3, Adat1, Arp5, Art3, Art4, Atg4b, Atx2, Axud1, B52, BRWD3, BicC, Bx42, CG10077, CG13625, CG14749, CG17018, CG1789, CG1965, CG2807, CG31368, CG3570, CG3605, CG3815, CG3817, CG4022, CG4038, CG43689, CG4610, CG4678, CG5862, CG6015, CG7102, CG7368, CG7927, CG8312, CG8578, CG8833, CG9305, CG9727, CG9791, Ca-alpha1D, CalpB, Camta, Cdc27, Cdk8, CoRest, Cpsf160, Cpsf73, Cr…
5	GO:0007274	neuromuscular synaptic transmission	1.2e-06	0.0013	25.5814	22	[Ank2, Cdc42, DCP1, Fmr1, Fsn, Nlg2, Nrx-1, PP2A-B', Rim, Scamp, Syt1, Syx18, Syx1A, TBPH, Tomosyn, alpha-Spec, nAChRalpha1, nAChRalpha4, nonC, slo, spas, stj]
5	GO:0007268	chemical synaptic transmission	1.2e-06	0.0013	16.3636	54	[AP-1gamma, Abl, Ank2, Arl2, CDase, CG10339, CG11155, CaMKII, Cdc42, Cirl, Csk, DCP1, Exn, Fmr1, Fsn, Gat, ICA69, Manf, Nlg2, Nlg4, Nrx-1, PP2A-B', Rim, Scamp, Src64B, Syt1, Sytbeta, Syx18, Syx1A, TBPH, Tomosyn, TyrR, Unc-13-4B, VGlut, alpha-Est1, alpha-Spec, btsz, cac, cpo, dlg1, gammaSnap1, lap, mGluR, nAChRalpha1, nAChRalpha4, nSyb, nonC, oc, scramb2, slo, spas, stj, svp, unc-13]
5	GO:0007308	oocyte construction	1.4e-06	0.0014	21.1268	30	[CSN5, DCP1, Ets97D, Fmr1, Lasp, Lkb1, Rbsn-5, Syt1, Syx1A, Tm1, aPKC, alpha-Spec, armi, capu, csul, dl, dlg1, eg, exu, jvl, l(2)gd1, loco, mon2, msps, orb, par-1, rump, stau, vas, wbl]
5	GO:0048599	oocyte development	1.4e-06	0.0015	20.3822	32	[CSN5, DCP1, Ets97D, Fmr1, Lasp, Lkb1, Mos, Rbsn-5, Syt1, Syx1A, Tm1, aPKC, alpha-Spec, armi, capu, csul, dl, dlg1, eg, exu, fry, jvl, l(2)gd1, loco, mon2, msps, orb, par-1, rump, stau, vas, wbl]
5	GO:0016071	mRNA metabolic process	1.5e-06	0.0015	15.9341	58	[AGO3, Acn, B52, Bx42, CG1109, CG13625, CG1965, CG2807, CG31368, CG3605, CG6015, CG7102, CG7818, CG8833, CG9791, Cdc27, Cpsf160, Cpsf73, Cypl, DCP1, DCP2, Es2, Fip1, Gld2, Ire1, Nop60B, Not1, Pcf11, Pep, Rcd-1, Ref1, Rga, Slbp, Snp, Spx, Srp54k, Tdrd3, U2A, U2af38, U2af50, Zn72D, abs, armi, asf1, dl, eIF-4a, exu, fus, gw, mbl, mub, noi, nonC, norpA, orb, sbr, twin, vas]
5	GO:0007314	oocyte anterior/posterior axis specification	1.5e-06	0.0015	24	24	[CSN5, DCP1, Ets97D, Lasp, Lkb1, Rbsn-5, Syt1, Syx1A, Tm1, aPKC, armi, capu, csul, dl, dlg1, eg, exu, mon2, msps, orb, par-1, rump, stau, vas]
5	GO:0051960	regulation of nervous system development	1.6e-06	0.0016	16.4087	53	[Abl, Ank2, BRWD3, CG34380, CaMKII, Cdc42, Cul5, Dscam1, Fak, Fmr1, Fsn, Hr51, Itgbn, Kr-h1, LIMK1, Liprin-alpha, MED27, Mctp, Med, Mical, Octbeta1R, Octbeta2R, PlexA, RIOK1, RasGAP1, RhoGAP68F, RhoGEF2, Src64B, Syn1, TBPH, aPKC, alpha-Spec, bif, cac, dl, dlg1, dsh, eve, fry, hdc, hiw, numb, oc, park, sgg, simj, sli, slo, spas, stau, stj, trio, tws]
5	GO:0006468	protein phosphorylation	1.6e-06	0.0016	14.7917	71	[ATPsynD, Abl, Ada3, Adck, CG10738, CG11221, CG1227, CG34357, CG34380, CG42366, CG8312, CG8441, CaMKII, Cdc42, Cdk8, Cka, Csk, CycB, CycG, Dyrk2, Elk, Fak, Fgop2, Fip1, Hmgcr, Ire1, LIMK1, Lkb1, Madm, Mef2, Mos, Mps1, PhKgamma, Pkcdelta, Pkg21D, Pkn, Ptpmeg2, RIOK1, Ror, S6k, Sac1, Slmap, Src64B, Su(H), Tor, aPKC, aux, dco, eag, eg, for, fry, gish, grp, gwl, krz, msk, msn, niki, nonC, otk, p38a, …
5	GO:1902580	single-organism cellular localization	1.7e-06	0.0017	15.1163	65	[AP-1gamma, Ank2, Arl2, Atg4b, CDase, CG5447, CG9853, CaMKII, Cdc42, Cul4, CycB, Dhc62B, Eb1, Fmr1, Fur1, Kap-alpha1, Klp67A, Liprin-alpha, Lsd-2, Npc2a, Npc2b, Nrx-1, Nup62, Nup93-2, Nup98-96, Pex10, Pex2, Rim, Roe1, Sac1, Scamp, Sec13, Srp54k, Srp68, SsRbeta, Syt1, Sytbeta, Syx1A, Tom40, Tomosyn, Trn, Trp1, Unc-13-4B, aPKC, aux, btsz, dco, dlg1, dsh, gammaSnap1, jar, lap, msk, msps, nSyb, noi, …
5	GO:0035120	post-embryonic appendage morphogenesis	1.8e-06	0.0018	15.0812	65	[4EHP, CG42684, CG43427, CG43658, CG6191, Cct1, Cdc42, Cdk8, EloA, Exn, Fhos, GEFmeso, Hers, Hr51, Itgbn, LIMK1, Lpt, Lsd-2, Med, Poxn, RasGAP1, Rbsn-5, RhoGAP68F, RhoGEF2, Ser, Smr, Sos, Su(H), ade5, bif, bol, chinmo, cic, cv-d, dco, dl, dpy, dsh, dx, fry, fs(1)h, fw, hdc, l(2)gd1, lola, mbl, msk, msn, mtd, mthl1, nuf, par-1, park, path, pio, polybromo, qua, rhea, siz, skd, step, trio, wb, zfh2,…
5	GO:0048736	appendage development	1.8e-06	0.0019	14.922	67	[4EHP, CG42684, CG43427, CG43658, CG6191, Cct1, Cdc42, Cdk8, EloA, Exn, Fhos, GEFmeso, Hers, Hr51, Itgbn, LIMK1, Lpt, Lsd-2, Med, Poxn, RasGAP1, Rbsn-5, RhoGAP68F, RhoGEF2, Ser, Smr, Sos, Su(H), Syx1A, ade5, bif, bol, chinmo, cic, cv-d, dco, dl, dpy, dsh, dx, fry, fs(1)h, fw, hdc, l(2)gd1, lola, lz, mbl, msk, msn, mtd, mthl1, nuf, par-1, park, path, pio, polybromo, qua, rhea, siz, skd, step, trio…
5	GO:0008358	maternal determination of anterior/posterior axis, embryo	2.2e-06	0.0022	23.5294	24	[CSN5, DCP1, Ets97D, Lasp, Lkb1, Rbsn-5, Syt1, Syx1A, Tm1, aPKC, armi, capu, csul, dl, dlg1, eg, exu, mon2, msps, orb, par-1, rump, stau, vas]
5	GO:0048666	neuron development	2.2e-06	0.0023	13.1043	103	[Aats-gly, Abl, Ank2, Atg6, Atx2, Bsg, CG1109, CG11155, CG18675, CG32137, CG34380, CG3967, CG4203, CG42383, CG42732, CG45057, CG9305, CSN5, CaMKII, Cdc42, Cdk8, DCP1, DIP-gamma, Dscam1, Dscam2, ETHR, Ephrin, Fas1, Fmr1, Fur1, Girdin, Hr51, Ire1, Kr-h1, LIMK1, Liprin-alpha, MEP-1, Manf, Mctp, Med, Mical, Not1, Npc2a, PlexA, Psc, RhoGEF2, Rim, RunxA, S6k, Sac1, Sos, Src64B, Su(H), Sulf1, TBPH, Taf4…
5	GO:0021700	developmental maturation	2.3e-06	0.0024	17.6471	42	[Atg6, CSN5, DCP1, Ddc, Ets97D, Fmr1, Hr38, Hr51, Lasp, Lkb1, Mical, Nlg2, Rbsn-5, Rim, Sac1, Syt1, Syx1A, Tm1, aPKC, alpha-Spec, armi, capu, ced-6, csul, dl, dlg1, dsb, eg, exu, hdc, jvl, l(2)gd1, loco, mon2, msps, orb, p38a, par-1, rump, stau, vas, wbl]
5	GO:0007315	pole plasm assembly	2.4e-06	0.0024	26.3158	20	[DCP1, Ets97D, Lasp, Lkb1, Rbsn-5, Syt1, Syx1A, Tm1, armi, capu, csul, dlg1, eg, exu, mon2, orb, par-1, rump, stau, vas]
5	GO:0035107	appendage morphogenesis	2.4e-06	0.0025	14.8984	66	[4EHP, CG42684, CG43427, CG43658, CG6191, Cct1, Cdc42, Cdk8, EloA, Exn, Fhos, GEFmeso, Hers, Hr51, Itgbn, LIMK1, Lpt, Lsd-2, Med, Poxn, RasGAP1, Rbsn-5, RhoGAP68F, RhoGEF2, Ser, Smr, Sos, Su(H), ade5, bif, bol, chinmo, cic, cv-d, dco, dl, dpy, dsh, dx, fry, fs(1)h, fw, hdc, l(2)gd1, lola, lz, mbl, msk, msn, mtd, mthl1, nuf, par-1, park, path, pio, polybromo, qua, rhea, siz, skd, step, trio, wb, z…
5	GO:0031326	regulation of cellular biosynthetic process	2.4e-06	0.0025	11.7735	158	[4EHP, Ada3, Arp5, Art3, Art4, Atx2, Axud1, B52, BRWD3, BicC, CG10077, CG10336, CG14749, CG1965, CG3815, CG43689, CG5862, CG7368, CG7927, CG8312, CG8578, CG9305, CG9727, CG9791, Ca-alpha1D, Camta, Cdk8, CoRest, CrebA, CycG, DCP1, DCP2, DMAP1, Eaf, Eip74EF, EloA, Ets97D, FBXO11, FRG1, Fmr1, HDAC3, Hel89B, Hers, Hira, Hmt4-20, Hr38, Hr51, Ino80, Kr-h1, Lpt, MBD-R2, MBD-like, MCTS1, MED18, MED20, ME…
5	GO:0030182	neuron differentiation	2.7e-06	0.0028	12.6808	114	[Aats-gly, Abl, Ank2, Atg6, Atx2, BRWD3, Bsg, CG1109, CG11155, CG18675, CG32137, CG34380, CG3967, CG4203, CG42383, CG42732, CG45057, CG9305, CSN5, CaMKII, Cdc42, Cdk8, DCP1, DIP-gamma, Dscam1, Dscam2, ETHR, Ephrin, Fas1, Fmr1, Fur1, Girdin, Hr51, Ire1, Kr-h1, LIMK1, Liprin-alpha, MEP-1, Manf, Mctp, Med, Mical, Not1, Npc2a, PlexA, Psc, RasGAP1, Rbsn-5, RhoGEF2, Rim, RunxA, S6k, Sac1, Sos, Src64B, …
5	GO:0007309	oocyte axis specification	2.8e-06	0.0028	20.8633	29	[CSN5, DCP1, Ets97D, Fmr1, Lasp, Lkb1, Rbsn-5, Syt1, Syx1A, Tm1, aPKC, armi, capu, csul, dl, dlg1, eg, exu, jvl, l(2)gd1, loco, mon2, msps, orb, par-1, rump, stau, vas, wbl]
5	GO:0045165	cell fate commitment	3.2e-06	0.0032	14.2315	75	[Arl2, CG10657, CG4733, CG6509, CG9518, CSN1b, CSN3, CSN6, CSN7, CaMKII, Cdc42, Cul5, Fmr1, GCS2beta, Ire1, Lkb1, RfC4, Rga, SP1029, Sara, Ser, Sos, Sply, Su(H), Tdrd3, Tor, Unr, Xe7, aPKC, alpha-Spec, bol, chn, dl, dlg1, dlt, dpy, dsh, eg, esg, eve, exu, grn, gro, hb, hdc, hkb, jar, knrl, loco, lola, lz, mgr, mib1, msk, msps, nuf, numb, oc, orb, otp, par-1, pont, rdx, simj, skd, sli, stau, stg, …
5	GO:0009889	regulation of biosynthetic process	3.2e-06	0.0032	11.7472	158	[4EHP, Ada3, Arp5, Art3, Art4, Atx2, Axud1, B52, BRWD3, BicC, CG10077, CG10336, CG14749, CG1965, CG3815, CG43689, CG5862, CG7368, CG7927, CG8312, CG8578, CG9305, CG9727, CG9791, Ca-alpha1D, Camta, Cdk8, CoRest, CrebA, CycG, DCP1, DCP2, DMAP1, Eaf, Eip74EF, EloA, Ets97D, FBXO11, FRG1, Fmr1, HDAC3, Hel89B, Hers, Hira, Hmt4-20, Hr38, Hr51, Ino80, Kr-h1, Lpt, MBD-R2, MBD-like, MCTS1, MED18, MED20, ME…
5	GO:0051493	regulation of cytoskeleton organization	3.4e-06	0.0035	21.0526	28	[Abl, Atx2, CG1674, CG32082, CG3967, Cdc42, Fhos, RhoGAP68F, RhoGEF2, Src64B, TBPH, alpha-Spec, capu, cher, dsh, gish, gwl, jar, mad2, msps, mthl1, ncd, p120ctn, qua, sgg, spas, spoon, step]
5	GO:0051301	cell division	3.7e-06	0.0037	15.7434	54	[Arl2, CG10068, CG10336, CG4203, CSN1b, CSN3, CSN5, CSN7, Cdc27, Cdc42, Cen, CycB, CycG, Klp3A, Klp67A, Lkb1, Med, Nipped-A, Pex10, Pex2, Pkn, Sara, Su(H), Syx1A, Tor, aPKC, bol, dco, dl, dlg1, dup, eIF-4a, eIF4G, esg, hyd, jar, l(2)gd1, loco, loqs, mgr, msps, ncd, nuf, numb, pont, sau, sls, spas, stau, stg, tty, twin, tws, zip]
5	GO:0048469	cell maturation	3.9e-06	0.0039	18.6528	36	[Atg6, CSN5, DCP1, Ets97D, Fmr1, Hr51, Lasp, Lkb1, Mical, Rbsn-5, Rim, Syt1, Syx1A, Tm1, aPKC, alpha-Spec, armi, capu, ced-6, csul, dl, dlg1, eg, exu, hdc, jvl, l(2)gd1, loco, mon2, msps, orb, par-1, rump, stau, vas, wbl]
5	GO:0042330	taxis	4e-06	0.004	15.3439	58	[Abl, CG4203, CG6330, CaMKII, Cdc42, Cdk8, Cka, DIP-gamma, Ddc, Dscam1, Ephrin, Fas1, Fmr1, Hmgcr, Hr51, Liprin-alpha, Med, Mical, Pdfr, PlexA, Psc, S6k, Sac1, Sos, Src64B, Su(H), Sulf1, Tor, Trim9, Xe7, acj6, alpha-Spec, bif, cher, dlg1, dsh, esg, eve, for, grn, haf, hdc, iav, jar, lap, lola, lov, msn, msps, norpA, oc, otk, park, pyx, rdgA, sli, svp, trio]
5	GO:0046483	heterocycle metabolic process	4.1e-06	0.0041	10.6667	256	[AGO3, ATPsynD, Aats-gly, Acn, AdSS, Ada3, Adat1, Arp5, Art3, Art4, Axud1, B52, BRWD3, Bx42, CG10077, CG10336, CG10424, CG10738, CG1109, CG12118, CG13625, CG14814, CG1789, CG1885, CG1965, CG2807, CG31368, CG3326, CG34357, CG3473, CG3570, CG3605, CG3803, CG3815, CG3817, CG4022, CG4038, CG43373, CG43689, CG4610, CG5862, CG6015, CG6330, CG7102, CG7368, CG7818, CG7878, CG7927, CG8312, CG8578, CG8833,…
5	GO:0045927	positive regulation of growth	4.3e-06	0.0044	20.4225	29	[Adck, Ank2, CycG, Hph, Hr51, Med, Ns2, Octbeta2R, RIOK1, RhoGAP68F, S6k, Tor, Wbp2, btsz, cac, dco, dl, dlg1, dsh, jub, park, puf, sNPF-R, simj, spas, stau, step, trio, tsl]
5	GO:0019219	regulation of nucleobase-containing compound metabolic process	4.4e-06	0.0044	11.8495	148	[AGO3, Acn, Ada3, Arp5, Art3, Art4, Axud1, B52, BRWD3, CG10077, CG10336, CG1965, CG3326, CG3815, CG43689, CG5862, CG7368, CG7927, CG8312, CG8578, CG9305, CG9727, Ca-alpha1D, Camta, Cdk8, CoRest, CrebA, CycG, DMAP1, Eaf, Eip74EF, EloA, Ets97D, FBXO11, FRG1, HDAC3, Hel89B, Hers, Hira, Hmt4-20, Hr38, Hr51, Ino80, Ire1, Kr-h1, Lpt, MBD-R2, MBD-like, MED18, MED20, MED27, MEP-1, Med, Mef2, Mlf, NfI, Ni…
5	GO:0007028	cytoplasm organization	4.6e-06	0.0047	25.3165	20	[DCP1, Ets97D, Lasp, Lkb1, Rbsn-5, Syt1, Syx1A, Tm1, armi, capu, csul, dlg1, eg, exu, mon2, orb, par-1, rump, stau, vas]
5	GO:0007350	blastoderm segmentation	4.8e-06	0.0049	17.284	42	[CSN5, Ca-alpha1D, DCP1, Ets97D, Lasp, Lkb1, RasGAP1, Rbsn-5, Sos, Su(H), Syt1, Syx1A, Tm1, Tor, aPKC, armi, capu, cic, csul, dl, dlg1, dsh, eg, eve, exu, fs(1)h, hb, hkb, mon2, msps, oc, orb, par-1, rdx, rump, sgg, smo, stau, tsl, ush, vas, yellow-h]
5	GO:0046903	secretion	4.9e-06	0.005	16.996	43	[AP-1gamma, Adck, Arl2, Atg6, CDase, CG3009, CG5021, CG9175, CHOp24, CapaR, Cirl, Exn, Fur2, GPHR, IA-2, ICA69, Itp-r83A, Madm, RIOK1, Rab26, Rab7, Rim, Scamp, Slh, Syt1, Sytbeta, Syx1A, Tomosyn, Unc-13-4B, Vps11, btsz, cac, corn, dco, gammaSnap1, jar, lap, nSyb, p24-1, pst, trpl, unc-13, wbl]
5	GO:0007015	actin filament organization	5.1e-06	0.0051	19.3939	32	[Abl, Atx2, CG1674, CG32082, Cdc42, DCP1, Fhos, Girdin, Lasp, Mical, RhoGAP68F, RhoGEF2, S6k, Sb, Sos, Src64B, alpha-Spec, btsz, capu, cher, dl, dsh, fry, gish, gro, jar, jvl, par-1, qua, rdgA, sick, spoon]
5	GO:0071702	organic substance transport	5.3e-06	0.0054	12.8589	103	[AP-1gamma, ATP8B, Abl, Adck, Ank2, Arr2, Atg4b, Atg6, CG10804, CG1213, CG14749, CG15279, CG1607, CG16700, CG17119, CG1718, CG2316, CG2930, CG3009, CG30394, CG3168, CG32758, CG42269, CG42321, CG43693, CG4848, CG5002, CG5021, CG5447, CG5549, CG6565, CG7888, CG8004, CG8083, CG8389, CG9175, CG9664, CHOp24, CaMKII, Cul4, Esp, Fmr1, Gat, Hph, Itp-r83A, Kap-alpha1, Lsd-2, Madm, Ndae1, Npc2a, Npc2b, Nrx…
5	GO:0035282	segmentation	5.4e-06	0.0055	16.4912	47	[CSN5, Ca-alpha1D, Cdk8, DCP1, Ets97D, Lasp, Lkb1, RasGAP1, Rbsn-5, Ser, Sos, Su(H), Syt1, Syx1A, Tm1, Tor, aPKC, armi, capu, cic, csul, dl, dlg1, dsh, dx, eg, eve, exu, fs(1)h, hb, hkb, mon2, msps, oc, orb, par-1, park, rdx, rump, sgg, skd, smo, stau, tsl, ush, vas, yellow-h]
5	GO:0009880	embryonic pattern specification	5.8e-06	0.0058	16.9231	44	[CSN5, Ca-alpha1D, DCP1, Ets97D, Lasp, Lkb1, RasGAP1, Rbsn-5, Sos, Su(H), Syt1, Syx1A, Tm1, Tor, aPKC, armi, capu, cic, csul, dl, dlg1, dsh, eg, eve, exu, fs(1)h, hb, hkb, loco, mon2, msps, oc, orb, par-1, rdx, rump, sgg, smo, stau, tsl, tty, ush, vas, yellow-h]
5	GO:0055059	asymmetric neuroblast division	5.8e-06	0.0059	30.6122	15	[Arl2, Cdc42, Lkb1, aPKC, dlg1, esg, jar, loco, mgr, msps, numb, pont, stau, tws, zip]
5	GO:0016310	phosphorylation	6.9e-06	0.0069	13.244	89	[ATPsynD, Abl, Ada3, Adck, Argk, CG10738, CG11221, CG1227, CG1271, CG15743, CG2201, CG34357, CG34380, CG42366, CG8312, CG8441, CG9010, CG9391, CG9791, CaMKII, Cdc42, Cdk8, Cka, Csk, CycB, CycG, Dyrk2, Elk, Fak, Fgop2, Fip1, Gat, Hex-A, Hmgcr, IP3K2, Ire1, LIMK1, Lkb1, Madm, Mef2, Mos, Mps1, Mulk, Nipped-A, Pgd, PhKgamma, Pkcdelta, Pkg21D, Pkn, Ptpmeg2, PyK, RIOK1, Ror, S6k, SNF4Agamma, Sac1, SdhA…
5	GO:0090304	nucleic acid metabolic process	7.2e-06	0.0072	10.9055	218	[AGO3, Aats-gly, Acn, Ada3, Adat1, Arp5, Art3, Art4, Axud1, B52, BRWD3, Bx42, CG10077, CG10336, CG1109, CG13625, CG14814, CG1789, CG1965, CG2807, CG31368, CG3326, CG3473, CG3570, CG3605, CG3815, CG3817, CG4022, CG4038, CG43689, CG4610, CG5862, CG6015, CG7102, CG7368, CG7818, CG7878, CG7927, CG8312, CG8578, CG8833, CG9143, CG9305, CG9727, CG9791, Ca-alpha1D, Camta, Cdc27, Cdk8, CoRest, Cpsf160, Cp…
5	GO:0007472	wing disc morphogenesis	7.6e-06	0.0076	15.0649	58	[4EHP, CG13366, CG42684, CG43427, CG6191, Cct1, Cdc42, EloA, Fhos, GEFmeso, Hers, Hr51, Itgbn, LIMK1, Lpt, Lsd-2, Med, Pkn, Poxn, RasGAP1, Rbsn-5, RhoGEF2, Ser, Smr, Su(H), ade5, bif, bol, chinmo, cic, cv-d, dco, dl, dpy, dsh, fry, fs(1)h, fw, hdc, l(2)gd1, lola, mbl, msk, msn, mtd, mthl1, nuf, par-1, park, path, pio, qua, rhea, siz, step, wb, zfh2, zip]
5	GO:0032535	regulation of cellular component size	8.2e-06	0.0082	19.2547	31	[Abl, Atx2, CG10738, CG1227, CG32082, Cad99C, Cdc42, Girdin, Hr51, Lasp, Liprin-alpha, Lst8, Madm, PlexA, S6k, SMSr, Src64B, Thor, Tor, alpha-Spec, bif, btsz, capu, dsh, gish, p38a, park, path, qua, spoon, stg]
5	GO:0048639	positive regulation of developmental growth	8.6e-06	0.0086	21.3675	25	[Adck, Ank2, Hr51, Med, Ns2, Octbeta2R, RIOK1, RhoGAP68F, S6k, Tor, Wbp2, btsz, cac, dl, dlg1, dsh, jub, park, sNPF-R, simj, spas, stau, step, trio, tsl]
5	GO:0000904	cell morphogenesis involved in differentiation	9.2e-06	0.0092	13.5972	79	[Aats-gly, Abl, Ank2, Bsg, CG34380, CG4203, CSN5, CaMKII, Cdc42, Cdk8, DIP-gamma, Dscam1, Ephrin, Fas1, Fhos, Fmr1, Girdin, Hr51, Ire1, LIMK1, LanB2, Liprin-alpha, MEP-1, Mctp, Med, Mical, Not1, PlexA, Psc, RhoGEF2, RunxA, S6k, Sac1, Sos, Src64B, Su(H), Sulf1, Taf4, Tm1, Tor, Trim9, Vps60, Xe7, aPKC, acj6, alpha-Spec, asf1, bif, cher, chn, d4, dl, dsh, eve, for, fry, fs(1)h, grn, gro, haf, hdc, k…
5	GO:0090066	regulation of anatomical structure size	1e-05	0.01	17.094	40	[Abl, Atx2, CG10738, CG1227, CG32082, CG6191, Cad99C, Cdc42, Gasp, Girdin, Hr51, Lasp, Liprin-alpha, Lst8, Madm, PlexA, S6k, SMSr, Src64B, Thor, Tor, alpha-Spec, bif, btsz, capu, dpy, dsh, gish, knrl, lola, nrv2, p38a, park, path, qua, spoon, stg, vari, verm, zip]
5	GO:0055057	neuroblast division	1e-05	0.01	29.4118	15	[Arl2, Cdc42, Lkb1, aPKC, dlg1, esg, jar, loco, mgr, msps, numb, pont, stau, tws, zip]
5	GO:0036445	neuronal stem cell division	1e-05	0.01	29.4118	15	[Arl2, Cdc42, Lkb1, aPKC, dlg1, esg, jar, loco, mgr, msps, numb, pont, stau, tws, zip]
5	GO:0010629	negative regulation of gene expression	1e-05	0.01	13.852	73	[4EHP, AGO3, Atx2, BicC, CG1965, CG3815, CG7927, CoRest, DCP1, DCP2, DMAP1, FBXO11, FRG1, Fmr1, Fsn, HDAC3, HPS1, Hers, Hmt4-20, Ino80, MBD-like, MEP-1, NfI, Not1, Psc, Pur-alpha, Rcd-1, Rga, Sec13, Sfmbt, Smr, Spn42Da, Su(H), TBPH, Thor, Unr, abo, armi, asf1, cd, chn, cic, dl, dlg1, esg, eve, fs(1)h, gro, gw, hb, hdc, hkb, jub, knrl, l(2)gd1, loqs, lz, me31B, nab, ncd, nonC, oc, orb, p, polybrom…
5	GO:0008104	protein localization	1e-05	0.01	13.2219	87	[AP-1gamma, ATP8B, Abl, Ank2, Arr2, Atg18a, Atg4b, Atg6, CG14749, CG32758, CG4848, CG5021, CG5447, CG8004, CG9175, CG9853, CHOp24, CaMKII, Cad99C, Cdc42, Cow, Cul4, Fak, Fur1, Hph, Kap-alpha1, Lkb1, Madm, Nup62, Nup93-2, Nup98-96, Pex10, Pex2, Rab26, Rim, Roe1, Scamp, Scgdelta, Sec13, Srp54k, Srp68, SsRbeta, Syx1A, Tom40, Tomosyn, Tor, Trn, Trp1, Vps60, aPKC, armi, beta'COP, btsz, capu, cher, csu…
5	GO:0048812	neuron projection morphogenesis	1.1e-05	0.011	13.3871	83	[Aats-gly, Abl, Ank2, CG1109, CG11155, CG18675, CG32137, CG34380, CG4203, CG42732, CG45057, CG9305, CSN5, CaMKII, Cdc42, Cdk8, DIP-gamma, Dscam1, Dscam2, ETHR, Ephrin, Fas1, Fmr1, Girdin, Hr51, Ire1, LIMK1, Liprin-alpha, MEP-1, Mctp, Med, Mical, Not1, PlexA, Psc, RhoGEF2, RunxA, S6k, Sac1, Sos, Src64B, Su(H), Sulf1, TBPH, Taf4, Tm1, Tor, Trim9, Xe7, acj6, alpha-Spec, asf1, bif, cher, chn, d4, dsh…
5	GO:0009994	oocyte differentiation	1.1e-05	0.011	18.5393	33	[Atx2, CSN5, DCP1, Ets97D, Fmr1, Lasp, Lkb1, Mos, Rbsn-5, Syt1, Syx1A, Tm1, aPKC, alpha-Spec, armi, capu, csul, dl, dlg1, eg, exu, fry, jvl, l(2)gd1, loco, mon2, msps, orb, par-1, rump, stau, vas, wbl]
5	GO:0045595	regulation of cell differentiation	1.2e-05	0.012	15.2542	54	[Abl, BRWD3, CG34380, CSN5, Cdc42, Cyt-b5, Dscam1, Fhos, Fmr1, Hr51, Kr-h1, LIMK1, Lasp, Liprin-alpha, MED27, Mctp, Mical, PlexA, RIOK1, RasGAP1, RhoGEF2, Ser, Su(H), Syt1, Syx1A, TBPH, aPKC, bif, cher, chn, dl, dlg1, dpy, dsh, esg, eve, exu, fry, hdc, krz, lz, norpA, numb, oc, par-1, park, sgg, sli, spas, stau, trio, tws, ush, zip]
5	GO:0045196	establishment or maintenance of neuroblast polarity	1.3e-05	0.012	45	9	[Arl2, Cdc42, Lkb1, aPKC, dlg1, mgr, msps, tws, zip]
5	GO:0031175	neuron projection development	1.2e-05	0.012	13.1988	85	[Aats-gly, Abl, Ank2, CG1109, CG11155, CG18675, CG32137, CG34380, CG4203, CG42732, CG45057, CG9305, CSN5, CaMKII, Cdc42, Cdk8, DIP-gamma, Dscam1, Dscam2, ETHR, Ephrin, Fas1, Fmr1, Girdin, Hr51, Ire1, Kr-h1, LIMK1, Liprin-alpha, MEP-1, Manf, Mctp, Med, Mical, Not1, PlexA, Psc, RhoGEF2, RunxA, S6k, Sac1, Sos, Src64B, Su(H), Sulf1, TBPH, Taf4, Tm1, Tor, Trim9, Xe7, acj6, alpha-Spec, asf1, bif, cher,…
5	GO:0051252	regulation of RNA metabolic process	1.3e-05	0.013	11.7351	140	[AGO3, Ada3, Arp5, Art3, Art4, Axud1, B52, BRWD3, CG10077, CG1965, CG3815, CG43689, CG5862, CG7368, CG7927, CG8312, CG8578, CG9305, CG9727, Ca-alpha1D, Camta, Cdk8, CoRest, CrebA, CycG, DMAP1, Eaf, Eip74EF, EloA, Ets97D, FBXO11, FRG1, HDAC3, Hel89B, Hers, Hira, Hmt4-20, Hr38, Hr51, Ino80, Ire1, Kr-h1, Lpt, MBD-R2, MBD-like, MED18, MED20, MED27, MEP-1, Med, Mef2, Mlf, NfI, Nipped-A, Octbeta2R, Pep…
5	GO:0006139	nucleobase-containing compound metabolic process	1.3e-05	0.013	10.5827	247	[AGO3, ATPsynD, Aats-gly, Acn, AdSS, Ada3, Adat1, Arp5, Art3, Art4, Axud1, B52, BRWD3, Bx42, CG10077, CG10336, CG10424, CG10738, CG1109, CG13625, CG14814, CG1789, CG1965, CG2807, CG31368, CG3326, CG34357, CG3473, CG3570, CG3605, CG3815, CG3817, CG4022, CG4038, CG43373, CG43689, CG4610, CG5862, CG6015, CG6330, CG7102, CG7368, CG7818, CG7878, CG7927, CG8312, CG8578, CG8833, CG9010, CG9143, CG9305, …
5	GO:1903047	mitotic cell cycle process	1.5e-05	0.014	14.0206	68	[Arl2, B52, BRWD3, BicC, CG10068, CG10336, CG3326, CG34001, CG4203, CSN1b, CSN3, CSN5, CSN6, CSN7, Cdc27, Cdk8, Cul4, CycB, CycG, Eb1, Klp3A, Klp67A, Lkb1, MBD-R2, Mps1, Nipped-A, Not1, RasGAP1, RfC4, Rga, Slbp, Sos, Sse, Su(H), Syx1A, U2A, aPKC, cher, dlg1, dsh, dup, eIF-4a, eIF4G, endos, grp, gwl, jar, jub, knrl, l(2)gd1, mad2, me31B, mgr, msps, ncd, noi, nsl1, pont, rump, sau, sgg, sls, smo, s…
5	GO:0044249	cellular biosynthetic process	1.4e-05	0.014	10.5464	249	[4EHP, ATPsynD, Aats-gly, AdSS, Ada3, Arp5, Art3, Art4, Atg18a, Atg4b, Atx2, Axud1, B52, BRWD3, BicC, CG10077, CG10336, CG10738, CG11999, CG12170, CG12173, CG14749, CG15743, CG1789, CG1885, CG1965, CG2201, CG2292, CG32174, CG34357, CG34449, CG3803, CG3812, CG3815, CG43373, CG43689, CG4433, CG5065, CG5196, CG5447, CG5862, CG6178, CG6287, CG7368, CG7718, CG7927, CG8312, CG8578, CG9305, CG9674, CG97…
5	GO:0007476	imaginal disc-derived wing morphogenesis	1.5e-05	0.014	14.8936	56	[4EHP, CG42684, CG43427, CG6191, Cct1, Cdc42, EloA, Fhos, GEFmeso, Hers, Hr51, Itgbn, LIMK1, Lpt, Lsd-2, Med, Poxn, RasGAP1, Rbsn-5, RhoGEF2, Ser, Smr, Su(H), ade5, bif, bol, chinmo, cic, cv-d, dco, dl, dpy, dsh, fry, fs(1)h, fw, hdc, l(2)gd1, lola, mbl, msk, msn, mtd, mthl1, nuf, par-1, park, path, pio, qua, rhea, siz, step, wb, zfh2, zip]
5	GO:0010605	negative regulation of macromolecule metabolic process	1.6e-05	0.016	12.9213	92	[4EHP, AGO3, ATPsynD, Acn, Atx2, BicC, CG10336, CG1965, CG3815, CG7927, CG8312, CG8441, CSN5, CoRest, Cow, DCP1, DCP2, DMAP1, FBXO11, FRG1, Fak, Fmr1, Fsn, HDAC3, HPS1, Hers, Hmt4-20, Ino80, MBD-like, MEP-1, NfI, Not1, Psc, Pur-alpha, Rcd-1, Rga, Sac1, Sec13, Sfmbt, Smr, Spn42Da, Su(H), TBPH, Thor, Unr, abo, acj6, armi, asf1, ash1, axo, cd, chn, cic, dl, dlg1, endos, esg, eve, faf, fs(1)h, gro, g…
5	GO:0030030	cell projection organization	2.1e-05	0.02	12.6115	99	[Aats-gly, Abl, Ank2, CG1109, CG11155, CG14905, CG18675, CG32082, CG32137, CG34380, CG4203, CG42732, CG45057, CG9305, CSN5, CaMKII, Cad99C, Cdc42, Cdk8, DIP-gamma, Dscam1, Dscam2, ETHR, Ephrin, Fas1, Fmr1, Girdin, Hr51, Ire1, Kr-h1, LIMK1, Liprin-alpha, MEP-1, Manf, Mctp, Med, Mical, Myo61F, Not1, PlexA, Psc, Rbsn-5, RhoGEF2, RunxA, S6k, Sac1, Sos, Src64B, Su(H), Sulf1, TBPH, Taf4, Tm1, Tor, Trim…
5	GO:0051130	positive regulation of cellular component organization	2.2e-05	0.021	16.4	41	[Abl, Ada3, Ank2, CG1674, CG32082, CG9791, Cad99C, Cdc42, CoRest, Fhos, Hr51, Lasp, Lpt, Med, Nrx-1, Octbeta2R, RhoGAP68F, Syt1, TBPH, Tbp, Vps60, aPKC, cac, capu, cher, dlg1, dsh, gish, lap, loh, msps, norpA, numb, park, pn, sgg, simj, smo, spas, stau, trio]
5	GO:0031570	DNA integrity checkpoint	2.1e-05	0.021	22.3404	21	[BRWD3, CG10336, CSN1b, CSN3, CSN5, CSN6, CSN7, Cdk8, Cul4, MBD-R2, Not1, RfC4, Rga, armi, dup, eIF4G, grp, me31B, mof, nsl1, pont]
5	GO:1901576	organic substance biosynthetic process	2.3e-05	0.022	10.4802	251	[4EHP, ATPsynD, Aats-gly, AdSS, Ada3, Arp5, Art3, Art4, Atg18a, Atg4b, Atx2, Axud1, B52, BRWD3, BicC, CG10077, CG10336, CG10738, CG11999, CG12170, CG12173, CG1265, CG14749, CG15661, CG15743, CG1789, CG1885, CG1965, CG2201, CG2292, CG32174, CG34357, CG34449, CG3803, CG3812, CG3815, CG43373, CG43689, CG4433, CG5065, CG5196, CG5447, CG5862, CG6178, CG6287, CG7368, CG7718, CG7927, CG8312, CG8578, CG9…
5	GO:0070647	protein modification by small protein conjugation or removal	2.5e-05	0.024	14.876	54	[CG11321, CG11982, CG12099, CG13917, CG15814, CG2924, CG31357, CG3473, CG3925, CG40045, CG4080, CG5604, CG5823, CG6091, CG7102, CG7427, CG7857, CG8786, CG8974, CG9855, CSN1b, CSN3, CSN5, CSN6, CSN7, Cdc27, Cnot4, Cul4, Cul5, FBXO11, Fem-1, Fsn, Pex10, Pex2, Trim9, Ubc2, Ubc7, Usp1, Usp15-31, Usp2, Usp20-33, Vps11, cbx, dx, faf, hiw, hyd, klhl10, krz, mib1, park, puf, rdx, trbd]
5	GO:0032970	regulation of actin filament-based process	2.5e-05	0.025	23.4568	19	[Abl, Atx2, CG1674, CG32082, Cdc42, Fhos, RhoGAP68F, RhoGEF2, Src64B, alpha-Spec, capu, dsh, gish, jar, mthl1, p120ctn, qua, spoon, step]
5	GO:0032956	regulation of actin cytoskeleton organization	2.5e-05	0.025	23.4568	19	[Abl, Atx2, CG1674, CG32082, Cdc42, Fhos, RhoGAP68F, RhoGEF2, Src64B, alpha-Spec, capu, dsh, gish, jar, mthl1, p120ctn, qua, spoon, step]
5	GO:0051129	negative regulation of cellular component organization	2.7e-05	0.026	18.7097	29	[Abl, CG34380, CoRest, FRG1, Fak, Fmr1, Fsn, Itgbn, Kr-h1, Mctp, Mps1, Octbeta1R, RhoGAP68F, Src64B, TBPH, alpha-Spec, ash1, bif, gish, hiw, mad2, mask, park, polybromo, qua, sgg, spas, spoon, stj]
5	GO:1901362	organic cyclic compound biosynthetic process	2.9e-05	0.028	11.1628	168	[4EHP, ATPsynD, AdSS, Ada3, Arp5, Art3, Art4, Axud1, B52, BRWD3, CG10077, CG10738, CG1885, CG1965, CG34357, CG3803, CG3815, CG43373, CG43689, CG5862, CG7368, CG7927, CG8312, CG8578, CG9305, CG9727, CRMP, Ca-alpha1D, Camta, Cdk8, CoRest, CrebA, Cul4, CycG, DMAP1, Ddc, Eaf, Eip74EF, EloA, Ets97D, FBXO11, FRG1, Gyc-89Da, Gyc88E, HDAC3, Hel89B, Hers, Hira, Hmgcr, Hmt4-20, Hr38, Hr51, Ino80, Kr-h1, Lp…
5	GO:0051172	negative regulation of nitrogen compound metabolic process	2.9e-05	0.028	13.8365	66	[4EHP, Acn, Atx2, BicC, CG10336, CG1965, CG3815, CG7927, CoRest, DCP1, DCP2, DMAP1, FBXO11, FRG1, Fmr1, HDAC3, Hers, Hmt4-20, Ino80, MBD-like, MEP-1, NfI, Not1, Psc, Pur-alpha, Rcd-1, Rga, Sfmbt, Smr, Spn42Da, Su(H), TBPH, Thor, Unr, abo, acj6, asf1, chn, cic, dl, dlg1, esg, eve, fs(1)h, gro, gw, hb, hkb, jub, knrl, l(2)gd1, loqs, lz, me31B, nab, nonC, oc, orb, polybromo, rhea, scrt, simj, svp, t…
5	GO:2000113	negative regulation of cellular macromolecule biosynthetic process	2.9e-05	0.029	14.0909	62	[4EHP, Atx2, BicC, CG10336, CG1965, CG3815, CG7927, CoRest, DCP1, DCP2, DMAP1, FBXO11, FRG1, Fmr1, HDAC3, Hers, Hmt4-20, Ino80, MBD-like, MEP-1, NfI, Not1, Psc, Pur-alpha, Rcd-1, Rga, Sfmbt, Smr, Su(H), Thor, Unr, abo, asf1, chn, cic, dl, dlg1, esg, eve, fs(1)h, gro, gw, hb, hkb, jub, knrl, l(2)gd1, loqs, lz, me31B, nab, nonC, oc, orb, polybromo, rhea, scrt, simj, svp, twin, ush, yellow-h]
5	GO:0061024	membrane organization	3e-05	0.029	15.4605	47	[AP-1gamma, ATP8B, Ank2, Atg4b, CDase, CG32082, CG42321, CG42383, CG5447, CG9853, Cdc42, Fmr1, Fur1, Nlg2, Nrx-1, Pex10, Rab7, Rbsn-5, Rim, Scgdelta, Sec13, Srp54k, Srp68, SsRbeta, Syt1, Sytbeta, Syx18, Syx1A, Trp1, Vps11, aPKC, alpha-Spec, btsz, dlg1, form3, gammaSnap1, hkb, jar, lap, nSyb, oys, park, sau, scramb2, smo, tty, yellow-h]
5	GO:0009892	negative regulation of metabolic process	3e-05	0.029	12.6531	93	[4EHP, AGO3, ATPsynD, Acn, Atx2, BicC, CG10336, CG1965, CG3815, CG7927, CG8312, CG8441, CSN5, CoRest, Cow, DCP1, DCP2, DMAP1, FBXO11, FRG1, Fak, Fmr1, Fsn, HDAC3, HPS1, Hers, Hmt4-20, Ino80, Lsd-2, MBD-like, MEP-1, NfI, Not1, Psc, Pur-alpha, Rcd-1, Rga, Sac1, Sec13, Sfmbt, Smr, Spn42Da, Su(H), TBPH, Thor, Unr, abo, acj6, armi, asf1, ash1, axo, cd, chn, cic, dl, dlg1, endos, esg, eve, faf, fs(1)h,…
5	GO:0000902	cell morphogenesis	3.1e-05	0.03	12.2931	104	[Aats-gly, Abl, Ank2, BRWD3, Bsg, CG1109, CG11155, CG14905, CG18675, CG32137, CG34380, CG4203, CG42732, CG45057, CG9175, CG9305, CSN5, CaMKII, Cdc42, Cdk8, DIP-gamma, Dscam1, Dscam2, ETHR, Ephrin, Fak, Fas1, Fhos, Fmr1, Girdin, Hr51, Ire1, LIMK1, LanB2, Liprin-alpha, MEP-1, Mctp, Med, Mical, Not1, PlexA, Psc, RhoGEF2, RunxA, S6k, Sac1, Slh, Sos, Src64B, Su(H), Sulf1, TBPH, Taf4, Tm1, Tor, Trim9, …
5	GO:0017157	regulation of exocytosis	3.3e-05	0.032	40.9091	9	[Rab26, Rim, Syt1, Sytbeta, Syx1A, Tomosyn, btsz, corn, jar]
5	GO:0007613	memory	3.3e-05	0.032	20.7207	23	[Ank2, Arr2, Atx2, CRMP, CaMKII, Ddc, Fmr1, Gclm, Gld2, Scamp, Src64B, Su(H), Tomosyn, aPKC, armi, cher, for, hiw, mGluR, pst, spoon, stau, wnd]
5	GO:0070727	cellular macromolecule localization	3.4e-05	0.033	13.5338	72	[AP-1gamma, Abl, Ank2, Arr2, Atg18a, Atg4b, Atg6, CG32758, CG5447, CG8004, CG9853, CHOp24, CaMKII, Cdc42, Cul4, DCP1, Ets97D, Fak, Fur1, Hph, Kap-alpha1, Lasp, Lkb1, Nup62, Nup93-2, Nup98-96, Pex10, Pex2, Rbsn-5, Rim, Roe1, Scgdelta, Sec13, Srp54k, Srp68, SsRbeta, Su(H), Syt1, Syx1A, Tm1, Tom40, Trn, Trp1, aPKC, beta'COP, btsz, capu, csul, dco, dlg1, eg, exu, gammaSnap1, jub, l(2)gd1, msk, msps, …
5	GO:0050890	cognition	3.4e-05	0.033	18.0233	31	[Abl, Ank2, Arr2, Atx2, CRMP, CaMKII, Ddc, Fmr1, Gclm, Gld2, Nrx-1, Scamp, Src64B, Su(H), Tomosyn, aPKC, armi, cher, eag, eg, for, gish, hiw, mGluR, me31B, pst, sgg, simj, spoon, stau, wnd]
5	GO:0010558	negative regulation of macromolecule biosynthetic process	3.5e-05	0.033	14	63	[4EHP, Atx2, BicC, CG10336, CG1965, CG3815, CG7927, CoRest, DCP1, DCP2, DMAP1, FBXO11, FRG1, Fmr1, HDAC3, Hers, Hmt4-20, Ino80, MBD-like, MEP-1, NfI, Not1, Psc, Pur-alpha, Rcd-1, Rga, Sfmbt, Smr, Su(H), Thor, Unr, abo, acj6, asf1, chn, cic, dl, dlg1, esg, eve, fs(1)h, gro, gw, hb, hkb, jub, knrl, l(2)gd1, loqs, lz, me31B, nab, nonC, oc, orb, polybromo, rhea, scrt, simj, svp, twin, ush, yellow-h]
5	GO:0007611	learning or memory	3.4e-05	0.033	18.0233	31	[Abl, Ank2, Arr2, Atx2, CRMP, CaMKII, Ddc, Fmr1, Gclm, Gld2, Nrx-1, Scamp, Src64B, Su(H), Tomosyn, aPKC, armi, cher, eag, eg, for, gish, hiw, mGluR, me31B, pst, sgg, simj, spoon, stau, wnd]
5	GO:0060627	regulation of vesicle-mediated transport	3.8e-05	0.036	20.5357	23	[Cad99C, Nrx-1, Rab26, Rbsn-5, RhoGAP68F, Rim, Slh, Syt1, Sytbeta, Syx1A, Tomosyn, Vps11, Vps60, btsz, corn, gish, jar, l(2)gd1, lap, norpA, nsl1, numb, step]
5	GO:0048667	cell morphogenesis involved in neuron differentiation	3.7e-05	0.036	13.4328	72	[Aats-gly, Abl, Ank2, Bsg, CG34380, CG4203, CSN5, CaMKII, Cdc42, Cdk8, DIP-gamma, Dscam1, Ephrin, Fas1, Fmr1, Girdin, Hr51, Ire1, LIMK1, Liprin-alpha, MEP-1, Mctp, Med, Mical, Not1, PlexA, Psc, RhoGEF2, RunxA, S6k, Sac1, Sos, Src64B, Su(H), Sulf1, Taf4, Tm1, Tor, Trim9, Xe7, acj6, alpha-Spec, asf1, bif, cher, chn, d4, dsh, eve, for, fry, fs(1)h, grn, gro, haf, hdc, kek4, lola, mbf1, msn, msps, oc…
5	GO:0007316	pole plasm RNA localization	3.9e-05	0.038	25.3968	16	[DCP1, Ets97D, Lasp, Lkb1, Rbsn-5, Syt1, Syx1A, Tm1, capu, eg, exu, orb, par-1, rump, stau, vas]
5	GO:0042391	regulation of membrane potential	4.2e-05	0.041	24.2857	17	[ATPsynD, CG42260, CG43155, CG5002, Ca-alpha1D, Elk, Esp, Itp-r83A, NaCP60E, Rim, SK, Task6, VGlut, cac, eag, eg, sei]
5	GO:0051046	regulation of secretion	4.4e-05	0.042	21.978	20	[Adck, CHOp24, Exn, Fur2, IA-2, ICA69, Itp-r83A, RIOK1, Rab26, Rim, Syt1, Sytbeta, Syx1A, Tomosyn, btsz, cac, corn, dco, jar, p24-1]
5	GO:0000077	DNA damage checkpoint	4.4e-05	0.042	21.978	20	[BRWD3, CG10336, CSN1b, CSN3, CSN5, CSN6, CSN7, Cdk8, Cul4, MBD-R2, Not1, RfC4, Rga, armi, eIF4G, grp, me31B, mof, nsl1, pont]
5	GO:0051640	organelle localization	4.6e-05	0.044	15.8088	43	[AP-1gamma, Arl2, Bsg, CDase, CRMP, CycB, Eb1, Fmr1, Klp67A, Liprin-alpha, Lsd-2, Mps1, Nrx-1, Nup98-96, PP2A-B', Rim, Scamp, Syt1, Sytbeta, Syx1A, Tomosyn, Unc-13-4B, aPKC, aux, btsz, dlg1, dsh, eg, ens, faf, gammaSnap1, jar, jvl, lap, msn, msps, nSyb, nonC, numb, par-1, spas, stj, unc-13]
5	GO:0016333	morphogenesis of follicular epithelium	4.7e-05	0.045	27.451	14	[CSN1b, CSN3, CSN5, CSN6, CSN7, Src64B, aPKC, cher, dlg1, dpy, jar, loco, orb, spoon]
5	GO:0009582	detection of abiotic stimulus	4.7e-05	0.045	20	25	[Arr1, Arr2, CG14446, CG34380, CaMKII, Camta, Dscam1, Fmr1, Mctp, Pis, Srp54k, Trpgamma, cac, chn, cpo, hdc, hiw, inaD, inaE, mtd, norpA, pinta, rdgA, sick, trpl]
5	GO:0009581	detection of external stimulus	4.7e-05	0.045	20	25	[Arr1, Arr2, CG14446, CG34380, CaMKII, Camta, Dscam1, Fmr1, Mctp, Pis, Srp54k, Trpgamma, cac, chn, cpo, hdc, hiw, inaD, inaE, mtd, norpA, pinta, rdgA, sick, trpl]
5	GO:0000278	mitotic cell cycle	4.7e-05	0.045	13.2174	76	[Arl2, B52, BRWD3, BicC, CG10068, CG10336, CG10738, CG3326, CG34001, CG4203, CSN1b, CSN3, CSN5, CSN6, CSN7, Cdc27, Cdk8, Cul4, CycB, CycG, Eb1, Fmr1, Klp3A, Klp67A, Lkb1, MBD-R2, Mps1, Nipped-A, Not1, Psc, RasGAP1, RfC4, Rga, Ser, Slbp, Smr, Sos, Sse, Su(H), Syx1A, U2A, aPKC, cher, dl, dlg1, dpy, dsh, dup, eIF-4a, eIF4G, endos, grp, gwl, jar, jub, knrl, l(2)gd1, mad2, me31B, mgr, msps, ncd, noi, …
5	GO:0006355	regulation of transcription, DNA-templated	5.3e-05	0.05	11.6364	128	[Ada3, Arp5, Art3, Art4, Axud1, B52, BRWD3, CG10077, CG1965, CG3815, CG43689, CG5862, CG7368, CG7927, CG8312, CG8578, CG9305, CG9727, Ca-alpha1D, Camta, Cdk8, CoRest, CrebA, CycG, DMAP1, Eaf, Eip74EF, EloA, Ets97D, FBXO11, FRG1, HDAC3, Hel89B, Hers, Hira, Hmt4-20, Hr38, Hr51, Ino80, Kr-h1, Lpt, MBD-R2, MBD-like, MED18, MED20, MED27, MEP-1, Med, Mef2, Mlf, NfI, Nipped-A, Octbeta2R, Pkn, Poxn, Psc,…
6	GO:0007275	multicellular organism development	2.3e-11	1.3e-08	4.18288	129	[Abl, Ank2, Antp, Apc, Arl2, Atg16, Axn, BRWD3, Baldspot, CG10383, CG11334, CG13321, CG2767, CG43427, CG43658, Cbp80, Cct1, Con, Cpr64Ad, Cpsf160, Csp, Cul1, CycA, CycB3, D, DCTN1-p150, DNApol-epsilon255, Dad, Deaf1, Doc1, Ephrin, Eps-15, Ext2, FucTA, Gsc, H2.0, Indy, Lkb1, MBD-like, MED31, Mes-4, Mf, Moe, Nost, Notum, Nrg, Nrt, Nrx-IV, Nup58, Opa1, PSR, Patronin, Psn, Pten, RasGAP1, RfC4, Rfx, R…
6	GO:0048731	system development	8e-11	4.5e-08	4.44811	108	[Abl, Ank2, Antp, Apc, Arl2, Axn, BRWD3, Baldspot, CG11334, CG13321, CG2767, CG43427, CG43658, Cbp80, Cct1, Con, Cpsf160, Csp, Cul1, CycA, D, DCTN1-p150, DNApol-epsilon255, Dad, Doc1, Ephrin, Eps-15, FucTA, Lkb1, MED31, Mf, Moe, Nost, Notum, Nrg, Nrt, Nrx-IV, Nup58, Opa1, Patronin, Psn, Pten, RasGAP1, RfC4, Rfx, RhoGAP19D, SP2353, Sam-S, Sh, Six4, Sox21a, Ten-m, Tnks, Tomosyn, Traf4, Usp8, beat-I…
6	GO:0048699	generation of neurons	1.1e-10	6.5e-08	6.02656	59	[Abl, Ank2, Antp, Apc, Arl2, BRWD3, Con, Cul1, CycA, D, DCTN1-p150, Dad, Ephrin, Lkb1, MED31, Moe, Nost, Nrg, Nrt, Nrx-IV, Nup58, Patronin, Psn, Pten, RasGAP1, Rfx, SP2353, Sh, Six4, Ten-m, Usp8, beat-IIIc, boss, brat, dco, dom, dpr11, dsd, eya, ft, gro, jing, kto, msn, nrm, nub, opa, osa, pod1, qua, retn, scrib, sdk, sdt, vnd, wake, wnd, yellow-h, zip]
6	GO:0048468	cell development	3.6e-10	2e-07	4.99376	80	[Abl, Ank2, Antp, Apc, Atg16, Axn, BRWD3, Cct1, Con, Cul1, D, DCTN1-p150, Dad, Ephrin, Iml1, Kap3, Klc, Lkb1, MED31, Moe, Myb, Nost, Nrg, Nrt, Nrx-IV, Nup58, Patronin, Psn, Pten, Rab3-GAP, RasGAP1, Rfx, SP2353, Sh, Six4, Ten-m, Traf4, Usp8, armi, baf, beat-IIIc, bib, boss, brat, dom, dpr11, drd, dsd, eIF4G, eag, eg, eya, flw, ft, gro, jing, kto, kug, lig, lov, msn, nrm, nub, opa, orb, osa, pod1, …
6	GO:0007399	nervous system development	1.2e-09	7.2e-07	4.80324	83	[Abl, Ank2, Antp, Apc, Arl2, BRWD3, Baldspot, CG13321, Cbp80, Con, Cpsf160, Csp, Cul1, CycA, D, DCTN1-p150, DNApol-epsilon255, Dad, Ephrin, Eps-15, FucTA, Lkb1, MED31, Moe, Nost, Notum, Nrg, Nrt, Nrx-IV, Nup58, Patronin, Psn, Pten, RasGAP1, RfC4, Rfx, SP2353, Sh, Six4, Ten-m, Tomosyn, Usp8, beat-IIIc, bib, boss, brat, dco, dom, dpr11, dsd, eag, eg, eya, ft, gkt, gro, gsb-n, jing, kto, l(2)dtl, lo…
6	GO:0030154	cell differentiation	7.6e-09	4.2e-06	4.24727	101	[Abl, Ank2, Antp, Apc, Arl2, Atg16, Axn, BRWD3, Baldspot, CG13321, Cbp80, Cct1, Con, Cpsf160, Cul1, CycA, D, DCTN1-p150, DNApol-epsilon255, Dad, Doc1, Ephrin, Iml1, Kap3, Klc, Lkb1, MED31, Moe, Myb, Nost, Nrg, Nrt, Nrx-IV, Nup58, Patronin, Psn, Pten, Rab3-GAP, RasGAP1, RfC4, Rfx, SP2353, Sh, Six4, Sox21a, Ten-m, Tomosyn, Traf4, Usp8, armi, baf, beat-IIIc, bib, boss, brat, crol, dco, dom, dpr11, d…
6	GO:0048519	negative regulation of biological process	1.3e-08	7.8e-06	4.99266	68	[Abl, Ank2, Apc, Axn, BRWD3, CG34404, CG4096, Cbp80, Csp, Cul1, CycA, D, Dad, Eps-15, Gsc, HP1b, Iml1, Lkb1, MBD-like, MED31, Mes-4, Msh6, Notum, Nxt1, Opa1, PSR, Patronin, Psn, Pten, RasGAP1, Rgk2, SP2353, Sox21a, Usp2, armi, brat, crol, dco, dom, eIF4G, eya, flw, ft, gro, jing, knrl, kto, kug, l(3)neo38, lig, mRpL39, mad2, msn, nub, orb, osa, qua, retn, rod, scrib, sdk, slgA, srp, sug, tkv, vnd…
6	GO:0048513	animal organ development	1.4e-08	8.3e-06	4.92611	70	[Abl, Antp, Apc, Axn, BRWD3, CG11334, CG2767, CG43427, CG43658, Cct1, Csp, D, DCTN1-p150, Dad, Doc1, Ephrin, Mf, Moe, Nost, Notum, Nrg, Nrt, Nrx-IV, Opa1, Psn, Pten, RasGAP1, RhoGAP19D, SP2353, Sam-S, Sh, Six4, Ten-m, Tnks, Traf4, Usp8, bib, boss, brat, crol, dco, dom, eg, eya, flw, ft, gsb-n, jing, kto, kug, l(3)neo38, lig, msn, mthl5, nub, opa, osa, qua, retn, scrib, sdk, srp, sti, temp, tkv, v…
6	GO:0030182	neuron differentiation	2.1e-08	1.1e-05	5.67297	51	[Abl, Ank2, Apc, BRWD3, Con, Cul1, D, DCTN1-p150, Dad, Ephrin, Moe, Nost, Nrg, Nrt, Nrx-IV, Nup58, Patronin, Psn, Pten, RasGAP1, Rfx, SP2353, Sh, Six4, Ten-m, Usp8, beat-IIIc, boss, brat, dco, dom, dpr11, dsd, eya, ft, gro, jing, msn, nrm, nub, opa, osa, pod1, qua, retn, scrib, sdk, sdt, wnd, yellow-h, zip]
6	GO:0022008	neurogenesis	2.1e-08	1.1e-05	4.8	72	[Abl, Ank2, Antp, Apc, Arl2, BRWD3, Baldspot, CG13321, Cbp80, Con, Cpsf160, Cul1, CycA, D, DCTN1-p150, DNApol-epsilon255, Dad, Ephrin, Lkb1, MED31, Moe, Nost, Nrg, Nrt, Nrx-IV, Nup58, Patronin, Psn, Pten, RasGAP1, RfC4, Rfx, SP2353, Sh, Six4, Ten-m, Tomosyn, Usp8, beat-IIIc, boss, brat, dco, dom, dpr11, dsd, eag, eg, eya, ft, gro, gsb-n, jing, kto, l(2)dtl, msn, nrm, nub, opa, osa, pHCl, pod1, po…
6	GO:0035295	tube development	2.6e-08	1.4e-05	5.78512	49	[Antp, Apc, Axn, CG11334, CG2767, CG43427, CG43658, Cct1, D, Dad, Doc1, Mf, Moe, Nost, Notum, Nrg, Psn, RasGAP1, RhoGAP19D, Sam-S, Sh, Sox21a, Tnks, Traf4, Usp8, bib, crol, dco, dom, eya, flw, ft, jing, kto, kug, l(3)neo38, lig, msn, nub, opa, osa, qua, scrib, srp, tkv, vnd, wge, yellow-h, zip]
6	GO:0007444	imaginal disc development	3.6e-08	2e-05	6.22287	43	[Apc, Axn, CG11334, CG2767, CG43427, CG43658, Cct1, Dad, Doc1, Mf, Moe, Nost, Notum, Nrg, Psn, RasGAP1, RhoGAP19D, Sam-S, Sh, Tnks, Traf4, Usp8, bib, crol, dco, dom, eya, flw, ft, jing, kto, kug, l(3)neo38, lig, msn, nub, opa, osa, qua, scrib, tkv, wge, zip]
6	GO:0060429	epithelium development	4.2e-08	2.3e-05	5.21583	58	[Abl, Apc, Axn, CG11334, CG2767, CG43427, CG43658, Cct1, DCTN1-p150, Dad, Doc1, Klc, Lkb1, Mf, Moe, Myb, Nost, Notum, Nrg, Nrt, Nrx-IV, Psn, Pten, Rab3-GAP, RasGAP1, RhoGAP19D, Sam-S, Sh, Sox21a, Tnks, Traf4, Usp8, armi, bib, crol, dco, dom, eya, flw, ft, jing, kto, kug, l(3)neo38, lig, msn, nub, opa, orb, osa, qua, scrib, sdt, slgA, srp, tkv, wge, zip]
6	GO:0048869	cellular developmental process	4.8e-08	2.6e-05	4.10298	102	[Abl, Ank2, Antp, Apc, Arl2, Atg16, Axn, BRWD3, Baldspot, CG13321, Cbp80, Cct1, Con, Cpsf160, Cul1, CycA, D, DCTN1-p150, DNApol-epsilon255, Dad, Doc1, Ephrin, Iml1, Kap3, Klc, Lkb1, MED31, Moe, Myb, Nost, Nrg, Nrt, Nrx-IV, Nup58, Opa1, Patronin, Psn, Pten, Rab3-GAP, RasGAP1, RfC4, Rfx, SP2353, Sh, Six4, Sox21a, Ten-m, Tomosyn, Traf4, Usp8, armi, baf, beat-IIIc, bib, boss, brat, crol, dco, dom, dp…
6	GO:0009888	tissue development	1.2e-07	6.8e-05	4.99584	60	[Abl, Apc, Axn, CG11334, CG2767, CG43427, CG43658, Cct1, DCTN1-p150, Dad, Doc1, Klc, Lkb1, Mf, Moe, Myb, Nost, Notum, Nrg, Nrt, Nrx-IV, Psn, Pten, Rab3-GAP, RasGAP1, RhoGAP19D, Sam-S, Sh, Six4, Sox21a, Tnks, Traf4, Usp8, armi, bib, crol, dco, dom, eya, flw, ft, jing, kto, kug, l(3)neo38, lig, msn, nub, opa, orb, osa, qua, scrib, sdt, slgA, srp, tkv, vnd, wge, zip]
6	GO:0048585	negative regulation of response to stimulus	1.6e-07	8.8e-05	7.78098	27	[Apc, Axn, CG34404, CG4096, Csp, Cul1, Dad, Eps-15, Iml1, Notum, Nxt1, Opa1, PSR, Pten, RasGAP1, SP2353, Usp2, armi, crol, eya, flw, ft, gro, lig, msn, nub, slgA]
6	GO:0003002	regionalization	1.8e-07	0.0001	6.62768	34	[Antp, Apc, Axn, D, Dad, Lkb1, MED31, Moe, Notum, Psn, RasGAP1, Sh, armi, boss, brat, dmpd, dom, eg, flw, ft, gsb-n, jing, kto, lig, opa, orb, osa, retn, scrib, tkv, vnd, wbl, yellow-h, zip]
6	GO:0007389	pattern specification process	2.9e-07	0.00016	6.38686	35	[Antp, Apc, Axn, D, Dad, Lkb1, MED31, Moe, Notum, Psn, RasGAP1, Sh, armi, boss, brat, dmpd, dom, eg, flw, ft, gsb-n, jing, kto, lig, nub, opa, orb, osa, retn, scrib, tkv, vnd, wbl, yellow-h, zip]
6	GO:0048523	negative regulation of cellular process	3.2e-07	0.00018	4.85437	60	[Abl, Ank2, Apc, Axn, BRWD3, CG34404, CG4096, Cbp80, Csp, Cul1, CycA, D, Dad, Eps-15, Gsc, HP1b, Iml1, Lkb1, MBD-like, MED31, Msh6, Notum, Opa1, PSR, Patronin, Psn, Pten, RasGAP1, Sox21a, armi, brat, crol, dco, dom, eIF4G, eya, flw, ft, gro, jing, knrl, kto, l(3)neo38, lig, mad2, msn, nub, orb, osa, qua, retn, rod, scrib, sdk, slgA, srp, sug, vnd, wge, yellow-h]
6	GO:0009887	animal organ morphogenesis	3.7e-07	0.0002	5.3203	49	[Abl, Apc, Axn, BRWD3, CG43427, CG43658, Cct1, Csp, DCTN1-p150, Dad, Moe, Nost, Nrg, Nrt, Nrx-IV, Opa1, Pten, RasGAP1, RhoGAP19D, SP2353, Sh, Ten-m, Traf4, Usp8, bib, boss, crol, dco, eg, eya, flw, ft, gsb-n, jing, kto, l(3)neo38, msn, mthl5, opa, osa, qua, retn, scrib, sdk, srp, tkv, wge, yellow-h, zip]
6	GO:0002009	morphogenesis of an epithelium	5.7e-07	0.00031	5.75843	41	[Abl, Axn, CG43427, CG43658, Cct1, DCTN1-p150, Dad, Lkb1, Moe, Nost, Nrg, Nrt, Nrx-IV, Pten, RasGAP1, RhoGAP19D, Sh, Traf4, Usp8, bib, crol, dco, eya, flw, ft, jing, kto, kug, l(3)neo38, lig, msn, opa, orb, osa, qua, scrib, sdt, srp, tkv, wge, zip]
6	GO:0048729	tissue morphogenesis	8.7e-07	0.00047	5.62414	41	[Abl, Axn, CG43427, CG43658, Cct1, DCTN1-p150, Dad, Lkb1, Moe, Nost, Nrg, Nrt, Nrx-IV, Pten, RasGAP1, RhoGAP19D, Sh, Traf4, Usp8, bib, crol, dco, eya, flw, ft, jing, kto, kug, l(3)neo38, lig, msn, opa, orb, osa, qua, scrib, sdt, srp, tkv, wge, zip]
6	GO:0007163	establishment or maintenance of cell polarity	9.4e-07	0.00051	8.84956	20	[Apc, Arl2, Cct1, DCTN1-p150, Kap3, Lkb1, Moe, Nrx-IV, Tomosyn, dco, eg, ft, gkt, kug, lig, orb, scrib, sdt, wake, zip]
6	GO:0051093	negative regulation of developmental process	2.8e-06	0.0015	8.95522	18	[Abl, Apc, Dad, MED31, Pten, Sox21a, brat, eya, ft, kto, kug, lig, osa, scrib, sdk, slgA, srp, tkv]
6	GO:0007267	cell-cell signaling	3e-06	0.0016	5.50206	40	[5-HT7, Abl, Ank2, Apc, Arl2, Axn, CG34404, Csp, CycA, Eps-15, Ext2, Notum, Nrt, Nrx-IV, Psn, Rab3-GAP, RfC4, Sec10, Sh, Synj, Syx16, Ten-m, Tomosyn, Usp8, bib, boss, crol, dco, flw, ft, gro, gsb-n, kto, lap, nAChRalpha1, nrm, osa, prt, sdt, tkv]
6	GO:0045165	cell fate commitment	4e-06	0.0022	6.07211	32	[Antp, Apc, Arl2, CycA, DCTN1-p150, Doc1, Lkb1, Nrt, Psn, Pten, RfC4, Traf4, bib, boss, brat, crol, eg, eya, gro, knrl, nrm, nub, orb, osa, scrib, sdt, srp, tkv, vnd, wake, yellow-h, zip]
6	GO:0009653	anatomical structure morphogenesis	4.4e-06	0.0024	4.11325	77	[Abl, Ank2, Apc, Atg16, Axn, BRWD3, CG43427, CG43658, Cct1, Csp, D, DCTN1-p150, Dad, Ephrin, Iml1, Kap3, Klc, Lkb1, Moe, Myb, Nost, Nrg, Nrt, Nrx-IV, Nup58, Opa1, Psn, Pten, RasGAP1, Rfx, RhoGAP19D, SP2353, Sh, Six4, Ten-m, Traf4, Usp8, armi, beat-IIIc, bib, boss, brat, crol, dco, dom, dpr11, eg, eya, flw, ft, gro, gsb-n, jing, kto, kug, l(3)neo38, lig, msn, mthl5, nub, opa, orb, osa, pod1, poe, …
6	GO:0002165	instar larval or pupal development	4.6e-06	0.0025	5.45455	39	[Apc, Atg16, Axn, BRWD3, Baldspot, CG43427, CG43658, Cct1, D, Dad, Moe, Nost, Nrg, Pten, RasGAP1, RhoGAP19D, Sh, Traf4, Usp8, bib, crol, dco, dom, eg, eya, flw, ft, jing, kto, l(3)neo38, msn, opa, osa, qua, scrib, tkv, wech, wge, zip]
6	GO:0035220	wing disc development	5.5e-06	0.0029	6.12648	31	[Axn, CG11334, CG2767, CG43427, Cct1, Dad, Doc1, Mf, Nost, Notum, Psn, RasGAP1, Sam-S, Sh, Tnks, Usp8, bib, crol, dco, dom, flw, ft, jing, l(3)neo38, msn, nub, osa, qua, scrib, tkv, zip]
6	GO:0023051	regulation of signaling	5.8e-06	0.0031	5.12821	44	[Ank2, Apc, ArfGAP1, Axn, BRWD3, CG34404, CG4096, CG43658, Csp, Cul1, Dad, Eps-15, Iml1, Lkb1, Notum, Nrt, Opa1, PSR, Psn, Pten, Rab3-GAP, RasGAP1, Sh, Tomosyn, Traf4, Usp8, boss, crol, dco, dom, eya, flw, ft, gro, gsb-n, kto, lig, msn, olf186-F, osa, scrib, slgA, vnd, wnd]
6	GO:0009886	post-embryonic animal morphogenesis	6.7e-06	0.0036	5.64516	35	[Atg16, Axn, BRWD3, CG43427, CG43658, Cct1, D, Dad, Moe, Nost, Nrg, Pten, RasGAP1, RhoGAP19D, Sh, Traf4, Usp8, bib, crol, dco, eg, eya, flw, ft, jing, kto, l(3)neo38, msn, opa, osa, qua, scrib, tkv, wge, zip]
6	GO:0042330	taxis	8.8e-06	0.0047	6.61376	25	[Abl, Apc, Con, D, Dad, Ephrin, Moe, Nrg, Nrt, Pdfr, Ten-m, beat-IIIc, brat, dom, dpr11, eya, iav, jing, lap, lov, msn, pod1, retn, slgA, stum]
6	GO:0060255	regulation of macromolecule metabolic process	9e-06	0.0048	4.06504	75	[Antp, Apc, BRWD3, Bgb, CG11788, CG2926, CG7185, CG7368, CG7414, Cbp80, Csp, CycA, CycB3, D, Dad, Deaf1, Doc1, FoxP, Gsc, H2.0, HP1b, Hcf, Lkb1, MBD-like, MED31, Mes-4, Msh6, Myb, Oga, PSR, RasGAP1, Rbbp5, Rfx, Rpn2, Rpn3, Six4, Spt20, Taf7, Traf4, Usp2, armi, boss, brat, crol, dco, dmpd, dom, eg, eya, flw, ft, gro, gsb-n, jing, knrl, kto, l(3)neo38, lig, lov, mRpL39, msn, nub, opa, orb, osa, ret…
6	GO:0048563	post-embryonic animal organ morphogenesis	9.1e-06	0.0049	6.04839	30	[Axn, CG43427, CG43658, Cct1, Dad, Moe, Nost, Nrg, RasGAP1, RhoGAP19D, Sh, Traf4, Usp8, bib, crol, dco, eya, flw, ft, jing, kto, l(3)neo38, msn, opa, osa, qua, scrib, tkv, wge, zip]
6	GO:0007560	imaginal disc morphogenesis	9.1e-06	0.0049	6.04839	30	[Axn, CG43427, CG43658, Cct1, Dad, Moe, Nost, Nrg, RasGAP1, RhoGAP19D, Sh, Traf4, Usp8, bib, crol, dco, eya, flw, ft, jing, kto, l(3)neo38, msn, opa, osa, qua, scrib, tkv, wge, zip]
6	GO:0010646	regulation of cell communication	1e-05	0.0054	5.02336	43	[Ank2, Apc, ArfGAP1, Axn, BRWD3, CG34404, CG4096, CG43658, Csp, Cul1, Dad, Eps-15, Iml1, Lkb1, Notum, Nrt, Opa1, PSR, Psn, Pten, Rab3-GAP, RasGAP1, Sh, Tomosyn, Traf4, Usp8, boss, crol, dco, dom, eya, flw, ft, gro, gsb-n, kto, lig, msn, osa, scrib, slgA, vnd, wnd]
6	GO:0023057	negative regulation of signaling	1.2e-05	0.0064	7.02875	22	[Ank2, Apc, Axn, CG34404, CG4096, Cul1, Dad, Eps-15, Iml1, Notum, Opa1, PSR, Pten, RasGAP1, crol, eya, flw, ft, gro, lig, msn, slgA]
6	GO:0010648	negative regulation of cell communication	1.2e-05	0.0064	7.02875	22	[Ank2, Apc, Axn, CG34404, CG4096, Cul1, Dad, Eps-15, Iml1, Notum, Opa1, PSR, Pten, RasGAP1, crol, eya, flw, ft, gro, lig, msn, slgA]
6	GO:0009968	negative regulation of signal transduction	1.2e-05	0.0065	7.24138	21	[Apc, Axn, CG34404, CG4096, Cul1, Dad, Eps-15, Iml1, Notum, Opa1, PSR, Pten, RasGAP1, crol, eya, flw, ft, gro, lig, msn, slgA]
6	GO:0072089	stem cell proliferation	1.4e-05	0.0075	11.215	12	[Apc, Arl2, CycA, Lkb1, MED31, brat, kto, osa, scrib, sdt, wake, zip]
6	GO:0048666	neuron development	1.4e-05	0.0076	5.08906	40	[Abl, Ank2, Apc, Con, Cul1, D, DCTN1-p150, Dad, Ephrin, Moe, Nrg, Nrt, Nrx-IV, Nup58, Patronin, Psn, Pten, Rfx, SP2353, Sh, Six4, Ten-m, Usp8, beat-IIIc, boss, brat, dom, dpr11, dsd, eya, gro, jing, msn, nrm, nub, opa, pod1, retn, sdt, wnd]
6	GO:0080090	regulation of primary metabolic process	1.5e-05	0.0081	4.01904	76	[Abl, Antp, Apc, BRWD3, Bgb, CG11788, CG2926, CG7185, CG7368, CG7414, Cbp80, Csp, Cul1, CycA, CycB3, D, Dad, Deaf1, Doc1, FoxP, Gsc, H2.0, HP1b, Hcf, Lkb1, MBD-like, MED31, Men-b, Msh6, Myb, PSR, Pdfr, RasGAP1, Rbbp5, Rfx, Rpn2, Rpn3, SNF4Agamma, Six4, Spt20, Taf7, Traf4, Usp2, boss, brat, crol, dco, dmpd, dom, eg, eya, flw, gro, gsb-n, jing, knrl, kto, l(3)neo38, lig, lov, mRpL39, msn, nub, opa,…
6	GO:0048150	behavioral response to ether	1.5e-05	0.0081	100	3	[Sh, eag, eg]
6	GO:0007405	neuroblast proliferation	1.7e-05	0.0092	11.9565	11	[Apc, Arl2, CycA, Lkb1, MED31, brat, kto, osa, sdt, wake, zip]
6	GO:0009790	embryo development	1.7e-05	0.0093	5.52764	33	[Abl, Antp, Apc, Baldspot, CycA, CycB3, D, Dad, Deaf1, Doc1, Lkb1, MED31, Moe, Nrt, Nrx-IV, RasGAP1, Traf4, armi, eg, gsb-n, jing, msn, opa, orb, retn, scrib, sdt, srp, sub, tkv, wbl, yellow-h, zip]
6	GO:0048609	multicellular organismal reproductive process	1.8e-05	0.0094	4.5658	51	[5-HT7, Abl, Apc, Axn, Baldspot, Cct1, DCTN1-p150, DCTN5-p25, FoxP, Grip84, Iml1, Kap3, Klc, Lkb1, Moe, Myb, Nost, Nrg, Pten, Rab3-GAP, Sh, Tdc2, armi, baf, bib, brat, dom, drd, eIF4G, eag, eg, eya, flw, jing, kug, lig, lov, msn, opa, orb, poe, prt, qua, retn, scrib, slgA, srp, tkv, wbl, wnd, zip]
6	GO:0048707	instar larval or pupal morphogenesis	1.8e-05	0.0097	5.50918	33	[Atg16, Axn, BRWD3, CG43427, CG43658, Cct1, Dad, Moe, Nost, Nrg, Pten, RasGAP1, RhoGAP19D, Sh, Traf4, Usp8, bib, crol, dco, eya, flw, ft, jing, kto, l(3)neo38, msn, opa, osa, qua, scrib, tkv, wge, zip]
6	GO:0061351	neural precursor cell proliferation	1.9e-05	0.01	11.828	11	[Apc, Arl2, CycA, Lkb1, MED31, brat, kto, osa, sdt, wake, zip]
6	GO:0016055	Wnt signaling pathway	2.1e-05	0.011	9.39597	14	[Abl, Apc, Axn, CG34404, Ext2, Notum, Usp8, crol, dco, flw, ft, gro, kto, osa]
6	GO:0198738	cell-cell signaling by wnt	2.4e-05	0.012	9.27152	14	[Abl, Apc, Axn, CG34404, Ext2, Notum, Usp8, crol, dco, flw, ft, gro, kto, osa]
6	GO:0009791	post-embryonic development	2.4e-05	0.012	5.05051	40	[Apc, Atg16, Axn, BRWD3, Baldspot, CG43427, CG43658, Cct1, D, Dad, Moe, Nost, Nrg, Pten, RasGAP1, RhoGAP19D, Sh, Traf4, Usp8, bib, crol, dco, dom, eg, eya, flw, ft, jing, kto, l(3)neo38, msn, opa, osa, qua, scrib, srp, tkv, wech, wge, zip]
6	GO:1902850	microtubule cytoskeleton organization involved in mitosis	2.5e-05	0.013	19.4444	7	[Arl2, DCTN1-p150, Grip84, Non1, mad2, mst, ssp6]
6	GO:0044702	single organism reproductive process	2.5e-05	0.013	4.54133	50	[Abl, Apc, Axn, Baldspot, Cct1, DCTN1-p150, DCTN5-p25, Grip84, Iml1, Kap3, Klc, Lkb1, Moe, Msh6, Myb, Nost, Pten, Rab3-GAP, RasGAP1, RfC4, Six4, armi, baf, bib, brat, dom, drd, eIF4G, eg, eya, flw, jing, kug, lig, lov, msn, opa, orb, poe, qua, retn, scrib, slgA, srp, sti, sub, tkv, wbl, wnd, zip]
6	GO:0008039	synaptic target recognition	2.5e-05	0.013	16.3265	8	[Ank2, Con, Nrx-IV, Ten-m, beat-IIIc, dsd, nrm, opa]
6	GO:0006357	regulation of transcription from RNA polymerase II promoter	2.6e-05	0.013	5.28701	35	[Antp, BRWD3, Bgb, CG7368, D, Dad, Deaf1, Doc1, FoxP, Gsc, HP1b, MBD-like, MED31, Myb, RasGAP1, Rfx, Taf7, crol, eya, gro, jing, kto, l(3)neo38, lov, nub, opa, osa, retn, row, scrib, srp, sug, tkv, vnd, yellow-h]
6	GO:1905114	cell surface receptor signaling pathway involved in cell-cell signaling	2.8e-05	0.014	9.15033	14	[Abl, Apc, Axn, CG34404, Ext2, Notum, Usp8, crol, dco, flw, ft, gro, kto, osa]
6	GO:0016337	single organismal cell-cell adhesion	3.5e-05	0.018	11.1111	11	[Apc, Lkb1, Nrg, Nrt, Psn, Ten-m, bib, ft, kug, tkv, wech]
6	GO:0007276	gamete generation	3.8e-05	0.019	4.71597	44	[Abl, Apc, Axn, Baldspot, Cct1, DCTN1-p150, DCTN5-p25, Grip84, Iml1, Kap3, Klc, Lkb1, Moe, Myb, Nost, Pten, Rab3-GAP, armi, baf, bib, brat, dom, drd, eIF4G, eg, eya, flw, jing, kug, lig, lov, msn, opa, orb, poe, qua, retn, scrib, slgA, srp, tkv, wbl, wnd, zip]
6	GO:0002168	instar larval development	3.9e-05	0.02	12.0482	10	[Apc, Baldspot, D, Dad, Moe, Pten, eg, ft, scrib, wech]
6	GO:0048569	post-embryonic animal organ development	4.1e-05	0.021	5.45775	31	[Axn, CG43427, CG43658, Cct1, Dad, Moe, Nost, Nrg, RasGAP1, RhoGAP19D, Sh, Traf4, Usp8, bib, crol, dco, eya, flw, ft, jing, kto, l(3)neo38, msn, opa, osa, qua, scrib, srp, tkv, wge, zip]
6	GO:0044703	multi-organism reproductive process	4.1e-05	0.021	4.4843	50	[5-HT7, Abl, Apc, Axn, Baldspot, Cct1, DCTN1-p150, DCTN5-p25, FoxP, Grip84, Iml1, Kap3, Klc, Lkb1, Moe, Myb, Nost, Nrg, Pten, Rab3-GAP, Sh, armi, baf, bib, brat, dom, drd, eIF4G, eag, eg, eya, flw, jing, kug, lig, lov, msn, opa, orb, poe, prt, qua, retn, scrib, slgA, srp, tkv, wbl, wnd, zip]
6	GO:0019953	sexual reproduction	4.1e-05	0.021	4.4843	50	[5-HT7, Abl, Apc, Axn, Baldspot, Cct1, DCTN1-p150, DCTN5-p25, FoxP, Grip84, Iml1, Kap3, Klc, Lkb1, Moe, Myb, Nost, Nrg, Pten, Rab3-GAP, Sh, armi, baf, bib, brat, dom, drd, eIF4G, eag, eg, eya, flw, jing, kug, lig, lov, msn, opa, orb, poe, prt, qua, retn, scrib, slgA, srp, tkv, wbl, wnd, zip]
6	GO:0035239	tube morphogenesis	4.4e-05	0.022	5.36585	33	[Axn, CG43427, CG43658, Cct1, D, Dad, Moe, Nost, Nrg, RasGAP1, RhoGAP19D, Sh, Traf4, Usp8, bib, crol, dco, eya, flw, ft, jing, kto, kug, l(3)neo38, msn, opa, osa, qua, scrib, tkv, wge, yellow-h, zip]
6	GO:0030178	negative regulation of Wnt signaling pathway	4.3e-05	0.022	17.9487	7	[Apc, Axn, CG34404, Notum, crol, ft, gro]
6	GO:0007552	metamorphosis	4.9e-05	0.024	5.29695	33	[Atg16, Axn, BRWD3, CG43427, CG43658, Cct1, Dad, Moe, Nost, Nrg, Pten, RasGAP1, RhoGAP19D, Sh, Traf4, Usp8, bib, crol, dco, eya, flw, ft, jing, kto, l(3)neo38, msn, opa, osa, qua, scrib, tkv, wge, zip]
6	GO:0061564	axon development	5.2e-05	0.026	6.23306	23	[Abl, Ank2, Apc, Con, D, DCTN1-p150, Dad, Ephrin, Moe, Nrg, Nrt, Pten, Sh, Ten-m, beat-IIIc, brat, dpr11, eya, jing, msn, pod1, retn, wnd]
6	GO:0035107	appendage morphogenesis	5.7e-05	0.028	5.86907	26	[Axn, CG43427, CG43658, Cct1, D, Dad, Nost, RasGAP1, RhoGAP19D, Sh, Usp8, bib, crol, dco, flw, ft, jing, kto, l(3)neo38, msn, nub, osa, qua, scrib, tkv, zip]
6	GO:0007166	cell surface receptor signaling pathway	5.5e-05	0.028	4.84472	39	[Abl, Apc, Axn, CG34404, CG4096, Cul1, Dad, Ephrin, Eps-15, Ext2, Notum, Nrg, Nrt, Nup160, Pdfr, Psn, Pten, RYa-R, RasGAP1, Usp8, bib, boss, crol, dco, dom, eya, flw, ft, gro, kto, mthl5, opa, osa, scrib, slgA, sug, tkv, vnd, wbl]
6	GO:0098609	cell-cell adhesion	5.9e-05	0.029	9.09091	13	[Apc, Con, Lkb1, Nrg, Nrt, Psn, Ten-m, beat-IIIc, bib, ft, kug, tkv, wech]
6	GO:0098602	single organism cell adhesion	6e-05	0.03	10.4762	11	[Apc, Lkb1, Nrg, Nrt, Psn, Ten-m, bib, ft, kug, tkv, wech]
6	GO:0035561	regulation of chromatin binding	6e-05	0.03	75	3	[BRWD3, CycA, CycB3]
6	GO:0048477	oogenesis	6.3e-05	0.031	5.10204	35	[Abl, Apc, Axn, Cct1, DCTN1-p150, Iml1, Klc, Lkb1, Moe, Myb, Nost, Pten, Rab3-GAP, armi, baf, bib, brat, dom, drd, eg, eya, flw, jing, kug, lig, lov, msn, orb, qua, retn, scrib, slgA, tkv, wbl, zip]
6	GO:0099504	synaptic vesicle cycle	6.7e-05	0.033	9.6	12	[Arl2, Csp, Eps-15, Nrt, Nrx-IV, Sec10, Synj, Syx16, Tomosyn, brat, lap, prt]
6	GO:0060828	regulation of canonical Wnt signaling pathway	6.7e-05	0.033	20.6897	6	[Apc, CG34404, Notum, Usp8, flw, gro]
6	GO:0048736	appendage development	6.7e-05	0.033	5.79065	26	[Axn, CG43427, CG43658, Cct1, D, Dad, Nost, RasGAP1, RhoGAP19D, Sh, Usp8, bib, crol, dco, flw, ft, jing, kto, l(3)neo38, msn, nub, osa, qua, scrib, tkv, zip]
6	GO:0045596	negative regulation of cell differentiation	6.7e-05	0.033	9.6	12	[Abl, Apc, MED31, Pten, Sox21a, brat, eya, kto, osa, sdk, slgA, srp]
6	GO:0045571	negative regulation of imaginal disc growth	7.1e-05	0.035	40	4	[ft, kug, lig, scrib]
6	GO:0016335	morphogenesis of larval imaginal disc epithelium	7.1e-05	0.035	40	4	[Dad, Moe, ft, scrib]
6	GO:0030030	cell projection organization	7.4e-05	0.036	4.84076	38	[Abl, Ank2, Apc, Con, D, DCTN1-p150, Dad, Ephrin, Kap3, Moe, Nost, Nrg, Nrt, Nup58, Patronin, Psn, Pten, Rfx, Sh, Six4, Ten-m, beat-IIIc, brat, dco, dom, dpr11, eya, ft, gro, jing, msn, nub, pod1, qua, retn, scrib, wnd, zip]
6	GO:0007292	female gamete generation	7.3e-05	0.036	5.03597	35	[Abl, Apc, Axn, Cct1, DCTN1-p150, Iml1, Klc, Lkb1, Moe, Myb, Nost, Pten, Rab3-GAP, armi, baf, bib, brat, dom, drd, eg, eya, flw, jing, kug, lig, lov, msn, orb, qua, retn, scrib, slgA, tkv, wbl, zip]
6	GO:0046530	photoreceptor cell differentiation	7.8e-05	0.038	7.58294	16	[BRWD3, DCTN1-p150, Moe, Nrt, Pten, RasGAP1, SP2353, Ten-m, boss, eya, msn, osa, scrib, sdk, sdt, yellow-h]
6	GO:0099537	trans-synaptic signaling	8.2e-05	0.04	6.36364	21	[5-HT7, Abl, Ank2, Arl2, Csp, Eps-15, Nrt, Nrx-IV, Rab3-GAP, Sec10, Sh, Synj, Syx16, Ten-m, Tomosyn, boss, gsb-n, lap, nAChRalpha1, prt, tkv]
6	GO:0099536	synaptic signaling	8.2e-05	0.04	6.36364	21	[5-HT7, Abl, Ank2, Arl2, Csp, Eps-15, Nrt, Nrx-IV, Rab3-GAP, Sec10, Sh, Synj, Syx16, Ten-m, Tomosyn, boss, gsb-n, lap, nAChRalpha1, prt, tkv]
6	GO:0098916	anterograde trans-synaptic signaling	8.2e-05	0.04	6.36364	21	[5-HT7, Abl, Ank2, Arl2, Csp, Eps-15, Nrt, Nrx-IV, Rab3-GAP, Sec10, Sh, Synj, Syx16, Ten-m, Tomosyn, boss, gsb-n, lap, nAChRalpha1, prt, tkv]
6	GO:0007268	chemical synaptic transmission	8.2e-05	0.04	6.36364	21	[5-HT7, Abl, Ank2, Arl2, Csp, Eps-15, Nrt, Nrx-IV, Rab3-GAP, Sec10, Sh, Synj, Syx16, Ten-m, Tomosyn, boss, gsb-n, lap, nAChRalpha1, prt, tkv]
6	GO:0097480	establishment of synaptic vesicle localization	8.4e-05	0.041	9.375	12	[Arl2, Csp, DCTN1-p150, Eps-15, Nrt, Nrx-IV, Sec10, Synj, Syx16, Tomosyn, brat, lap]
6	GO:0048489	synaptic vesicle transport	8.4e-05	0.041	9.375	12	[Arl2, Csp, DCTN1-p150, Eps-15, Nrt, Nrx-IV, Sec10, Synj, Syx16, Tomosyn, brat, lap]
6	GO:0035120	post-embryonic appendage morphogenesis	9.3e-05	0.046	5.80046	25	[Axn, CG43427, CG43658, Cct1, D, Dad, Nost, RasGAP1, RhoGAP19D, Sh, Usp8, bib, crol, dco, flw, ft, jing, kto, l(3)neo38, msn, osa, qua, scrib, tkv, zip]
6	GO:0051726	regulation of cell cycle	0.0001	0.049	6.11111	22	[BRWD3, Cul1, CycA, CycB3, Grip84, Klc, Moe, Myb, Pten, SNF4Agamma, armi, crol, eIF4G, flw, knrl, l(2)dtl, mad2, rod, scrib, sti, sub, zip]
6	GO:0050803	regulation of synapse structure or activity	0.0001	0.05	8.13953	14	[Abl, Ank2, Dad, Eps-15, Rab3-GAP, Sh, Synj, Ten-m, brat, dpr11, gsb-n, scrib, tkv, wnd]
6	GO:0019219	regulation of nucleobase-containing compound metabolic process	0.0001	0.05	4.24339	53	[Antp, BRWD3, Bgb, CG11788, CG2926, CG7185, CG7368, D, Dad, Deaf1, Doc1, FoxP, Gsc, H2.0, HP1b, Hcf, MBD-like, MED31, Msh6, Myb, PSR, Pdfr, RasGAP1, Rbbp5, Rfx, Six4, Spt20, Taf7, crol, dmpd, dom, eg, eya, gro, gsb-n, jing, knrl, kto, l(3)neo38, lig, lov, nub, opa, osa, retn, row, scrib, srp, sug, tkv, vnd, wge, yellow-h]
