# Supplementary material for: Dynamic transcriptome landscape of Asian domestic honeybee (Apis cerana) embryonic development revealed by high-quality RNA sequencing
Source: BMC Dev Biol. 2018 Apr 13;18:11. doi: 10.1186/s12861-018-0169-1 (PMC5899340; doi:10.1186/s12861-018-0169-1)
Supplement: Supplementary file 18 — Table S12. Comparison of our A. cerana. Day1 embryonic transcriptome with the previously reported A. mellifera. Day1 embryonic transcriptome. (XLSX 10 kb) [file 12861_2018_169_MOESM18_ESM.xlsx]

## Sheet: Sheet1
Additional file 18: Table S12. Comparison of our A. cerana Day1 embryonic transcriptome with the previously reported A. Mellifera Day1 embryomic transcriptome.
Honeybee	Sequencing type	read length	Total read number	Mapped read number	Mapped_size	Transcript number	Transcript region	Transcript homology to Dmel	gene homology to Dmel
Apis Mellifera	Single-end	36	33295431	29049417	1045779012	16443	10427	12093	5961
Apis Cerana	Paired-end	150	57179188	42595135	6389270250	23262	11615	14129	6002
