# Supplementary material for: Dynamic transcriptome landscape of Asian domestic honeybee (Apis cerana) embryonic development revealed by high-quality RNA sequencing
Source: BMC Dev Biol. 2018 Apr 13;18:11. doi: 10.1186/s12861-018-0169-1 (PMC5899340; doi:10.1186/s12861-018-0169-1)
Supplement: Supplementary file 19 — Table S13. GO terms enriched with the specific genes expressed in the first-day embryos of A. cerana. and A. mellifera.. (XLSX 25 kb) [file 12861_2018_169_MOESM19_ESM.xlsx]

## Sheet: Sheet1
Additional file 19: Table S13. GO terms enriched with the specific genes expressed in the first-day embryos of A. cerana and A. mellifera.Table S13. GO terms enriched with the specific genes expressed in the first-day embryos of A. cerana and A. mellifera.Table S13. GO terms enriched with the specific genes expressed in the first-day embryos of A. cerana and A. mellifera.Table S13. GO terms enric…
Honeybee	GOID	GOTerm	Term PValue	Term PValue Corrected with Bonferroni step down	% Associated Genes	Nr. Genes	Associated Genes Found
Apis Cerana	GO:0009583	detection of light stimulus	6.4e-13	5.6e-10	32.8947	25	[Arr1, CG11426, CaMKII, Calx, Galphaq, Gbeta76C, Gprk1, Pis, Pld, Sh, Trpgamma, cac, dlp, ifc, inaD, inaE, ninaB, ninaC, ninaE, pinta, rdgA, santa-maria, shakB, trp, trpl]
Apis Cerana	GO:0009581	detection of external stimulus	9.2e-13	8.2e-10	25.6	32	[Arr1, CG11426, CG34380, CG6018, CaMKII, Calx, Dscam1, Galphaq, Gbeta76C, Gprk1, Mctp, Mnt, Piezo, Pis, Pld, Sh, Trpgamma, cac, cpo, dlp, ifc, inaD, inaE, ninaB, ninaC, ninaE, pinta, rdgA, santa-maria, shakB, trp, trpl]
Apis Cerana	GO:0009582	detection of abiotic stimulus	9.2e-13	8.2e-10	25.6	32	[Arr1, CG11426, CG34380, CG6018, CaMKII, Calx, Dscam1, Galphaq, Gbeta76C, Gprk1, Mctp, Mnt, Piezo, Pis, Pld, Sh, Trpgamma, cac, cpo, dlp, ifc, inaD, inaE, ninaB, ninaC, ninaE, pinta, rdgA, santa-maria, shakB, trp, trpl]
Apis Cerana	GO:0055085	transmembrane transport	1e-12	9.4e-10	12.4524	98	[ATP6, Best2, CG10019, CG1090, CG11155, CG1126, CG12061, CG14196, CG16700, CG17119, CG17664, CG18769, CG30344, CG34396, CG3690, CG3822, CG42260, CG42269, CG43066, CG43693, CG4562, CG4587, CG5002, CG5549, CG5687, CG5789, CG6125, CG6723, CG6927, CG6928, CG6938, CG7458, CG7708, CG7720, CG7888, CG8034, CG8051, CG8389, CG9270, CG9399, CG9657, COX7AL, Ca-alpha1D, Ca-beta, CaMKII, Calx, ClC-a, Cngl, E23…
Apis Cerana	GO:0006811	ion transport	3.2e-12	2.8e-09	13.4228	80	[ATP6, Best2, CG10019, CG1090, CG11155, CG1126, CG12061, CG14196, CG18769, CG3009, CG34396, CG3690, CG3822, CG42260, CG42269, CG4587, CG5002, CG5549, CG6125, CG6927, CG6928, CG6938, CG7708, CG8034, CG8051, CG8389, CG9399, COX7AL, Ca-alpha1D, Ca-beta, CaMKII, Calx, CapaR, ClC-a, Cngl, Eaat2, Elk, Ih, Inx7, Ir10a, Ir68a, MFS3, Nckx30C, Nha1, Oatp33Ea, Oatp33Eb, Oatp58Dc, Oatp74D, Piezo, Rgk2, Rh50,…
Apis Cerana	GO:0009416	response to light stimulus	4.9e-12	4.3e-09	21.9512	36	[Ace, Arr1, CG11426, CaMKII, Calx, Dop1R1, Galphaq, Gbeta76C, Gprk1, Ih, Pis, Pld, Pp1-87B, Sh, Sod3, Timp, Trpgamma, VGAT, alph, cac, dlp, ifc, inaD, inaE, nAChRalpha7, ninaB, ninaC, ninaE, pinta, rdgA, santa-maria, shakB, svp, trp, trpl, verm]
Apis Cerana	GO:0007602	phototransduction	4.3e-11	3.8e-08	31.4286	22	[Arr1, CG11426, CaMKII, Calx, Galphaq, Gbeta76C, Gprk1, Pis, Pld, cac, ifc, inaD, inaE, ninaB, ninaC, ninaE, pinta, rdgA, santa-maria, shakB, trp, trpl]
Apis Cerana	GO:0007154	cell communication	5.1e-10	4.5e-07	8.88188	197	[7B2, Ace, Akap200, Arl4, Arr1, AstC-R2, Atg12, CCHa1, CDase, CG10459, CG10737, CG10738, CG11155, CG11318, CG11426, CG30340, CG31122, CG31760, CG32082, CG33639, CG33958, CG34357, CG34380, CG3630, CG3690, CG3822, CG42260, CG43729, CG43897, CG6414, CG8519, CG9270, CG9650, CNMaR, CaMKII, Cad99C, CadN, Calx, CapaR, Cdk5alpha, Cirl, Cngl, Dh31, Dh44-R1, Dh44-R2, Dll, Dop1R1, Dredd, Drl-2, Elk, Ephrin,…
Apis Cerana	GO:0006820	anion transport	8.9e-10	7.8e-07	20.5298	31	[Best2, CG10019, CG1126, CG14196, CG3009, CG3690, CG5002, CG5549, CG6125, CG6927, CG6928, CG6938, CG8034, CG8051, CG8389, CG9399, ClC-a, Eaat2, Ih, MFS3, Nha1, Oatp33Ea, Oatp33Eb, Oatp58Dc, Oatp74D, dmGlut, hoe1, kcc, out, pHCl, rad]
Apis Cerana	GO:0009584	detection of visible light	1.1e-09	1e-06	37.2093	16	[Arr1, CaMKII, Galphaq, Gbeta76C, Gprk1, Sh, Trpgamma, cac, dlp, inaD, ninaB, ninaC, ninaE, rdgA, trp, trpl]
Apis Cerana	GO:0006810	transport	1.4e-09	1.2e-06	9.00901	180	[ATP6, Act57B, Apoltp, Arr1, Best2, Bx, CDase, CG10019, CG1090, CG11155, CG1126, CG12061, CG14196, CG14535, CG16700, CG17119, CG17352, CG17664, CG18769, CG2930, CG3009, CG30344, CG30427, CG3149, CG3160, CG31689, CG32165, CG34396, CG3494, CG3690, CG3822, CG42260, CG42269, CG43066, CG43693, CG4562, CG4587, CG5002, CG5254, CG5549, CG5599, CG5687, CG5789, CG5973, CG6125, CG6723, CG6927, CG6928, CG693…
Apis Cerana	GO:0009314	response to radiation	1.9e-09	1.7e-06	17.619	37	[Ace, Arr1, CG11426, CaMKII, Calx, Dop1R1, Galphaq, Gbeta76C, Gprk1, Ih, Pis, Pld, Pp1-87B, Rad51D, Sh, Sod3, Timp, Trpgamma, VGAT, alph, cac, dlp, ifc, inaD, inaE, nAChRalpha7, ninaB, ninaC, ninaE, pinta, rdgA, santa-maria, shakB, svp, trp, trpl, verm]
Apis Cerana	GO:0034220	ion transmembrane transport	2.1e-09	1.8e-06	13.6259	59	[ATP6, Best2, CG1090, CG11155, CG1126, CG12061, CG18769, CG34396, CG3822, CG42260, CG4587, CG5002, CG6125, CG6927, CG6928, CG6938, CG9399, COX7AL, Ca-alpha1D, Ca-beta, CaMKII, Calx, ClC-a, Cngl, Eaat2, Elk, Ih, Ir10a, Ir68a, Nckx30C, Nha1, Piezo, Rgk2, Rh50, Sh, Shab, Task7, Trpgamma, Vha100-2, Vha100-5, cac, dmGlut, hoe1, iav, kcc, nAChRalpha1, nAChRalpha3, nAChRalpha4, nAChRalpha6, nAChRalpha7,…
Apis Cerana	GO:0015711	organic anion transport	2.7e-09	2.4e-06	25.8824	22	[CG10019, CG1126, CG14196, CG3009, CG3690, CG5002, CG5549, CG6125, CG6928, CG8034, CG8051, CG8389, CG9399, Eaat2, Ih, Oatp33Ea, Oatp33Eb, Oatp58Dc, Oatp74D, dmGlut, out, rad]
Apis Cerana	GO:0098742	cell-cell adhesion via plasma-membrane adhesion molecules	2.7e-09	2.4e-06	29.6875	19	[Cad96Cb, Cad99C, CadN, Dscam2, Fas3, Itgbn, N, beat-IIIc, beat-IIa, beat-IIb, beat-Ib, beat-Ic, caps, chp, ed, fw, if, kirre, klg]
Apis Cerana	GO:0007268	chemical synaptic transmission	3.3e-09	2.8e-06	14.8485	49	[Ace, CDase, CG11155, CG3822, CG6414, CaMKII, Cirl, Dop1R1, Est-6, Fife, GABA-B-R2, Galphaq, Ih, Neto, Nlg2, Nlg3, Nlg4, Nrx-1, Oamb, Rim, Sh, Shab, Snap25, Syt1, Syt12, Ten-a, TyrR, Unc-13-4B, Vmat, alpha-Est1, apt, cac, cpo, cv-c, gbb, gsb-n, kcc, mGluR, mfr, mtt, nAChRalpha1, nAChRalpha3, nAChRalpha4, nAChRalpha6, nAChRalpha7, nAChRbeta2, slo, spz5, svp]
Apis Cerana	GO:0098916	anterograde trans-synaptic signaling	3.3e-09	2.8e-06	14.8485	49	[Ace, CDase, CG11155, CG3822, CG6414, CaMKII, Cirl, Dop1R1, Est-6, Fife, GABA-B-R2, Galphaq, Ih, Neto, Nlg2, Nlg3, Nlg4, Nrx-1, Oamb, Rim, Sh, Shab, Snap25, Syt1, Syt12, Ten-a, TyrR, Unc-13-4B, Vmat, alpha-Est1, apt, cac, cpo, cv-c, gbb, gsb-n, kcc, mGluR, mfr, mtt, nAChRalpha1, nAChRalpha3, nAChRalpha4, nAChRalpha6, nAChRalpha7, nAChRbeta2, slo, spz5, svp]
Apis Cerana	GO:0099536	synaptic signaling	3.3e-09	2.8e-06	14.8485	49	[Ace, CDase, CG11155, CG3822, CG6414, CaMKII, Cirl, Dop1R1, Est-6, Fife, GABA-B-R2, Galphaq, Ih, Neto, Nlg2, Nlg3, Nlg4, Nrx-1, Oamb, Rim, Sh, Shab, Snap25, Syt1, Syt12, Ten-a, TyrR, Unc-13-4B, Vmat, alpha-Est1, apt, cac, cpo, cv-c, gbb, gsb-n, kcc, mGluR, mfr, mtt, nAChRalpha1, nAChRalpha3, nAChRalpha4, nAChRalpha6, nAChRalpha7, nAChRbeta2, slo, spz5, svp]
Apis Cerana	GO:0099537	trans-synaptic signaling	3.3e-09	2.8e-06	14.8485	49	[Ace, CDase, CG11155, CG3822, CG6414, CaMKII, Cirl, Dop1R1, Est-6, Fife, GABA-B-R2, Galphaq, Ih, Neto, Nlg2, Nlg3, Nlg4, Nrx-1, Oamb, Rim, Sh, Shab, Snap25, Syt1, Syt12, Ten-a, TyrR, Unc-13-4B, Vmat, alpha-Est1, apt, cac, cpo, cv-c, gbb, gsb-n, kcc, mGluR, mfr, mtt, nAChRalpha1, nAChRalpha3, nAChRalpha4, nAChRalpha6, nAChRalpha7, nAChRbeta2, slo, spz5, svp]
Apis Cerana	GO:0007267	cell-cell signaling	5e-09	4.3e-06	11.4168	83	[Ace, CDase, CG11155, CG31122, CG3690, CG3822, CG43729, CG43897, CG6414, CG9270, CG9650, CaMKII, Cirl, Dop1R1, Drl-2, Est-6, Fife, GABA-B-R2, Galphaq, Gprk1, ITP, Ih, InR, N, Neto, Nlg2, Nlg3, Nlg4, Notum, Nrx-1, Oamb, Orc5, Pp1-87B, Prosap, Psf3, Rim, Ser, Sh, Shab, Snap25, Swim, Syt1, Syt12, Ten-a, Tsp68C, TyrR, UbcE2H, Unc-13-4B, Vmat, Xbp1, alpha-Est1, apt, cac, caps, cpo, cv-c, dally, dlp, e…
Apis Cerana	GO:0007603	phototransduction, visible light	2.2e-08	1.9e-05	42.8571	12	[Arr1, CaMKII, Galphaq, Gbeta76C, Gprk1, inaD, ninaB, ninaC, ninaE, rdgA, trp, trpl]
Apis Cerana	GO:0098609	cell-cell adhesion	7e-08	6.1e-05	18.8811	27	[CG6414, Cad96Cb, Cad99C, CadN, Dscam2, Est-6, Fas3, Itgbn, N, Nlg3, Ten-a, Timp, alpha-Est1, beat-IIIc, beat-IIa, beat-IIb, beat-Ib, beat-Ic, brn, caps, chp, ed, fw, if, kirre, klg, ninaE]
Apis Cerana	GO:0042391	regulation of membrane potential	8.6e-08	7.4e-05	25.7143	18	[CG34396, CG42260, CG5002, CG6125, CG6928, Ca-alpha1D, Cngl, Elk, Galphaq, Ih, Rim, Sh, Shab, Task7, cac, nAChRalpha7, sei, shakB]
Apis Cerana	GO:0042330	taxis	8.9e-08	7.7e-05	13.2275	50	[Ace, CG14535, CaMKII, CadN, Cdk5alpha, DAAM, DIP-gamma, Ddc, Dop1R1, Drl-2, Dscam1, Ephrin, Fas3, Galphaq, Hr51, InR, Lrt, Mal-A2, Mnt, N, NetA, Pp1-87B, Ten-a, Timp, beat-IIIc, beat-Ic, bnl, caps, cher, ct, dac, dally, dlp, erm, esg, gukh, iav, if, mid, mirr, ninaE, pdm3, pros, rdgA, run, santa-maria, spz5, stum, svp, tok]
Apis Cerana	GO:0098655	cation transmembrane transport	1.3e-07	0.00011	14.386	41	[ATP6, CG1090, CG12061, CG18769, CG34396, CG42260, CG4587, COX7AL, Ca-alpha1D, Ca-beta, CaMKII, Calx, Cngl, Elk, Ih, Nckx30C, Nha1, Rgk2, Rh50, Sh, Shab, Task7, Trpgamma, Vha100-2, Vha100-5, cac, iav, kcc, nAChRalpha1, nAChRalpha3, nAChRalpha4, nAChRalpha6, nAChRalpha7, nAChRbeta2, ppk28, ppk9, sei, slo, trp, trpl, wtrw]
Apis Cerana	GO:0046942	carboxylic acid transport	1.9e-07	0.00016	25.7576	17	[CG10019, CG1126, CG14196, CG3009, CG5002, CG5549, CG6125, CG6928, CG8034, CG8051, CG8389, CG9399, Eaat2, Ih, dmGlut, out, rad]
Apis Cerana	GO:0007165	signal transduction	2.2e-07	0.00019	8.74224	155	[7B2, Akap200, Arl4, Arr1, AstC-R2, CCHa1, CG10459, CG10737, CG10738, CG11155, CG11318, CG11426, CG30340, CG31760, CG32082, CG33639, CG33958, CG34357, CG34380, CG3630, CG3822, CG42260, CG43729, CG8519, CG9650, CNMaR, CaMKII, Cad99C, Calx, CapaR, Cdk5alpha, Cirl, Cngl, Dh31, Dh44-R1, Dh44-R2, Dll, Dop1R1, Dredd, Drl-2, Elk, Ephrin, Fkbp14, GABA-B-R2, Galphaq, Gbeta76C, Gprk1, Gr32a, Gyc-89Da, Gyc8…
Apis Cerana	GO:0007601	visual perception	2.4e-07	0.0002	25.3731	17	[Arr1, Galphaq, Gbeta76C, Trpgamma, cac, chp, dlp, inaD, mbl, ninaC, ninaE, rdgA, sev, svp, t, trp, trpl]
Apis Cerana	GO:0016056	rhodopsin mediated signaling pathway	2.9e-07	0.00025	43.4783	10	[Arr1, CaMKII, Galphaq, Gbeta76C, Gprk1, inaD, ninaC, ninaE, rdgA, trp]
Apis Cerana	GO:0050953	sensory perception of light stimulus	3e-07	0.00026	25	17	[Arr1, Galphaq, Gbeta76C, Trpgamma, cac, chp, dlp, inaD, mbl, ninaC, ninaE, rdgA, sev, svp, t, trp, trpl]
Apis Cerana	GO:0070588	calcium ion transmembrane transport	3.2e-07	0.00028	29.7872	14	[CG1090, CG12061, CG18769, CG4587, Ca-alpha1D, Ca-beta, Nckx30C, Rgk2, Trpgamma, cac, iav, trp, trpl, wtrw]
Apis Cerana	GO:0006816	calcium ion transport	4.2e-07	0.00036	25.8065	16	[CG1090, CG12061, CG18769, CG4587, Ca-alpha1D, Ca-beta, Calx, CapaR, Nckx30C, Rgk2, Trpgamma, cac, iav, trp, trpl, wtrw]
Apis Cerana	GO:0050804	modulation of synaptic transmission	4.2e-07	0.00036	18.75	24	[CG11155, CG3822, CG6414, Est-6, Fife, GABA-B-R2, Galphaq, Ih, Nlg2, Nlg3, Nrx-1, Rim, Sh, Shab, Snap25, Syt1, alpha-Est1, cac, gbb, gsb-n, mGluR, mtt, slo, spz5]
Apis Cerana	GO:0002009	morphogenesis of an epithelium	4.3e-07	0.00037	10.6742	76	[Akap200, Bx, CG17211, CG43340, Ca-alpha1D, CadN, Dll, Fas3, Fkbp14, Gprk1, Hakai, Hr51, ImpE3, InR, Inx7, Itgbn, Mnt, N, NetA, Neto, Osi9, Pburs, Poxn, Ser, Sh, Timp, Unc-13-4B, alph, apt, ast, bi, bnl, brn, btl, by, caps, cher, chinmo, ct, cv-c, dac, dally, dgo, dlp, ed, esg, fas, fng, fw, gbb, ghi, grh, if, ltl, mbl, mirr, mwh, ninaE, raw, rg, rn, salm, sano, scaf, sev, shd, sno, sob, svp, tok…
Apis Cerana	GO:0098660	inorganic ion transmembrane transport	5.6e-07	0.00048	13.7584	41	[ATP6, Best2, CG1090, CG12061, CG18769, CG34396, CG42260, CG4587, CG5002, CG6125, CG6927, CG6928, CG6938, COX7AL, Ca-alpha1D, Ca-beta, Calx, ClC-a, Cngl, Elk, Ih, Nckx30C, Nha1, Rgk2, Sh, Shab, Task7, Trpgamma, Vha100-2, Vha100-5, cac, iav, kcc, pHCl, ppk28, ppk9, sei, slo, trp, trpl, wtrw]
Apis Cerana	GO:0048729	tissue morphogenesis	5.7e-07	0.00049	10.5624	77	[Akap200, Bx, CG17211, CG43340, Ca-alpha1D, CadN, Dll, Fas3, Fkbp14, Gprk1, Hakai, Hr51, ImpE3, InR, Inx7, Itgbn, LamC, Mnt, N, NetA, Neto, Osi9, Pburs, Poxn, Ser, Sh, Timp, Unc-13-4B, alph, apt, ast, bi, bnl, brn, btl, by, caps, cher, chinmo, ct, cv-c, dac, dally, dgo, dlp, ed, esg, fas, fng, fw, gbb, ghi, grh, if, ltl, mbl, mirr, mwh, ninaE, raw, rg, rn, salm, sano, scaf, sev, shd, sno, sob, sv…
Apis Cerana	GO:0060562	epithelial tube morphogenesis	1.1e-06	0.00094	11.1304	64	[Bx, CG17211, CG43340, Ca-alpha1D, Dll, Fas3, Fkbp14, Gprk1, Hr51, ImpE3, Inx7, Itgbn, Mnt, N, NetA, Neto, Osi9, Poxn, Ser, Sh, Timp, Unc-13-4B, alph, apt, ast, bi, bnl, btl, by, caps, chinmo, ct, cv-c, dac, dally, dgo, dlp, ed, esg, fas, fng, fw, gbb, ghi, grh, if, ltl, mbl, mirr, mwh, raw, rg, rn, salm, scaf, sno, sob, svp, tok, trh, vkg, vn, yellow-d, zfh2]
Apis Cerana	GO:0030001	metal ion transport	1.5e-06	0.0012	15.0485	31	[CG1090, CG12061, CG18769, CG34396, CG42260, CG4587, CG7708, Ca-alpha1D, Ca-beta, Calx, CapaR, Cngl, Elk, Ih, Nckx30C, Nha1, Rgk2, Sh, Shab, Task7, Trpgamma, cac, iav, kcc, ppk28, ppk9, sei, slo, trp, trpl, wtrw]
Apis Cerana	GO:0007157	heterophilic cell-cell adhesion via plasma membrane cell adhesion molecules	1.7e-06	0.0014	37.037	10	[Fas3, Itgbn, N, beat-IIIc, beat-IIa, beat-IIb, beat-Ib, beat-Ic, if, kirre]
Apis Cerana	GO:0008277	regulation of G-protein coupled receptor protein signaling pathway	2.5e-06	0.0021	35.7143	10	[Arr1, CaMKII, Galphaq, Gbeta76C, Gprk1, RSG7, TyrR, inaD, ninaC, rdgA]
Apis Cerana	GO:0035239	tube morphogenesis	2.4e-06	0.0021	10.7317	66	[Bx, CG17211, CG43340, Ca-alpha1D, Cad99C, Dll, Fas3, Fkbp14, Gprk1, Hr51, ImpE3, Inx7, Itgbn, Mal-A2, Mnt, N, NetA, Neto, Osi9, Poxn, Ser, Sh, Timp, Unc-13-4B, alph, apt, ast, bi, bnl, btl, by, caps, chinmo, ct, cv-c, dac, dally, dgo, dlp, ed, esg, fas, fng, fw, gbb, ghi, grh, if, ltl, mbl, mirr, mwh, raw, rg, rn, salm, scaf, sno, sob, svp, tok, trh, vkg, vn, yellow-d, zfh2]
Apis Cerana	GO:0016059	deactivation of rhodopsin mediated signaling	3.8e-06	0.0032	44.4444	8	[Arr1, CaMKII, Galphaq, Gbeta76C, Gprk1, inaD, ninaC, rdgA]
Apis Cerana	GO:0019538	protein metabolic process	4.6e-06	0.0039	4.12291	106	[7B2, Alg10, Atg12, Bub1, CG10738, CG11221, CG11836, CG12316, CG12895, CG14322, CG14516, CG17352, CG17698, CG30375, CG3038, CG30438, CG3108, CG32238, CG32369, CG32473, CG3355, CG34357, CG34380, CG42366, CG42750, CG43980, CG4678, CG5071, CG5131, CG5987, CG6225, CG7142, CG8358, CG8560, CG8918, CaMKII, CalpB, CalpC, Cdk5alpha, Ddr, Dredd, Drl-2, Elk, Fkbp14, Fur1, Fur2, Gprk1, Hakai, InR, LKRSDH, LM…
Apis Cerana	GO:0015718	monocarboxylic acid transport	5.2e-06	0.0044	33.3333	10	[CG10019, CG1126, CG14196, CG3009, CG8034, CG8051, CG8389, CG9399, out, rad]
Apis Cerana	GO:0007476	imaginal disc-derived wing morphogenesis	6.3e-06	0.0053	11.9681	45	[Bx, CG43340, Dll, Fas3, Fkbp14, Gprk1, Hr51, Inx7, Itgbn, Mnt, N, NetA, Neto, Osi9, Poxn, Ser, Sh, Timp, alph, ast, bi, by, caps, chinmo, ct, cv-c, dally, dgo, dlp, ed, fng, fw, gbb, ghi, if, ltl, mbl, mirr, mwh, salm, sno, tok, vn, yellow-d, zfh2]
Apis Cerana	GO:0022400	regulation of rhodopsin mediated signaling pathway	6.3e-06	0.0053	42.1053	8	[Arr1, CaMKII, Galphaq, Gbeta76C, Gprk1, inaD, ninaC, rdgA]
Apis Cerana	GO:0043170	macromolecule metabolic process	6.6e-06	0.0055	4.67795	199	[7B2, Abd-B, Alg10, Atf3, Atg12, Awh, Bgb, Blimp-1, Bub1, Bx, CG10348, CG10738, CG10910, CG11221, CG11836, CG12009, CG12316, CG12895, CG14304, CG14322, CG14516, CG17352, CG17698, CG30375, CG3038, CG30438, CG3045, CG3108, CG3160, CG32238, CG32281, CG32369, CG32473, CG32793, CG3328, CG3355, CG34357, CG34367, CG34380, CG42366, CG42750, CG43689, CG43980, CG4678, CG5071, CG5131, CG5987, CG6225, CG7142…
Apis Cerana	GO:0009888	tissue development	7.5e-06	0.0063	8.99251	108	[Abd-B, Act57B, Akap200, Awh, Bx, CG17211, CG1943, CG43340, CG43897, Ca-alpha1D, Cad99C, CadN, CalpB, Ddc, Dll, Fas3, Fkbp14, Gprk1, Hakai, Hr51, ImpE3, InR, Inx7, Itgbn, LamC, Mhc, Mlc1, Mnt, N, NetA, Neto, Notum, Npc2g, Osi9, Pburs, Poxn, Ppn, Scgdelta, Ser, Sh, Timp, Tsp26A, Unc-13-4B, Xbp1, alph, apt, ast, bbg, bi, bnl, brn, btl, by, caps, capu, cher, chinmo, cni, ct, cv-c, dac, dally, dgo, d…
Apis Cerana	GO:0007156	homophilic cell adhesion via plasma membrane adhesion molecules	8.3e-06	0.0069	28.9474	11	[Cad96Cb, Cad99C, CadN, Dscam2, Fas3, caps, chp, ed, fw, kirre, klg]
Apis Cerana	GO:0048736	appendage development	8.5e-06	0.0071	11.3586	51	[Bx, CG43340, Dll, Fas3, Fkbp14, Gprk1, Hr51, Inx7, Itgbn, Mal-A2, Mnt, N, NetA, Neto, Osi9, Poxn, Ser, Sh, Timp, alph, ast, bi, by, caps, chinmo, ct, cv-c, dac, dally, dgo, dlp, ed, fng, fw, gbb, ghi, if, ltl, lz, mbl, mirr, mwh, rn, salm, sno, sob, tok, trh, vn, yellow-d, zfh2]
Apis Cerana	GO:0006812	cation transport	9.8e-06	0.0082	11.8598	44	[ATP6, CG1090, CG12061, CG18769, CG34396, CG42260, CG42269, CG4587, CG7708, COX7AL, Ca-alpha1D, Ca-beta, CaMKII, Calx, CapaR, Cngl, Elk, Ih, Nckx30C, Nha1, Rgk2, Rh50, Sh, Shab, Task7, Trpgamma, Vha100-2, Vha100-5, cac, iav, kcc, nAChRalpha1, nAChRalpha3, nAChRalpha4, nAChRalpha6, nAChRalpha7, nAChRbeta2, ppk28, ppk9, sei, slo, trp, trpl, wtrw]
Apis Cerana	GO:0035114	imaginal disc-derived appendage morphogenesis	1e-05	0.0087	11.3426	49	[Bx, CG43340, Dll, Fas3, Fkbp14, Gprk1, Hr51, Inx7, Itgbn, Mnt, N, NetA, Neto, Osi9, Poxn, Ser, Sh, Timp, alph, ast, bi, by, caps, chinmo, ct, cv-c, dac, dally, dgo, dlp, ed, fng, fw, gbb, ghi, if, ltl, lz, mbl, mirr, mwh, rn, salm, sno, sob, tok, vn, yellow-d, zfh2]
Apis Cerana	GO:0048513	animal organ development	1e-05	0.0089	8.65588	123	[Abd-B, Act57B, Akap200, Atg12, Awh, Bx, CG1943, CG43340, CG5254, Ca-alpha1D, CaMKII, Cad99C, CadN, DAAM, Ddc, Dfd, Dll, Drl-2, Dscam1, Ephrin, Fas3, Fkbp14, Galphaq, Gprk1, HmgD, Hr51, ImpE3, InR, Inx7, Itgbn, LamC, Mal-A2, Mhc, Mnt, N, Nckx30C, NetA, Neto, Notum, Osi9, PIG-C, Pburs, Poxn, Ppn, Scgdelta, Ser, Sh, Sox100B, Ten-a, Timp, Tsp68C, Xbp1, alph, apt, ast, atk, bi, bnl, btl, by, caps, ca…
Apis Cerana	GO:0051239	regulation of multicellular organismal process	1e-05	0.0091	9.9455	73	[Abd-B, Akap200, Bgb, CG34380, CG7006, CaMKII, CadN, Cyt-b5-r, DAAM, Ddc, Dh31, Dll, Dop1R1, Dscam1, Est-6, Galphaq, Gasp, Gprk1, HSPC300, Hr38, Hr51, Ih, InR, Itgbn, Lasp, Mctp, Mnt, N, NetA, Oamb, Octbeta2R, Pburs, Piezo, Pkc53E, Ser, Sh, Shab, Syt1, alph, bnl, btl, cac, cher, cpo, cv-c, dally, dlp, ed, erm, exu, gbb, ham, kirre, lz, mdy, mfr, mid, ninaE, nos, obst-A, pros, rad, raw, salm, sev,…
Apis Cerana	GO:0009887	animal organ morphogenesis	1.1e-05	0.0092	9.44625	87	[Abd-B, Akap200, Atg12, Bx, CG43340, CG5254, Ca-alpha1D, CaMKII, CadN, Dll, Drl-2, Fas3, Fkbp14, Galphaq, Gprk1, Hr51, ImpE3, InR, Inx7, Itgbn, LamC, Mnt, N, NetA, Neto, Osi9, PIG-C, Pburs, Poxn, Ser, Sh, Timp, alph, ast, bi, btl, by, caps, chinmo, chp, ct, cv-c, dac, dally, dgo, dlp, ed, esg, fas, fng, fw, gbb, ghi, grh, gsb-n, if, jv, kirre, klg, ltl, lz, mbl, mirr, mwh, ninaE, pn, pros, rau, r…
Apis Cerana	GO:0035107	appendage morphogenesis	1.2e-05	0.01	11.2867	50	[Bx, CG43340, Dll, Fas3, Fkbp14, Gprk1, Hr51, Inx7, Itgbn, Mal-A2, Mnt, N, NetA, Neto, Osi9, Poxn, Ser, Sh, Timp, alph, ast, bi, by, caps, chinmo, ct, cv-c, dac, dally, dgo, dlp, ed, fng, fw, gbb, ghi, if, ltl, lz, mbl, mirr, mwh, rn, salm, sno, sob, tok, vn, yellow-d, zfh2]
Apis Cerana	GO:0007472	wing disc morphogenesis	1.3e-05	0.011	11.6883	45	[Bx, CG43340, Dll, Fas3, Fkbp14, Gprk1, Hr51, Inx7, Itgbn, Mnt, N, NetA, Neto, Osi9, Poxn, Ser, Sh, Timp, alph, ast, bi, by, caps, chinmo, ct, cv-c, dally, dgo, dlp, ed, fng, fw, gbb, ghi, if, ltl, mbl, mirr, mwh, salm, sno, tok, vn, yellow-d, zfh2]
Apis Cerana	GO:0006813	potassium ion transport	1.4e-05	0.012	23.6364	13	[CG1090, CG34396, CG42260, Cngl, Elk, Ih, Nckx30C, Sh, Shab, Task7, kcc, sei, slo]
Apis Cerana	GO:0006928	movement of cell or subcellular component	1.4e-05	0.012	10	70	[Abd-B, CG14535, CaMKII, CadN, CalpB, Cdk5alpha, DAAM, DIP-gamma, Dhc62B, Dhc93AB, Dll, Drl-2, Dscam1, Ephrin, Fas3, Galphaq, Gprk1, HSPC300, Hakai, Hr51, InR, Klp54D, Klp98A, Lrt, Mal-A2, Mhc, Mnt, Myo28B1, N, NetA, Pp1-87B, Ten-a, Tsp26A, apt, bbg, beat-IIIc, beat-Ic, bnl, brn, btl, caps, cher, ct, cv-c, dac, dally, dila, dlp, erm, esg, gukh, if, kl-2, lobo, mid, mirr, ninaE, nos, pdm3, pros, r…
Apis Cerana	GO:0006935	chemotaxis	1.5e-05	0.012	12.381	39	[CG14535, CaMKII, CadN, Cdk5alpha, DAAM, DIP-gamma, Drl-2, Dscam1, Ephrin, Fas3, Galphaq, Hr51, InR, Lrt, Mal-A2, Mnt, N, NetA, Pp1-87B, Ten-a, beat-IIIc, beat-Ic, bnl, caps, cher, ct, dac, dally, dlp, erm, gukh, if, mid, mirr, pdm3, pros, run, spz5, tok]
Apis Cerana	GO:0048737	imaginal disc-derived appendage development	1.6e-05	0.014	11.2385	49	[Bx, CG43340, Dll, Fas3, Fkbp14, Gprk1, Hr51, Inx7, Itgbn, Mnt, N, NetA, Neto, Osi9, Poxn, Ser, Sh, Timp, alph, ast, bi, by, caps, chinmo, ct, cv-c, dac, dally, dgo, dlp, ed, fng, fw, gbb, ghi, if, ltl, lz, mbl, mirr, mwh, rn, salm, sno, sob, tok, vn, yellow-d, zfh2]
Apis Cerana	GO:0098656	anion transmembrane transport	1.6e-05	0.014	20.8333	15	[Best2, CG1126, CG5002, CG6125, CG6927, CG6928, CG6938, CG9399, ClC-a, Eaat2, Nha1, dmGlut, hoe1, kcc, pHCl]
Apis Cerana	GO:0072511	divalent inorganic cation transport	1.8e-05	0.015	19.7531	16	[CG1090, CG12061, CG18769, CG4587, Ca-alpha1D, Ca-beta, Calx, CapaR, Nckx30C, Rgk2, Trpgamma, cac, iav, trp, trpl, wtrw]
Apis Cerana	GO:0098662	inorganic cation transmembrane transport	2e-05	0.016	12.9921	33	[ATP6, CG1090, CG12061, CG18769, CG34396, CG42260, CG4587, COX7AL, Ca-alpha1D, Ca-beta, Calx, Cngl, Elk, Ih, Nckx30C, Nha1, Rgk2, Sh, Shab, Task7, Trpgamma, Vha100-2, Vha100-5, cac, iav, kcc, ppk28, ppk9, sei, slo, trp, trpl, wtrw]
Apis Cerana	GO:0044260	cellular macromolecule metabolic process	2.1e-05	0.017	4.58206	165	[7B2, Abd-B, Alg10, Atf3, Atg12, Awh, Bgb, Blimp-1, Bub1, Bx, CG10348, CG10738, CG10910, CG11221, CG12316, CG12895, CG14322, CG17352, CG17698, CG3038, CG30438, CG3045, CG32238, CG32281, CG32793, CG3328, CG34357, CG34367, CG34380, CG42366, CG43689, CG43980, CG5071, CG5987, CG8918, CG9143, CG9650, Ca-alpha1D, CaMKII, Cdk5alpha, Crtc, Ddr, Dfd, Dll, Dredd, Drep4, Drl-2, Elk, Fkbp14, FoxP, Gprk1, Hak…
Apis Cerana	GO:0071482	cellular response to light stimulus	2.1e-05	0.017	24.4898	12	[Arr1, CaMKII, Galphaq, Gbeta76C, Gprk1, Ih, inaD, ninaB, ninaC, ninaE, rdgA, trp]
Apis Cerana	GO:0035120	post-embryonic appendage morphogenesis	2.4e-05	0.02	11.1369	48	[Bx, CG43340, Dll, Fas3, Fkbp14, Gprk1, Hr51, Inx7, Itgbn, Mal-A2, Mnt, N, NetA, Neto, Osi9, Poxn, Ser, Sh, Timp, alph, ast, bi, by, caps, chinmo, ct, cv-c, dally, dgo, dlp, ed, fng, fw, gbb, ghi, if, ltl, mbl, mirr, mwh, rn, salm, sno, sob, tok, vn, yellow-d, zfh2]
Apis Cerana	GO:0071214	cellular response to abiotic stimulus	2.5e-05	0.02	19.2771	16	[Arr1, CaMKII, CapaR, GABA-B-R2, Galphaq, Gbeta76C, Gprk1, Ih, Piezo, inaD, ninaB, ninaC, ninaE, ppk28, rdgA, trp]
Apis Cerana	GO:0048066	developmental pigmentation	2.7e-05	0.022	16.5289	20	[Abd-B, CG17352, Ddc, Hr38, Notum, bi, dally, esg, ninaB, pinta, pn, rdgA, santa-maria, t, trp, y, yellow-d, yellow-d2, yellow-e, yellow-e2]
Apis Cerana	GO:0050962	detection of light stimulus involved in sensory perception	2.9e-05	0.023	50	6	[Trpgamma, cac, dlp, inaD, trp, trpl]
Apis Cerana	GO:0060429	epithelium development	3.1e-05	0.025	8.90288	99	[Abd-B, Akap200, Awh, Bx, CG17211, CG1943, CG43340, Ca-alpha1D, Cad99C, CadN, CalpB, Ddc, Dll, Fas3, Fkbp14, Gprk1, Hakai, Hr51, ImpE3, InR, Inx7, Itgbn, Mhc, Mnt, N, NetA, Neto, Notum, Osi9, Pburs, Poxn, Ppn, Ser, Sh, Timp, Tsp26A, Unc-13-4B, Xbp1, alph, apt, ast, bbg, bi, bnl, brn, btl, by, caps, capu, cher, chinmo, cni, ct, cv-c, dac, dally, dgo, dlp, ed, esg, fas, fng, fs(1)N, fw, gbb, ghi, g…
Apis Cerana	GO:0071804	cellular potassium ion transport	3.8e-05	0.031	25	11	[CG34396, CG42260, Cngl, Elk, Ih, Sh, Shab, Task7, kcc, sei, slo]
Apis Cerana	GO:0071805	potassium ion transmembrane transport	3.8e-05	0.031	25	11	[CG34396, CG42260, Cngl, Elk, Ih, Sh, Shab, Task7, kcc, sei, slo]
Apis Cerana	GO:0007274	neuromuscular synaptic transmission	3.9e-05	0.032	18.6047	16	[Galphaq, Neto, Nlg2, Nrx-1, Rim, Snap25, Syt1, Ten-a, apt, cv-c, gbb, nAChRalpha1, nAChRalpha3, nAChRalpha4, nAChRbeta2, slo]
Apis Cerana	GO:0042048	olfactory behavior	3.9e-05	0.032	16.129	20	[CG9664, Dll, Dop1R1, Fas3, GABA-B-R2, Itgbn, Oamb, Obp56d, Or49a, Or83a, Pp1-87B, Zasp52, cher, cpo, esg, klg, rad, rg, trp, vn]
Apis Cerana	GO:0009653	anatomical structure morphogenesis	4.3e-05	0.035	8.06624	151	[Abd-B, Akap200, Atg12, BBS1, Bx, CG11155, CG14535, CG17211, CG18675, CG34380, CG43340, CG5254, Ca-alpha1D, CaMKII, Cad99C, CadN, Cdk5alpha, DAAM, DIP-gamma, Dfd, Dll, Dredd, Drl-2, Dscam1, Dscam2, Ephrin, Fas3, Fkbp14, Galphaq, Gprk1, HSPC300, Hakai, HmgD, Hr51, ImpE3, InR, Inx7, Irp-1A, Itgbn, LamC, Lasp, Mal-A2, Mctp, Mhc, Mnt, N, Nckx30C, NetA, Neto, Osi9, PIG-C, Pburs, PhKgamma, Piezo, Pld, …
Apis Cerana	GO:0035220	wing disc development	4.6e-05	0.037	10.4743	53	[Bx, CG1943, CG43340, Cad99C, Ddc, Dll, Fas3, Fkbp14, Gprk1, Hr51, Inx7, Itgbn, Mnt, N, NetA, Neto, Notum, Osi9, Poxn, Ppn, Ser, Sh, Timp, Xbp1, alph, ast, bi, by, caps, chinmo, ct, cv-c, dally, dgo, dlp, ed, esg, fng, fw, gbb, ghi, if, ltl, mbl, mdy, mirr, mwh, salm, sno, tok, vn, yellow-d, zfh2]
Apis Cerana	GO:0035094	response to nicotine	5.1e-05	0.041	46.1538	6	[esg, moody, nAChRalpha1, nAChRalpha3, nAChRalpha4, nAChRbeta2]
Apis Cerana	GO:0007444	imaginal disc development	5.9e-05	0.048	9.69609	67	[Abd-B, Awh, Bx, CG1943, CG43340, Ca-alpha1D, Cad99C, Ddc, Dll, Fas3, Fkbp14, Gprk1, Hr51, ImpE3, InR, Inx7, Itgbn, Mnt, N, NetA, Neto, Notum, Osi9, Poxn, Ppn, Ser, Sh, Timp, Xbp1, alph, ast, bi, bnl, btl, by, caps, chinmo, ct, cv-c, dac, dally, dgo, dlp, ed, esg, fng, fw, gbb, ghi, if, ltl, lz, mbl, mdy, mid, mirr, mwh, nos, rn, salm, scaf, sno, sob, tok, vn, yellow-d, zfh2]
Apis Mellifera	GO:1901137	carbohydrate derivative biosynthetic process	7.6e-10	6.4e-07	14.791	46	[Ac76E, Ada, Ady43A, CG12006, CG3216, CG33774, CG42514, CG4406, CG45068, CG7840, CG9220, CG9376, CG9870, Edem1, Edem2, Efr, FucTA, FucTC, GlcT-1, Nos, O-fut1, Oct-TyrR, Oga, PGAP3, PIG-V, Pgant35A, Ppcs, Prat, alpha-Man-Ib, alpha4GT2, beta3GalTII, beta4GalNAcTA, beta4GalT7, egh, gny, kkv, knk, nac, oxt, pgant3, pgant6, rumi, sff, sfl, sun, xit]
Apis Mellifera	GO:0070085	glycosylation	1e-08	9e-06	21.0526	24	[CG12006, CG33774, CG45068, CG7840, Edem1, Edem2, Efr, FucTA, FucTC, O-fut1, Oga, PIG-V, Pgant35A, alpha-Man-Ib, beta3GalTII, beta4GalT7, egh, gny, nac, pgant3, pgant6, rumi, sff, xit]
Apis Mellifera	GO:0009101	glycoprotein biosynthetic process	8.4e-08	7e-05	19.6581	23	[CG33774, CG7840, CG9220, Edem1, Edem2, Efr, FucTA, FucTC, O-fut1, Oga, Pgant35A, alpha-Man-Ib, beta3GalTII, beta4GalT7, gny, nac, oxt, pgant3, pgant6, rumi, sff, sfl, xit]
Apis Mellifera	GO:0009100	glycoprotein metabolic process	1.3e-07	0.00011	19.1667	23	[CG33774, CG7840, CG9220, Edem1, Edem2, Efr, FucTA, FucTC, O-fut1, Oga, Pgant35A, alpha-Man-Ib, beta3GalTII, beta4GalT7, gny, nac, oxt, pgant3, pgant6, rumi, sff, sfl, xit]
Apis Mellifera	GO:1901135	carbohydrate derivative metabolic process	5.6e-07	0.00047	10.5263	64	[Ac76E, Ada, Ady43A, CG12006, CG15896, CG3216, CG33774, CG33985, CG42514, CG4406, CG45068, CG7840, CG8525, CG9220, CG9376, CG9870, COX1, Cda4, ChLD3, Cht2, Edem1, Edem2, Efr, FucTA, FucTC, GlcT-1, Grip, Hml, Muc68E, Mur2B, Nos, O-fut1, Oct-TyrR, Oga, PGAP3, PGRP-LC, PIG-V, Pgant35A, Ppcs, Prat, Tequila, UQCR-14L, alpha-Man-Ib, alpha4GT2, beta3GalTII, beta4GalNAcTA, beta4GalT7, boca, egh, gny, kkv…
Apis Mellifera	GO:0006664	glycolipid metabolic process	9.8e-07	0.00082	30	12	[CG12006, CG4406, CG45068, CG9376, CG9870, GlcT-1, PGAP3, PIG-V, alpha4GT2, beta4GalNAcTA, egh, rumi]
Apis Mellifera	GO:1903509	liposaccharide metabolic process	9.8e-07	0.00082	30	12	[CG12006, CG4406, CG45068, CG9376, CG9870, GlcT-1, PGAP3, PIG-V, alpha4GT2, beta4GalNAcTA, egh, rumi]
Apis Mellifera	GO:0006486	protein glycosylation	1.3e-06	0.0011	18.6916	20	[CG33774, CG7840, Edem1, Edem2, Efr, FucTA, FucTC, O-fut1, Oga, Pgant35A, alpha-Man-Ib, beta3GalTII, beta4GalT7, gny, nac, pgant3, pgant6, rumi, sff, xit]
Apis Mellifera	GO:0043413	macromolecule glycosylation	1.3e-06	0.0011	18.6916	20	[CG33774, CG7840, Edem1, Edem2, Efr, FucTA, FucTC, O-fut1, Oga, Pgant35A, alpha-Man-Ib, beta3GalTII, beta4GalT7, gny, nac, pgant3, pgant6, rumi, sff, xit]
Apis Mellifera	GO:0044249	cellular biosynthetic process	2.2e-06	0.0018	7.58153	179	[AGO2, Aats-ile, Ac76E, AcCoAS, Ada, Ady43A, Alas, Atg5, BubR1, Buffy, CG10184, CG10344, CG10555, CG12006, CG13090, CG13623, CG14803, CG14906, CG1575, CG1673, CG17075, CG17683, CG18599, CG1965, CG2201, CG2982, CG3216, CG33557, CG33671, CG33774, CG34031, CG3430, CG34376, CG3491, CG42514, CG43347, CG4406, CG4447, CG45068, CG5705, CG6765, CG7470, CG7840, CG8043, CG8909, CG9220, CG9376, CG9510, CG987…
Apis Mellifera	GO:0009247	glycolipid biosynthetic process	4.1e-06	0.0034	28.9474	11	[CG12006, CG4406, CG45068, CG9376, CG9870, GlcT-1, PGAP3, PIG-V, alpha4GT2, beta4GalNAcTA, egh]
Apis Mellifera	GO:0032990	cell part morphogenesis	4.5e-06	0.0037	9.74212	68	[18w, AGO2, BBS4, BBS8, Buffy, CG10874, CG11584, CG14367, CG15896, CG31803, CG31871, CG32138, CG4525, CG5780, CG6867, CG6959, CG6971, Dab, Dcr-1, E(spl)mbeta-HLH, Fas1, Hand, Lim3, Lrrk, Mp, Nedd4, NetB, Nos, Nrk, Oseg2, Oseg4, PlexB, Ptp10D, Rab5, RhoGEF64C, Sec15, Smox, Sox14, TBCD, Ulp1, Unc-115a, Vps39, ZAP3, Zmynd10, amos, ana1, beat-Ia, betaTub60D, cep290, chic, egh, eya, gogo, grn, kn, ko,…
Apis Mellifera	GO:0048858	cell projection morphogenesis	6e-06	0.005	9.72424	67	[18w, AGO2, BBS4, BBS8, Buffy, CG10874, CG11584, CG14367, CG31803, CG31871, CG32138, CG4525, CG5780, CG6867, CG6959, CG6971, Dab, Dcr-1, E(spl)mbeta-HLH, Fas1, Hand, Lim3, Lrrk, Mp, Nedd4, NetB, Nos, Nrk, Oseg2, Oseg4, PlexB, Ptp10D, Rab5, RhoGEF64C, Sec15, Smox, Sox14, TBCD, Ulp1, Unc-115a, Vps39, ZAP3, Zmynd10, amos, ana1, beat-Ia, betaTub60D, cep290, chic, egh, eya, gogo, grn, kn, ko, mud, nom…
Apis Mellifera	GO:0044711	single-organism biosynthetic process	7.9e-06	0.0066	10.1045	58	[Ac76E, AcCoAS, Ada, Ady43A, Alas, CG10184, CG12006, CG14024, CG1673, CG2201, CG3216, CG33671, CG42514, CG4406, CG45068, CG7470, CG7840, CG9376, CG9510, CG9870, ChAT, Dhap-at, Dhfr, GlcT-1, Hmgs, Las, Mrtf, Nos, Npc2b, Oct-TyrR, PGAP3, PIG-V, PPO2, Pgant35A, Ppcs, Prat, ScpX, Smox, Updo, alpha4GT2, beta4GalNAcTA, ca, cm, dare, e, egh, geminin, gny, kkv, nvd, pgant3, pgant6, qless, sad, se, sfl, s…
Apis Mellifera	GO:1901576	organic substance biosynthetic process	8.5e-06	0.007	7.43215	178	[AGO2, Aats-ile, Ac76E, AcCoAS, Ada, Ady43A, Alas, Atg5, BubR1, Buffy, CG10184, CG10344, CG10555, CG12006, CG13090, CG14024, CG14803, CG14906, CG1575, CG1673, CG17075, CG18599, CG1965, CG2201, CG2982, CG3216, CG33557, CG33671, CG33774, CG34031, CG3430, CG34376, CG3491, CG42514, CG43347, CG4406, CG4447, CG45068, CG5705, CG6765, CG7470, CG7840, CG8909, CG9220, CG9376, CG9510, CG9870, CG9915, ChAT, …
Apis Mellifera	GO:0000902	cell morphogenesis	1e-05	0.0085	9.10166	77	[18w, AGO2, Ankle2, BBS4, BBS8, Buffy, CG10874, CG11584, CG14367, CG31803, CG31871, CG32138, CG41099, CG4525, CG5780, CG6867, CG6959, CG6971, CG7497, Dab, Dcr-1, E(spl)mbeta-HLH, Fas1, Fhos, Hand, LanB1, Lim3, Lrrk, Mp, Nedd4, NetB, Nos, Nrk, Oseg2, Oseg4, PlexB, Ppcs, Ptp10D, Rab5, RhoGEF64C, Sec15, Smox, Sox14, TBCD, Ulp1, Unc-115a, Vps39, ZAP3, Zmynd10, amos, ana1, beat-Ia, betaTub60D, cep290,…
Apis Mellifera	GO:0005975	carbohydrate metabolic process	1.8e-05	0.014	10.6888	45	[CG11594, CG13369, CG14024, CG34376, CG6495, CG7328, CG7766, CG8475, CG8525, Cda4, ChLD3, Cht2, Edem1, Edem2, Galt, Gbs-70E, Hnf4, ImpL3, Myc, NetB, O-fut1, Oga, Pgant35A, Pmm45A, Rab5, Rbp, Rx, ac, alpha-Man-Ib, beta-Man, beta4GalNAcTA, beta4GalT7, boca, fbp, gce, kkv, mts, net, oxt, pgant3, pgant6, put, sc, serp, sfl]
Apis Mellifera	GO:0007275	multicellular organism development	1.9e-05	0.015	7.06874	218	[18w, AGO2, Ac76E, AdamTS-A, Alas, Ankle2, Arfip, Atet, Atg13, Atg5, BubR1, Buffy, C3G, CG10092, CG10126, CG11584, CG12935, CG14043, CG17683, CG2747, CG31687, CG31871, CG32138, CG3224, CG34461, CG40485, CG41099, CG6867, CG6959, CG7860, CG8086, CG8909, CG9521, CG9932, Ccm3, Ccp84Ag, Cda4, Cdc23, ChAT, Cht2, Cog3, Con, Cpr49Aa, Cpr50Cb, Cpr64Ab, Cpr72Ea, Cpr92F, Cyp18a1, Cyp303a1, DNApol-delta, Dab…
Apis Mellifera	GO:0006643	membrane lipid metabolic process	1.9e-05	0.016	20.2899	14	[CG12006, CG4406, CG45068, CG4585, CG9376, CG9870, GlcT-1, PGAP3, PIG-V, alpha4GT2, beta4GalNAcTA, bwa, egh, rumi]
Apis Mellifera	GO:0060271	cilium morphogenesis	2.7e-05	0.022	19.7183	14	[BBS4, BBS8, CG10874, CG14367, CG31803, CG4525, CG5780, CG6971, Oseg2, Oseg4, Zmynd10, ana1, cep290, nompB]
Apis Mellifera	GO:0030030	cell projection organization	3.1e-05	0.026	9.04459	71	[18w, AGO2, BBS4, BBS8, Buffy, CG10874, CG11584, CG14367, CG31803, CG31871, CG32138, CG4525, CG5780, CG6867, CG6959, CG6971, Con, Dab, Dcr-1, E(spl)mbeta-HLH, Fas1, Hand, Lim3, Lrrk, Mp, Nedd4, NetB, Nos, Nrk, Oseg2, Oseg4, PlexB, Ptp10D, Pvf1, Rab5, RhoGEF64C, Sec15, Smox, Sox14, TBCD, Ulp1, Unc-115a, Vps39, ZAP3, Zmynd10, amos, ana1, beat-Ia, betaTub60D, cep290, chic, egh, eya, f, frtz, gogo, g…
Apis Mellifera	GO:0046467	membrane lipid biosynthetic process	3.8e-05	0.031	23.4043	11	[CG12006, CG4406, CG45068, CG9376, CG9870, GlcT-1, PGAP3, PIG-V, alpha4GT2, beta4GalNAcTA, egh]
Apis Mellifera	GO:0061564	axon development	3.9e-05	0.032	10.8401	40	[18w, AGO2, Buffy, CG32138, CG6867, CG6959, Con, Dab, Fas1, Lim3, Mp, Nedd4, NetB, Nrk, PlexB, Ptp10D, Rab5, RhoGEF64C, Sec15, Smox, TBCD, Ulp1, Unc-115a, beat-Ia, betaTub60D, chic, egh, eya, gogo, grn, ko, mud, pk, put, sad, sas, sens, sim, tup, uzip]
Apis Mellifera	GO:0007411	axon guidance	4.2e-05	0.034	11.5646	34	[18w, AGO2, Buffy, CG6867, Dab, Fas1, Lim3, Mp, Nedd4, NetB, Nrk, PlexB, Ptp10D, RhoGEF64C, Sec15, Smox, Unc-115a, beat-Ia, betaTub60D, chic, egh, eya, gogo, grn, ko, mud, pk, put, sad, sas, sens, sim, tup, uzip]
Apis Mellifera	GO:0006935	chemotaxis	4.3e-05	0.035	11.4286	36	[18w, AGO2, Buffy, CG6867, Con, Dab, Fas1, Lim3, Mp, Nedd4, NetB, Nrk, PlexB, Ptp10D, RhoGEF64C, Sec15, Smox, Unc-115a, beat-Ia, betaTub60D, chic, egh, eya, gogo, grn, ko, mud, pk, put, sad, sas, sens, sim, tup, uzip, wun]
Apis Mellifera	GO:0007409	axonogenesis	4.6e-05	0.038	10.9244	39	[18w, AGO2, Buffy, CG32138, CG6867, CG6959, Dab, Fas1, Lim3, Mp, Nedd4, NetB, Nrk, PlexB, Ptp10D, Rab5, RhoGEF64C, Sec15, Smox, TBCD, Ulp1, Unc-115a, beat-Ia, betaTub60D, chic, egh, eya, gogo, grn, ko, mud, pk, put, sad, sas, sens, sim, tup, uzip]
Apis Mellifera	GO:0036065	fucosylation	5.3e-05	0.043	55.5556	5	[Efr, FucTA, FucTC, O-fut1, nac]
Apis Mellifera	GO:0032989	cellular component morphogenesis	5.7e-05	0.047	8.57741	82	[18w, AGO2, Ankle2, BBS4, BBS8, Buffy, C3G, CG10874, CG11584, CG14367, CG15896, CG31803, CG31871, CG32138, CG41099, CG4525, CG5780, CG6867, CG6959, CG6971, CG7497, Dab, Dcr-1, E(spl)mbeta-HLH, Fas1, Fhos, Hand, LanB1, Lim3, Lrrk, Mp, Nedd4, NetB, Nos, Nrk, Oseg2, Oseg4, PlexB, Ppcs, Ptp10D, Rab5, RhoGEF64C, Sec15, Smox, Sox14, TBCD, Ulp1, Unc-115a, Vps39, ZAP3, Zmynd10, amos, ana1, beat-Ia, betaT…
